# Supplementary material for: In-depth characterisation of the urine metabolome in cats with and without urinary tract diseases
Source: Metabolomics. 2022 Mar 17;18(4):19. doi: 10.1007/s11306-022-01877-9 (PMC8934335; doi:10.1007/s11306-022-01877-9)
Supplement: Supplementary file 2 — Supplementary file2 Supplementary Data.xlsx List of peak pairs detected from CIL LC-MS (XLSX 5442 kb) [file 11306_2022_1877_MOESM2_ESM.xlsx]

## Sheet: Sheet
In-depth characterisation of the urine metabolome in cats with or without urinary tract diseases Younjung Kim a,b#, Wei Xu c, Vanessa Barrs d,e, Julia Beatty d,e, Ákos Kenéz b a Centre for Applied One Health Research and Policy Advice, Jockey Club College of Veterinary Medicine and Life Sciences, City University of Hong Kong, Hong Kong SAR b Department of Infectious Diseases and Public Health, Jo…
About metabolomics data: List of peak pairs detected from CIL LC-MS measurement of the samples (experimental data with imputated value). Note that in "Peak Pair Information" section, column "No." shows individual peak pair number coded from the 4-channel LC-MS experiment. "A", "H", "C", and "K" indicates peak pairs were detected from amine/phenol, hydroxyl, carboxyl, and ketone/aldehyde channels,…
Peak Pair Information									Identification Level	Tier 1 - Positive Identification (CIL Library)					Tier 2 - High Confidence Putative Identification (LI Library)					Tier 3 - Putative Identification (MyCompoundID Library)			Missing Ratio	IsoMS_results_C001_7146_Spectrum.csv	IsoMS_results_C003_7147_Spectrum.csv	IsoMS_results_C004_7148_Spectrum.csv	IsoMS_results_C005_7149_Spectrum.csv	IsoMS_results_C008_7150_Spectrum.csv	IsoMS_results_C010_7151_Spectrum.csv	IsoMS_results_C011_7152_Spectrum.csv	IsoMS_results_C012_7153_Spectrum.csv	IsoMS_results_C013_7154_Spectrum.csv	IsoMS_results_C015_7155_Spectrum.csv	IsoMS_results_C017_7156_Spectrum.csv	IsoMS_results_C018_7157_Spectrum.csv	IsoMS_results_C019_7161_Spectrum.csv	IsoMS_results_C022_7162_Spectrum.csv	IsoMS_results_C023_7163_Spectrum.csv	IsoMS_results_C024_7164_Spectrum.csv	IsoMS_results_C026_7165_Spectrum.csv	IsoMS_results_C028_7166_Spectrum.csv	IsoMS_results_C033_7167_Spectrum.csv	IsoMS_results_C034_7374_Spectrum.csv	IsoMS_results_C036_7169_Spectrum.csv	IsoMS_results_C039_7170_Spectrum.csv	IsoMS_results_C045_7171_Spectrum.csv	IsoMS_results_C047_7172_Spectrum.csv	IsoMS_results_C048_7176_Spectrum.csv	IsoMS_results_C051_7177_Spectrum.csv
No	RT (s)	Normalized RT (s)	m/z_light	m/z_heavy	Neutral Mass (Da)	Intensity	nCharge	nTag		NovaMT Library No.	External Identifier	Compound	Mass Error (ppm)	RT Error (s)	NovaMT Library No.	External Identifier	Compound	Mass Error (ppm)	RT Error (s)	Zero-reaction	One-reaction	Two-reaction		Control	Control	CKD2	CKD2	Control	CKD2	CKD2	CKD2	Control	FIC	CKD2	CKD2	Control	Control	CKD2	Control	Control	FIC	CKD2	Control	CKD2	CKD2	CKD2	CKD2	Control	Control
A-3	77.6	99.4	839.938	841.951	605.88	6468.29	1	1	Tier 3 only two-reaction											0	0	8	0.1224	1.756	1.928	1.258	1.139	1.486	1.764	1.1795	1.681	2.154	1.402	1.902	1.177	1.418	1.492	1.159	2.031	2.29	1.173	1.045	2.189	1.139	1.262	1.734	1.083	1.851	1.111
A-17	79.4	101.1	518.062	520.067	284.004	8418	1	1	Tier 3 only two-reaction											0	0	58	0.0816	0.581	1.064	0.686	0.725	0.713	0.815	0.96	0.542	0.852	0.657	0.558	0.74	0.907	0.716	0.533	0.931	0.957	0.474	0.572	0.9	0.459	0.671	0.914	1.141	1.028	0.667
A-23	80.5	102.3	312.007	314.013	77.9482	75381.8	1	1	Unidentified														0.1224	0.787	0.373	1.678	1.045	0.767	0.624	0.606	0.841	0.784	0.921	1.022	0.93	0.603	0.447	0.356	0.943	1.05	0.526	1.121	1.03	0.476	0.43	0.668	0.522	1.004	0.78
A-24	80.6	102.4	474.096	476.102	240.038	20914.8	1	1	Tier 3 one-reaction											0	6	245	0.3061	1.748	1.378	1.4259	1.376	0.5621	1.7277	1.5508	1.9071	0.8445	1.112	0.809	1.382	1.347	0.819	1.612	1.9511	0.935	0.813	1.174	1.0172	0.592	1.044	1.315	1.147	0.761	0.682
A-25	81	102.7	372.024	374.03	137.966	8945.33	1	1	Tier 3 one-reaction											0	2	17	0.0816	1.585	2.89	1.716	1.584	1.514	1.757	1.651	1.663	2.225	1.318	2.177	1.231	1.463	1.524	1.122	2.75	2.33	1.399	1.3	2.376	1.269	1.325	1.436	1.166	1.931	1.299
A-26	81	102.8	309.087	311.094	75.0287	10670.5	1	1	Unidentified														0.2041	1.443	3.1398	2.101	2.125	1.092	1.768	1.744	1.482	1.655	0.977	2.074	1.175	1.246	1.338	0.806	1.291	1.648	0.994	1.131	1.9519	1.594	1.189	1.159	1.232	1.821	1.126
A-28	81.4	103.1	413.133	415.139	179.075	14490.2	1	1	Tier 3 only two-reaction											0	0	32	0	1.072	3.637	2.12	0.487	0.523	1.136	1.049	0.893	2.362	1.623	1.922	1.238	1.319	1.411	1.243	2.224	0.581	1.092	1.265	1.105	0.256	0.697	0.569	0.309	1.19	2.52
A-31	81.7	103.4	311.991	313.997	77.9322	78494.7	1	1	Unidentified														0.0612	0.762	0.335	1.63	0.92	0.678	0.48	0.593	0.754	0.631	0.962	0.979	0.869	0.585	0.444	0.356	0.892	1.004	0.47	1.174	0.911	0.335	0.1997	0.638	0.485	0.822	0.743
A-33	82.2	104	616.027	618.033	381.968	4718	1	1	Tier 3 one-reaction											0	2	58	0.0612	1.442	0.845	2.477	1.541	1.476	1.012	1.114	1.513	1.46	1.515	1.71	1.51	1.201	0.885	0.821	1.94	2.036	0.835	1.841	1.693	0.616	1.1301	1.318	1.048	1.703	1.2
A-35	82.5	104.3	413.11	415.117	179.052	18098.3	1	1	Tier 3 only two-reaction											0	0	22	0.0204	1.029	3.991	2.037	0.504	0.564	1.018	0.947	0.968	2.381	1.49	1.598	0.875	1.117	1.09	1.312	1.905	0.555	1.07	1.254	0.927	0.378	3.388	0.478	0.282	1.078	2.553
A-37	83	104.8	300.016	302.022	65.9576	24159.9	1	1	Unidentified														0.102	0.807	0.4581	1.571	0.962	0.617	0.3551	0.674	0.844	0.902	0.877	0.875	0.858	0.6624	0.422	0.375	0.966	1.067	0.458	1.177	10.749	0.354	0.47	0.661	0.481	0.927	0.785
A-38	83.4	105.1	349.063	351.069	115.004	12710.6	1	1	Tier 3 one-reaction											0	1	88	0.0612	1.024	0.616	0.778	2.187	2.491	0.525	0.347	0.269	1.217	0.652	1.235	2.162	0.879	0.451	0.346	1.116	3.632	0.274	0.413	0.32	0.99	0.151	0.672	0.906	1.865	0.205
A-39	83.5	105.3	299.998	302.005	65.9402	56665.3	1	1	Unidentified														0.0816	0.787	0.405	1.6	0.94	0.679	0.491	0.599	0.767	0.694	0.919	1.008	0.869	0.616	0.475	0.324	0.966	0.947	0.499	1.118	0.854	0.471	0.0202	0.652	0.463	0.896	0.738
A-41	84.4	106.2	317.112	319.118	83.0533	7853.44	1	1	Tier 3 only two-reaction											0	0	2	0.0612	0.884	1.28	1.275	1.075	0.828	1.184	1.119	0.99	1.228	0.716	1.135	0.711	0.817	1.208	0.794	1.174	1.53	0.756	0.857	1.592	0.718	2.1606	1.261	0.764	1.192	0.919
A-42	85.3	107	472.089	474.095	238.031	23132.8	1	1	Tier 3 one-reaction											0	11	134	0.2041	0.3277	0.303	0.4443	0.382	0.232	0.468	0.4166	0.681	0.195	0.697	0.2111	0.2909	0.229	0.305	0.268	0.5273	0.827	0.656	0.245	0.555	0.346	0.532	0.683	0.369	0.515	0.2634
A-43	85.7	107.5	444.061	446.068	210.003	9647.5	1	1	Tier 3 one-reaction											0	1	82	0.0612	0.751	0.905	0.693	0.962	0.511	1.343	0.919	1.599	0.668	0.343	0.529	0.719	0.399	1.103	0.754	0.742	0.475	0.65	0.604	0.958	0.465	0.6588	0.724	0.893	0.473	1.033
A-44	85.8	107.5	312.008	314.014	77.9495	26247.9	1	1	Tier 3 only two-reaction											0	0	1	0	1.124	0.584	1.95	1.226	1.094	0.673	1.088	0.975	0.867	0.943	1.305	1.078	0.763	0.88	0.642	1.243	1.434	0.55	1.359	1.118	0.476	0.598	0.678	0.556	1.028	1.013
A-45	86.2	107.9	444.087	446.094	210.029	8802.38	1	1	Tier 3 one-reaction											0	9	218	0	0.944	1.069	0.894	0.854	0.588	1.375	1.166	1.771	0.885	0.425	0.635	0.984	0.801	1.407	1.176	0.73	0.575	0.902	0.725	1.114	0.626	1.074	0.643	1.179	0.606	1.255
A-46	86.7	108.4	523.196	525.203	289.138	208691	1	1	Tier 1	AXA01005000	HMDB0028705	Arginyl-Aspartic acid	1.67	5									0	0.974	0.93	1.03	1.686	1.193	0.987	0.563	0.332	0.827	1.174	0.81	1.454	1.13	0.446	0.488	0.608	1.637	0.321	0.681	0.46	0.521	1.385	1.128	1.378	1.349	0.16
A-48	87	108.8	349.084	351.091	115.026	19747.6	1	1	Tier 3 only two-reaction											0	0	1	0	1.086	0.887	1.003	1.886	1.713	0.819	0.667	0.444	0.904	0.987	1.026	1.751	1.045	0.473	0.462	0.956	2.596	0.414	0.683	0.44	0.739	1.141	0.983	1.032	1.511	0.295
A-50	87.4	109.2	474.102	476.105	240.043	11033	1	1	Tier 3 one-reaction											0	5	236	0	1.677	2.193	2.317	1.83	1.421	2.174	1.978	1.796	2.128	1.474	2.132	1.692	1.804	1.871	1.428	2.302	1.975	1.231	1.579	2.748	1.329	1.509	1.675	1.433	1.794	1.687
A-51	87.7	109.4	258.025	260.031	23.9665	49159.8	1	1	Unidentified														0	0.687	1.041	0.909	0.788	0.688	1.043	0.973	0.805	1.166	0.639	1.117	0.679	0.793	0.883	0.635	1.293	1.132	0.697	0.743	1.486	0.751	0.697	0.848	0.679	0.97	0.777
A-53	88	109.8	501.114	505.129	34.0049	67507.5	1	2	Unidentified														0	0.898	0.86	1.834	1.138	0.902	1.184	1.232	1.103	1.02	0.879	1.32	0.941	0.892	0.865	0.564	1.169	1.227	0.565	1.037	1.332	1.13	0.874	0.923	0.912	1.254	0.907
A-54	88	109.8	458.147	460.154	224.089	11157	1	1	Tier 3 zero-reaction											1	32	500	0	0.959	0.988	1.382	1.099	0.828	0.768	1.021	1.43	0.943	0.931	0.74	1	0.828	1.444	2.055	0.952	0.78	0.723	0.887	0.613	0.602	0.652	1.203	1.287	0.695	0.956
A-55	88.1	109.8	411.065	413.071	177.006	19227.1	1	1	Tier 3 only two-reaction											0	0	23	0	1.087	0.096	0.367	0.695	0.577	2.287	0.95	0.338	0.359	1.97	0.486	0.331	0.121	0.273	0.25	0.427	1.832	7.195	0.172	0.124	1.179	4.066	2.079	0.214	1.985	0.166
A-56	88.1	109.9	478.126	480.133	244.068	12055.3	1	1	Tier 3 zero-reaction											2	27	366	0	1.512	1.704	1.742	1.306	0.926	1.625	1.557	1.425	1.046	1.281	0.941	1.026	1.126	2.273	1.646	1.112	1.126	1.003	1.373	2.079	0.796	1.827	1.55	1.34	1.19	2.225
A-57	88.2	109.9	389.127	391.134	155.069	128453	1	1	Tier 3 zero-reaction											1	14	272	0	0.429	1.406	0.32	0.812	1.226	1.032	0.294	0.508	0.661	0.52	2.455	0.545	0.417	0.444	0.507	0.91	0.77	1.699	1.402	0.286	0.911	0.749	0.364	0.875	1.004	0.42
A-58	89.7	111.4	478.098	480.104	244.039	12715.7	1	1	Tier 3 one-reaction											0	5	149	0.0408	1.642	1.474	1.659	1.32	0.932	1.554	1.867	1.627	1.344	1.203	0.896	1.048	1.305	2.32	2.001	1.328	1.694	0.927	1.329	2.23	1.014	2.991	1.359	1.399	1.668	1.996
A-59	89.7	111.5	402.078	404.084	168.02	17740.5	1	1	Tier 3 one-reaction											0	8	269	0	0.57	0.294	2.359	2.854	1.09	2.034	0.667	0.373	3.186	1.255	3.909	1.074	0.106	0.225	0.408	2.158	5.731	0.518	0.416	0.295	2.341	3.94	0.408	0.311	4.201	0.158
A-60	89.7	111.5	449.113	451.12	215.055	172207	1	1	Tier 2						AAA01324000	C01233	sn-Glycero-3-phosphoethanolamine	1.61	85				0	1.485	0.51	1.067	0.961	0.699	0.697	1.099	0.927	1.005	1.086	0.642	0.92	0.765	0.569	0.778	0.949	0.975	0.627	0.918	0.717	1.735	2.489	1.532	0.384	0.658	1.107
A-61	89.9	111.7	581.122	583.128	347.064	10719.8	1	1	Tier 1	AAA00453000	C00020	Adenosine monophosphate	1.8	6.7									0	1.172	0.26	1.037	0.346	0.466	0.704	1.106	0.291	0.49	0.263	0.965	0.592	0.958	0.695	0.165	0.456	2.952	0.327	0.606	1.488	0.66	0.908	3.236	1.036	0.577	0.681
A-62	90.4	112.1	454.108	456.114	220.05	24000	1	1	Tier 3 one-reaction											0	16	358	0.1837	1.65	0.309	1.3713	0.364	0.144	1.87	0.287	0.655	2.304	0.092	0.1591	0.1578	0.927	0.308	0.282	0.218	0.205	0.733	0.157	0.679	0.148	0.127	1.125	0.1347	0.0908	0.146
A-63	91	112.8	417.078	419.084	183.019	42152.8	1	1	Tier 1	AXA00327000	C16511	Homocysteic acid	2.04	14.4									0	0.165	0.954	0.194	0.378	0.193	0.179	0.203	0.805	0.155	0.184	0.174	0.129	0.159	0.533	0.488	0.158	0.136	1.084	0.212	0.712	0.128	0.16	0.226	0.142	0.142	0.183
A-65	93.4	115.1	542.217	544.224	308.159	31200.3	1	1	Tier 3 one-reaction											0	12	214	0	0.602	0.42	0.746	0.331	0.386	0.668	0.563	0.73	0.771	0.73	0.739	0.793	1.289	0.923	1.357	0.892	0.311	1.998	0.689	0.672	0.127	0.626	0.867	0.171	0.251	1.259
A-66	93.5	115.3	552.213	554.219	318.154	17840.4	1	1	Tier 3 one-reaction											0	5	100	0	0.401	0.356	0.731	1.034	0.942	0.624	0.52	0.408	0.715	1.129	0.64	0.73	0.476	0.585	0.675	0.867	0.904	0.455	0.549	0.523	0.305	1.128	1.881	0.605	0.979	0.516
A-67	93.9	115.7	576.177	578.183	342.119	8397.85	1	1	Tier 3 zero-reaction											13	51	672	0	0.48	2.024	1.668	0.797	0.407	0.856	1.189	2.151	1.043	1.365	0.775	0.603	0.64	2.575	1.26	0.993	0.859	1.116	1.195	1.188	1.187	1.001	0.826	0.73	0.483	0.874
A-68	95.5	117.3	387.068	389.075	153.01	1.21871e+06	1	1	Tier 2						AAA00676000	C00606	3-Sulfino-L-alanine	0.08	48.9				0	0.18	0.875	0.222	0.474	0.189	0.212	0.281	0.771	0.15	0.137	0.197	0.163	0.184	0.543	0.556	0.154	0.136	1.096	0.265	0.956	0.246	0.219	0.239	0.18	0.149	0.306
A-69	95.5	117.3	284.041	286.047	49.9828	8282.57	1	1	Tier 3 one-reaction											0	2	94	0.0612	0.761	3.8075	0.935	0.815	0.502	0.576	0.705	0.74	0.391	0.576	0.475	0.975	0.534	0.402	0.549	0.582	0.544	0.61	0.87	0.349	1.051	0.423	0.46	1.24	0.549	0.731
A-71	95.9	117.6	409.049	411.056	174.991	76657.3	1	1	Tier 3 one-reaction											0	1	16	0	0.197	0.96	0.22	0.496	0.211	0.212	0.296	0.757	0.189	0.16	0.229	0.176	0.198	0.537	0.541	0.177	0.144	0.95	0.282	1.037	0.26	0.237	0.28	0.18	0.152	0.318
A-72	96.5	118.3	566.126	568.133	332.068	44554.4	1	1	Tier 3 one-reaction											0	2	210	0	0.254	0.937	0.253	0.565	0.189	0.264	0.322	0.776	0.18	0.151	0.249	0.177	0.259	0.592	0.529	0.189	0.163	1.023	0.296	1.053	0.284	0.292	0.274	0.19	0.179	0.359
A-73	96.7	118.4	538.16	540.167	304.102	13639.8	1	1	Tier 3 one-reaction											0	1	137	0	0.419	1.135	1.342	0.889	0.906	0.759	0.895	1.173	0.87	1.941	0.801	1.282	1.326	1.481	0.867	0.888	0.943	0.646	1.127	1.17	0.608	0.852	1.277	1.15	0.905	0.429
A-74	96.8	118.6	425.045	427.05	190.986	20373.7	1	1	Tier 3 one-reaction											0	2	14	0	0.377	1.058	0.688	0.633	0.361	0.427	0.598	1.008	0.395	0.282	0.472	0.344	0.402	0.777	0.714	0.382	0.333	0.996	0.542	0.778	0.331	0.429	0.504	0.303	0.265	0.591
A-75	96.9	118.7	431.032	433.036	196.973	7122.57	1	1	Tier 3 only two-reaction											0	0	22	0.0816	0.304	1.06	0.622	0.712	0.331	0.6431	0.541	0.868	0.47	0.282	0.409	0.287	0.368	0.859	0.562	0.4305	0.289	1.042	0.457	1.091	0.451	0.415	0.459	0.374	0.25	0.466
A-76	97	118.8	419.056	421.063	184.997	7102.29	1	1	Tier 3 one-reaction											0	2	43	0	1.029	2.634	3.232	2.086	2.024	2.764	2.557	2.125	1.568	1.537	2.347	1.294	1.493	2.02	1.584	2.744	3.053	1.73	1.969	3.382	1.155	0.972	1.642	0.924	2.505	1.447
A-77	97.2	118.9	512.206	514.212	278.147	11145.1	1	1	Tier 3 one-reaction											0	15	225	0	1.507	0.523	0.939	0.889	2.103	1.098	0.861	0.817	0.758	0.65	0.739	1.138	0.73	1.099	1.11	0.742	0.802	1.098	0.9	0.872	0.452	0.893	1.125	0.524	1.003	0.658
A-79	97.7	119.5	480.155	482.162	246.096	5953.33	1	1	Tier 1	AXA01026000	HMDB0028726	Asparaginyl-Asparagine	0.03	1.2									0	1.621	3.765	3.06	2.675	2.656	3.913	3.973	3.419	4.185	2.369	3.883	2.532	3.026	3.061	1.984	4.589	4.128	2.217	2.698	4.836	2.427	2.952	3.421	2.807	4.083	2.583
A-82	98.3	120.1	431.128	433.133	197.07	6414	1	1	Tier 3 zero-reaction											2	39	439	0	1.149	2.225	1.936	1.424	1.271	2.295	1.75	1.366	2.308	1.167	1.766	1.089	1.275	1.376	0.934	2.211	2.379	1.055	1.291	2.225	1.205	1.23	1.84	1.352	2.466	1.778
A-83	99.1	120.9	375.077	377.083	141.018	52264.3	1	1	Tier 1	AAA01331000	C00346	O-Phosphoethanolamine	1.94	0.3									0	1.075	0.395	0.533	0.358	0.615	0.361	0.414	0.622	0.633	1.646	1.06	0.964	1.243	1.102	0.51	0.483	0.549	0.736	0.43	0.676	5.45	1.038	2.832	0.5	1.252	0.572
A-84	99.2	120.9	410.173	412.18	176.115	10961.2	1	1	Tier 3 one-reaction											0	12	169	0	1.244	2.667	1.134	1.401	1.891	1.363	1.254	1.61	0.988	0.911	1.339	1.163	1.327	1.396	1.549	1.032	1.199	1.451	1.483	1.822	0.556	1.544	3.589	1.045	0.788	1.239
A-85	99.7	122.3	438.179	440.185	204.12	11305.1	1	1	Tier 3 one-reaction											0	4	75	0.5306	1.645	4.804	1.7845	1.5444	1.2835	1.8796	1.6731	3.791	1.9286	5.498	1.8474	0.249	1.3802	2.582	2.204	0.625	1.081	5.945	1.3337	2.323	0.235	1.2548	1.5192	0.232	1.7391	1.3644
A-86	99.9	122.8	313.067	315.074	79.009	14224.7	1	1	Tier 3 only two-reaction											0	0	90	0	0.356	0.427	0.765	0.3	0.343	0.423	0.593	0.564	0.487	0.744	1.253	0.688	0.658	0.589	0.28	1.176	0.52	0.739	1.133	0.96	0.299	0.365	0.876	0.322	0.468	0.531
A-87	100	123.5	542.217	544.223	308.159	40574.6	1	1	Tier 3 one-reaction											0	12	214	0	0.673	0.454	0.977	0.358	0.406	0.671	0.611	0.703	0.764	0.738	0.757	0.782	1.168	0.996	1.308	0.919	0.335	1.729	0.786	0.694	0.208	0.608	0.902	0.207	0.278	1.247
A-88	100.2	123.9	648.138	650.143	414.079	5977.38	1	1	Tier 3 only two-reaction											0	0	153	0	1.322	1.815	1.534	1.479	1.247	1.808	1.708	1.44	1.947	1.135	1.766	1.066	1.358	1.414	1.013	2.01	1.784	1.19	1.12	2.216	1.225	1.087	1.452	1.173	1.671	1.322
A-89	100.2	124.1	519.145	521.153	285.087	21521.3	1	1	Tier 3 one-reaction											0	27	560	0	0.719	0.621	0.816	0.806	0.972	0.472	1.206	0.712	0.724	0.538	0.563	0.668	0.599	0.913	0.597	0.997	0.573	0.859	1.091	0.879	0.932	0.738	0.646	1.047	1.247	0.634
A-90	100.8	126.5	335.105	337.112	101.047	33608.4	1	1	Tier 3 one-reaction											0	29	442	0	0.418	0.772	0.416	0.618	0.343	0.673	0.489	0.837	0.391	0.451	0.481	0.147	0.411	0.851	0.528	0.263	0.715	0.937	0.463	0.875	0.098	0.509	0.702	0.439	0.533	0.798
A-91	101.1	127.6	507.138	509.145	273.08	6674.44	1	1	Tier 3 one-reaction											0	5	186	0	1.598	1.156	1.437	1.196	1.176	1.31	1.106	1.508	1.138	1.523	0.972	1.515	1.289	1.952	2.134	1.102	1.166	1.546	1.089	1.154	1.079	1.946	1.259	1.049	1.148	1.823
A-93	101.2	128	461.146	463.154	227.088	19976.1	1	1	Tier 3 only two-reaction											0	0	3	0.1429	0.623	1.227	0.885	0.6061	2.009	0.6863	1.065	0.796	0.9796	1.246	0.593	0.871	1.169	0.946	0.912	0.627	0.4805	1.402	0.902	1.15	0.2787	0.547	0.805	0.2833	0.626	0.628
A-94	101.2	128.2	578.135	582.147	111.025	11442	1	2	Tier 3 only two-reaction											0	0	1	0	1.48	2.14	1.999	1.601	1.158	2.391	1.926	1.613	2.143	1.512	2.159	1.174	1.384	1.547	1.371	2.44	2.127	1.519	1.425	1.813	1.671	1.28	1.852	1.57	1.953	1.483
A-95	101.5	129.2	456.123	458.131	222.065	162815	1	1	Tier 1	AXA01082000	HMDB0028785	Cysteinyl-Threonine	6.38	12.9									0.102	0.255	0.324	0.682	0.532	0.182	0.562	0.063	0.82	0.917	0.204	0.647	0.195	0.308	0.274	0.411	2.0198	0.804	1.025	0.369	0.891	0.2584	0.617	1.361	0.9874	0.628	2.038
A-96	101.6	129.7	604.185	606.191	370.127	21842.7	1	1	Tier 3 one-reaction											0	16	370	0	1.206	0.796	0.677	1.274	1.026	0.987	0.826	0.872	0.573	0.852	0.735	0.712	0.581	0.896	1.016	0.662	1.14	0.892	0.812	0.57	1.169	1.353	0.877	1.213	0.889	0.743
A-97	102.1	131.4	389.163	391.169	155.105	18160.3	1	1	Tier 3 one-reaction											0	1	127	0.0408	0.359	0.52	1.188	0.3	0.3213	0.286	0.904	0.937	0.578	0.345	0.536	0.212	0.275	1.393	1.557	0.783	0.266	0.708	1.938	1.855	0.144	0.332	1.003	0.168	0.5441	0.303
A-98	102.2	131.8	552.176	554.183	318.118	49470.5	1	1	Tier 3 one-reaction											0	2	171	0	0.822	1.064	0.802	1.41	1.452	0.609	0.593	0.765	0.689	0.886	0.81	1.341	1.001	0.967	0.483	0.74	2.34	0.63	0.69	0.812	1.005	1.208	1.088	1.698	1.379	0.168
A-99	102.4	132.8	416.092	418.1	182.034	33850	1	1	Tier 3 one-reaction											0	10	287	0	1.409	1.081	1.157	1.088	1.068	1.556	0.955	1.217	0.97	1.282	0.889	1.142	1.068	0.721	0.903	1.215	0.88	0.95	1.148	1.199	0.589	0.809	0.933	0.678	0.967	1.213
A-100	102.8	134.1	569.192	571.198	335.134	45656	1	1	Tier 2						AXA00049000	C04540	Aspartylglycosamine	1.31	8.1				0	1.784	0.796	1.105	1.066	0.483	1.005	1.034	1.024	0.81	0.891	0.62	0.726	0.782	2.899	0.894	0.767	0.664	0.637	0.905	0.796	0.795	1.125	1.098	1.485	0.704	1.037
A-103	103	135.2	403.144	405.151	169.086	4.23116e+06	1	1	Tier 1	AYA00001000	C01152	1-Methylhistidine	1.58	5									0	1.194	0.597	0.552	1.228	1.141	0.856	0.69	0.889	0.464	0.805	0.782	0.759	0.45	0.685	0.866	0.575	0.711	0.788	0.654	0.379	1.239	1.28	0.734	1.32	0.707	0.715
A-104	103.1	135.4	335.105	337.111	101.046	35722	1	1	Unidentified														0	0.18	0.354	0.171	0.364	0.113	0.233	0.411	0.73	0.391	0.076	0.301	0.147	0.114	0.369	0.298	0.152	0.187	0.929	0.276	0.832	0.114	0.39	0.423	0.152	0.142	0.363
A-106	104	139	511.149	513.155	277.09	36639.2	1	1	Tier 3 one-reaction											0	6	249	0	0.579	1.056	1.022	1.309	1.465	0.673	0.843	0.854	1.044	1.372	1.04	1.318	0.947	1.032	0.639	0.873	1.449	0.476	0.906	0.994	0.886	1.128	1.399	1.385	1.816	0.286
A-107	104.3	140	517.072	519.078	283.013	19087.3	1	1	Tier 3 one-reaction											0	3	63	0	0.847	0.755	1.141	0.722	0.979	0.744	0.903	0.963	1.136	1.694	0.636	0.883	0.667	1.11	1.019	0.725	0.54	0.811	1.034	1.704	0.239	1.181	0.868	0.493	0.483	1.104
A-109	104.4	140.7	495.089	497.095	261.03	180473	1	1	Tier 3 one-reaction											0	18	202	0	0.816	0.698	1.159	0.664	0.926	0.733	0.96	0.971	0.648	1.686	0.588	0.977	0.733	1.122	1.009	0.68	0.618	0.766	1.024	1.06	0.242	1.152	0.911	0.506	0.476	1.102
A-110	104.7	141.8	411.065	413.072	354.014	8442.36	2	2	Tier 3 one-reaction											0	7	166	0.102	0.922	0.928	1.891	1.533	0.688	1.233	1.13	0.94	0.883	1.06	1.221	1.003	0.734	0.689	0.344	0.91	1.392	0.562	1.082	1.337	0.861	0.648	0.957	0.668	1.207	0.96
A-111	104.8	142	413.137	415.144	179.079	124391	1	1	Tier 2						APA00881000	C12212	Isomer 1 of Kanosamine	1.55	112.6				0	0.757	2.376	1.448	0.492	0.603	0.79	0.719	0.876	1.666	1.289	1.479	1.003	1.413	0.904	0.981	1.788	0.486	0.921	1.068	0.947	0.365	0.701	0.689	0.467	1.1	1.935
A-112	105.1	143.3	481.138	483.145	247.079	94869	1	1	Tier 1	AXA01027000	HMDB0028727	Asparaginyl-Aspartic acid	1.98	2.9									0	0.923	1.065	0.963	1.809	1.597	0.704	0.563	0.738	0.912	1.264	0.931	1.36	0.993	0.681	0.492	0.812	1.644	0.485	0.751	0.672	0.683	1.399	1.197	1.578	1.478	0.217
A-113	106	146.6	391.141	393.149	157.083	13498.4	1	1	Unidentified														0	0.665	0.892	1.036	1.037	2.327	1.051	0.919	0.745	1.082	1.25	1.18	1.404	0.734	0.949	0.885	1.926	1.26	0.755	0.803	1.213	0.659	1.573	2.732	1.052	1.232	0.681
A-114	106.1	146.9	355.077	357.084	121.019	33688.3	1	1	Tier 3 zero-reaction											2	10	238	0	1.459	0.328	0.52	0.418	0.789	0.529	0.841	0.692	0.479	0.685	0.69	0.6	0.254	0.565	0.416	0.485	0.729	1.248	0.577	0.584	0.171	0.353	0.417	0.204	0.397	0.449
A-115	106.2	147.1	276.081	278.087	42.0224	3.71248e+06	1	1	Unidentified														0	1.321	1.001	1.484	1.034	1.267	0.815	0.836	1.097	1.417	1.33	1.4	1.177	0.788	1.171	1.168	1.539	1.351	1.104	1.221	0.992	0.729	0.922	1.182	0.751	1.18	1.369
A-116	106.3	147.3	403.039	405.043	168.98	30442	1	1	Tier 3 one-reaction											0	1	20	0.1224	0.825	0.392	0.442	0.976	0.618	0.423	0.333	0.2359	0.47	0.746	0.479	0.771	0.466	0.2846	0.375	0.573	0.327	0.507	0.475	0.972	0.2461	0.2852	0.767	0.371	0.589	0.715
A-117	106.3	147.3	492.19	494.197	258.132	52859	1	1	Tier 3 one-reaction											0	6	120	0	0.393	0.572	0.823	0.815	1.897	0.845	0.58	0.515	0.921	1.199	0.814	1.228	0.514	0.585	0.588	1.026	1.15	0.69	0.678	0.627	0.274	1.497	1.614	0.954	1.031	0.434
A-118	106.3	147.4	517.148	519.155	283.09	40460.6	1	1	Tier 1	AAA00485000	C00387	Guanosine	3.07	14.2									0	1.066	1.417	0.779	0.55	0.945	1.598	0.895	1.056	0.711	0.873	0.584	1.059	0.962	1.128	1.033	1.11	1.085	0.845	1.259	1.186	0.225	0.708	0.411	0.266	0.495	1.299
A-120	106.6	147.9	335.106	337.113	101.048	54279.7	1	1	Tier 3 one-reaction											0	29	443	0	0.626	0.508	0.128	0.333	0.081	0.088	0.235	0.7	0.391	0.056	0.097	0.081	0.352	0.261	0.289	0.156	0.1	0.915	0.142	0.821	0.09	0.091	0.108	0.085	0.11	0.139
A-121	106.9	148.5	321.089	323.097	87.0312	10860.7	1	1	Tier 3 zero-reaction											1	18	380	0.0204	0.195	0.646	0.613	0.649	1.246	0.487	0.334	0.896	0.245	0.421	0.265	0.457	0.308	0.528	0.581	0.343	0.305	0.914	0.347	0.994	0.36	0.37	0.712	0.413	0.368	0.5923
A-123	107.3	149.4	424.152	426.158	190.093	6252.2	1	1	Tier 2						AXA02461000		2-Amino-4-[(2-hydroxy-1-oxopropyl)amino]butanoic acid	4.59	121				0.0204	1.148	1.314	1.604	1.328	1.234	1.264	1.146	1.573	1.548	1.101	1.268	1.161	1.439	1.1	0.852	1.613	1.233	0.5392	1.322	1.226	0.838	1.089	1.367	1.535	1.504	0.997
A-124	107.5	149.8	506.168	508.175	272.11	14037.1	1	1	Tier 3 one-reaction											0	7	225	0	1.083	1.224	0.843	1.039	0.779	0.834	0.74	1.222	1.007	1.228	0.986	1.123	1.025	1.684	1.269	1.108	1.294	0.806	0.739	0.945	0.656	0.968	0.655	0.794	0.766	1.032
A-125	107.8	150.5	460.162	462.17	226.104	18850.2	1	1	Tier 2						AAA00831000	C00386	Carnosine	5.45	199				0	0.89	0.889	1.375	1.058	0.696	0.582	0.848	1.039	0.605	0.821	0.658	0.723	0.663	0.856	1.727	0.623	0.746	0.467	0.984	0.392	0.59	0.726	0.96	1.13	0.577	0.73
A-127	108.1	151.1	675.247	677.254	441.189	7409.05	1	1	Tier 3 one-reaction											0	6	273	0	0.716	0.777	1.306	0.959	0.572	1.211	1.294	1.129	0.751	1.129	0.554	0.754	0.717	1.546	1.147	0.83	0.865	0.8	1.021	0.978	0.75	1.471	1.489	1.164	0.702	1.539
A-128	108.3	151.6	495.153	497.159	261.094	74614.7	1	1	Tier 1	AXA01030000	HMDB0028730	Asparaginyl-Glutamic acid	3.66	2									0	1.072	0.924	0.949	2.034	1.388	1.001	0.753	0.691	0.79	0.874	0.809	1.103	0.881	0.739	0.58	0.906	1.416	0.526	0.738	0.523	0.83	1.291	1.414	1.821	1.396	0.461
A-129	108.4	151.7	466.172	468.18	232.114	12258.5	1	1	Tier 2						AAA00790A01		N-Acetyl-N(omega)-Hydroxyarginine	6.85	78.2				0	0.448	0.646	0.838	0.967	1.749	1.312	0.908	0.661	0.863	1.197	0.825	0.904	0.642	0.768	0.711	1.097	1.117	1.14	0.76	1.238	0.421	0.869	0.882	0.649	1.166	0.561
A-130	108.4	151.9	359.073	361.079	125.015	1.24297e+07	1	1	Tier 1	AAA00263000	C00245	Taurine	0.22	17.5									0	0.769	0.235	0.331	0.898	0.547	0.274	0.201	0.069	0.329	0.676	0.319	0.736	0.354	0.071	0.282	0.388	0.167	0.428	0.381	0.909	0.023	0.012	0.649	0.27	0.454	0.624
A-132	108.6	152.2	606.162	608.168	372.103	34638.5	1	1	Tier 3 one-reaction											0	7	253	0.0612	0.816	0.612	0.554	1.076	0.623	0.44	0.352	0.117	0.457	0.695	0.803	0.764	0.518	0.126	0.334	0.464	0.248	0.494	0.449	0.994	0.103	0.0398	0.736	0.37	0.565	0.633
A-133	108.6	152.2	417.156	419.164	183.097	13153.1	1	1	Unidentified														0.102	1.999	2.199	0.944	2.068	1.496	1.945	1.595	1.459	1.655	1.495	1.73	1.382	1.508	1.856	1.298	0.5679	2.123	1.318	1.617	0.679	3.924	2.65	1.381	2.92	2.285	0.633
A-137	110	155.3	408.168	410.175	174.11	84364.9	1	1	Tier 1	AAA00424000	C00062	Arginine	4.26	8.9									0	1.109	1.06	0.911	1.117	0.998	0.733	0.731	1.181	1.058	0.824	1.095	1.187	1.429	1.073	0.922	0.839	0.544	1.206	1.13	1.078	0.706	0.831	0.787	0.734	0.778	0.633
A-138	110.1	155.3	485.183	487.19	251.124	25056.5	1	1	Tier 3 only two-reaction											0	0	9	0	1.02	0.823	0.705	1.541	1.218	1.096	0.498	0.814	0.698	1.126	0.676	1.311	0.498	0.765	0.992	0.758	0.756	1.025	0.928	1.042	0.332	0.831	0.944	0.604	0.621	0.315
A-139	110.1	155.4	469.152	471.159	235.094	18653.7	1	1	Tier 3 one-reaction											0	8	160	0	1.249	1.139	1.488	1.123	1.203	0.938	0.896	1.135	1.411	1.299	1.372	1.154	0.88	1.163	1.079	1.548	1.41	1.066	1.201	1.222	0.755	1.008	1.203	0.779	1.222	1.291
A-142	110.8	156.8	452.183	454.19	218.125	27717.8	1	1	Tier 3 one-reaction											0	4	194	0	0.451	0.448	0.681	0.755	0.673	0.66	0.547	0.444	0.552	0.895	0.429	0.763	0.5	0.54	0.631	0.543	0.78	0.565	0.58	0.485	0.46	0.563	0.671	0.355	0.543	0.306
A-143	111	157.4	501.152	503.158	267.094	23169.1	1	1	Tier 2						AXA00132000	C06469	Neuraminic acid	3.69	39.7				0	0.605	0.787	1.758	0.648	0.554	0.863	0.948	0.98	1.209	0.829	1.11	0.688	0.801	1.013	0.939	1.229	0.557	0.659	1.509	1.574	0.329	0.902	0.839	0.531	0.451	1.131
A-144	111.1	157.7	515.17	517.176	281.111	211260	1	1	Tier 3 zero-reaction											4	39	661	0	0.838	0.73	0.916	0.751	0.531	0.859	0.802	0.982	0.593	1.041	0.466	0.749	0.743	1.337	1.114	0.682	0.729	0.645	0.862	0.69	0.58	1.292	0.861	0.714	0.543	1.323
A-145	111.6	158.7	366.098	368.106	132.04	8147	1	1	Unidentified														0	1.054	1.107	1.06	0.85	0.685	1.131	0.99	1.135	0.745	1.135	0.71	0.865	0.885	1.386	1.098	0.882	0.932	0.797	1.012	1.026	0.611	1.152	0.86	0.852	1.03	1.159
A-147	111.9	159.3	423.132	425.138	189.074	29787.3	1	1	Tier 1	AXA01031000	HMDB0028731	Asparaginyl-Glycine	3.33	0.3									0	0.587	1.259	0.838	0.805	0.663	0.684	0.753	0.959	0.764	1.09	0.855	0.9	1.061	0.836	0.692	0.902	0.644	0.498	0.892	0.8	0.485	0.625	0.868	0.706	0.839	0.403
A-148	112	159.5	552.147	554.154	318.089	376281	1	1	Tier 3 one-reaction											0	7	199	0	0.754	0.28	0.379	0.904	0.558	0.316	0.232	0.084	0.359	0.643	0.36	0.72	0.386	0.09	0.309	0.421	0.201	0.42	0.397	0.909	0.03	0.012	0.672	0.287	0.491	0.61
A-149	112.7	160.9	443.094	445.1	209.035	12699	1	1	Tier 3 one-reaction											0	19	341	0	0.627	1.401	1.027	0.895	1.386	0.996	1.526	1.221	1.08	1.005	1.017	1.056	0.883	1.158	1.014	1.151	1.229	1.123	1.259	1.675	0.964	1.146	1.184	0.837	1.289	0.816
A-150	112.8	161.2	585.035	587.041	350.977	9432.24	1	1	Tier 3 only two-reaction											0	0	32	0.0816	0.774	0.303	0.376	0.862	0.539	0.319	0.248	0.122	0.371	0.694	0.366	0.753	0.418	0.126	0.313	0.446	0.213	0.404	0.386	0.906	0.0795	0.0848	0.693	0.277	0.522	0.683
A-151	112.9	161.4	594.1	596.11	360.042	6229	1	1	Tier 3 one-reaction											0	2	102	0.0408	1.281	3.825	3.389	1.368	1.48	3.745	3.287	3.678	3.571	1.148	3.511	1.047	2.148	4.611	1.438	4.096	4.803	1.6	2.092	2.581	1.8511	1.9738	1.815	2.004	2.787	1.615
A-152	113	161.7	569.07	571.075	335.012	35185	1	1	Tier 3 one-reaction											0	1	55	0	0.854	0.405	0.476	1.07	0.713	0.485	0.283	0.176	0.528	0.796	0.522	0.802	0.481	0.209	0.351	0.631	0.299	0.551	0.485	0.99	0.145	0.123	0.84	0.349	0.577	0.726
A-153	113.1	161.9	539.216	541.223	305.158	36483	1	1	Tier 3 one-reaction											0	3	149	0	1.106	0.177	1.153	0.441	0.796	1.357	0.913	0.738	1.402	1.524	1.061	1.075	0.994	1.157	1.467	1.319	0.508	1.596	1.139	0.162	0.207	1.05	1.706	0.298	0.603	1.528
A-154	114.1	164	456.054	458.062	221.996	16631.8	1	1	Tier 3 one-reaction											0	1	49	0.0816	0.777	0.346	0.44	0.898	0.589	0.372	0.309	0.295	0.421	0.696	0.398	0.705	0.449	0.377	0.349	0.495	0.289	0.452	0.46	0.949	0.471	0.5593	0.656	0.322	0.54	0.653
A-156	114.3	164.4	574.13	576.137	340.071	126206	1	1	Tier 3 one-reaction											0	2	170	0	0.791	0.294	0.395	0.937	0.573	0.341	0.232	0.09	0.393	0.673	0.382	0.739	0.409	0.09	0.329	0.454	0.23	0.459	0.431	0.924	0.042	0.013	0.687	0.297	0.522	0.622
A-157	114.4	164.6	422.211	424.217	188.152	1.18714e+06	1	1	Tier 3 zero-reaction											1	4	83	0	1.144	0.504	0.847	0.718	0.715	0.81	0.635	0.903	0.659	0.763	0.584	0.728	0.652	1.285	0.907	0.608	1.032	0.965	1.156	1.003	0.425	1.365	0.764	0.8	0.476	0.971
A-158	114.5	164.8	408.193	410.2	174.135	113168	1	1	Unidentified														0	0.857	1.404	0.656	0.676	0.823	0.527	0.64	0.789	0.651	0.812	0.995	0.795	0.745	1.102	0.621	0.775	1	1.521	1.007	0.821	0.946	0.527	0.652	0.381	1.158	0.273
A-160	114.8	165.6	514.13	516.136	280.072	30284.2	1	1	Tier 1	AYA00019000		Methionyl-Aspartate sulfoxide	1.37	16.2									0	0.695	1.161	0.83	1.291	1.542	0.706	0.669	0.549	0.981	0.785	0.975	1.093	1.084	0.623	0.451	0.884	1.765	0.565	0.778	0.647	0.545	1.181	0.851	1.114	1.367	0.209
A-161	115	166	590.096	592.102	356.037	27313.8	1	1	Tier 3 one-reaction											0	2	85	0	0.796	0.299	0.402	0.932	0.602	0.327	0.229	0.103	0.416	0.672	0.382	0.737	0.4	0.103	0.337	0.458	0.215	0.441	0.427	0.965	0.048	0.041	0.687	0.319	0.515	0.629
A-162	115.5	166.9	432.158	434.164	198.1	9979.41	1	1	Tier 3 one-reaction											0	10	277	0	1.492	1.09	1.63	3.665	2.184	2.152	1.752	0.802	1.89	1.522	1.866	1.883	1.392	0.997	0.931	2.294	3.578	0.792	1.089	0.365	1.2	1.679	2.788	1.48	2.842	1.2
A-164	115.9	168	525.165	527.171	291.106	47308.1	1	1	Tier 3 one-reaction											0	8	344	0	0.908	0.988	0.878	1.842	1.308	0.741	0.747	0.744	0.655	1.006	0.667	1.253	0.962	0.914	0.58	0.686	1.351	0.575	0.718	0.724	0.867	1.302	1.29	2.195	1.43	0.336
A-165	116	168.2	558.158	560.165	324.099	15054.6	1	1	Tier 3 one-reaction											0	15	352	0	1.056	2.216	1.448	0.829	0.694	1.06	2.51	1.176	1.22	1.02	1.002	0.842	1.352	1.55	1.228	1.521	0.884	0.714	1.443	1.26	0.874	1.411	1.365	0.77	0.783	1.414
A-167	116.2	168.6	412.991	414.996	178.933	10875	1	1	Tier 3 only two-reaction											0	0	6	0.1224	0.656	0.311	0.397	0.784	0.566	0.343	0.273	0.152	0.41	0.616	0.377	0.625	0.394	0.164	0.318	0.448	0.274	0.45	0.404	0.922	0.1873	0.1997	0.631	0.293	0.528	0.573
A-168	116.4	169	476.141	478.146	242.082	12083.8	1	1	Tier 3 one-reaction											0	5	171	0.0612	1.066	0.433	0.44	2.686	0.588	1.545	1.234	0.399	2.321	0.766	0.723	2.457	0.833	0.507	0.293	0.448	0.3419	0.391	0.573	1.197	0.304	1.15	4.494	4.285	1.478	0.301
A-169	116.5	169.2	506.204	508.211	272.145	10985	1	1	Tier 3 only two-reaction											0	0	53	0	0.631	0.896	1.245	1.06	1.318	1.053	0.839	0.775	1.089	1.425	1.103	0.952	0.81	0.929	0.855	1.42	1.318	0.767	0.884	0.99	0.541	1.102	1.768	0.814	1.37	0.829
A-170	116.9	170	380.163	382.17	146.105	15569.1	1	1	Tier 3 zero-reaction											4	23	199	0	0.649	1.122	1.091	0.814	0.713	0.746	0.7	1.322	0.751	1.597	0.884	0.896	0.9	1.038	0.996	0.915	0.809	1.539	1.05	1.053	0.31	0.717	0.839	0.45	0.569	0.7
A-171	116.9	170	454.127	456.134	220.069	634552	1	1	Tier 1	AXA01308000	HMDB0029035	Seryl-Aspartic acid	2.2	1.4									0	1.032	0.862	0.987	1.464	1.602	1.385	0.619	0.603	1.078	0.743	1.305	1.37	0.768	0.464	0.456	0.841	2.609	0.453	0.718	0.699	0.915	1.193	1.063	1.397	1.885	0.208
A-173	117	170.1	440.146	442.154	206.088	9627.14	1	1	Tier 1	AXA01343000	HMDB0029070	Threoninyl-Serine	5.92	24.9									0	2.562	0.819	0.791	2.854	1.862	0.91	0.716	0.978	1.058	0.703	1.411	1.171	0.877	0.79	0.931	0.958	0.861	0.787	0.781	0.852	1.053	1.606	0.771	1.517	1.257	0.776
A-174	117.2	170.7	319.111	321.118	85.0523	11857.4	1	1	Tier 3 zero-reaction											1	16	304	0	0.276	1.589	0.577	0.402	0.612	0.374	0.898	1.353	0.569	0.371	0.437	0.418	0.375	0.716	0.553	1.12	0.729	1.512	0.757	0.48	0.474	0.364	0.361	0.336	1.605	0.391
A-175	117.2	170.7	542.18	544.187	308.122	76620.2	1	1	Tier 3 one-reaction											0	14	394	0	0.98	0.793	1.283	0.824	0.541	1.456	1.138	1.267	0.799	1.174	0.719	0.768	0.81	1.533	1.284	0.643	0.937	0.65	0.95	0.868	0.332	1.381	1.125	0.708	0.641	1.332
A-176	117.7	171.6	349.12	351.128	115.062	13793.4	1	1	Unidentified														0	0.913	1.163	1.178	1.046	2.326	1.275	0.976	0.926	1.117	1.268	1.217	1.493	0.855	1.163	0.918	1.182	1.302	1.133	1.087	1.382	0.71	1.528	1.535	0.952	1.21	0.793
A-177	118.4	173.3	391.142	393.149	157.084	68519.9	1	1	Tier 3 one-reaction											0	12	211	0	0.759	0.819	0.897	0.827	2.42	1.116	0.818	0.709	0.863	1.117	0.922	1.422	0.648	0.894	0.821	0.952	1.065	0.794	0.849	0.913	0.433	1.441	1.237	0.945	1.129	0.641
A-178	119	174.6	591.161	593.167	357.102	43200.8	1	1	Tier 3 one-reaction											0	1	198	0	0.811	0.39	0.573	0.974	0.681	0.502	0.346	0.274	0.503	0.752	0.509	0.772	0.494	0.138	0.44	0.491	0.305	0.511	0.463	1.084	0.108	0.452	0.796	0.426	0.665	0.711
A-179	119.4	175.5	645.229	647.235	411.171	9985.56	1	1	Tier 3 one-reaction											0	9	226	0	0.912	1.233	1.825	0.796	0.722	1.178	1.143	0.799	1.714	1.44	1.325	0.854	1.721	0.856	0.848	1.642	0.425	1.099	1.336	1.423	0.598	0.974	1.246	0.598	0.741	1.777
A-180	119.8	176.2	413.138	415.144	179.08	294790	1	1	Tier 2						APA00881000	C12212	Kanosamine	1.45	78.4				0	0.653	0.9	1.635	0.411	0.551	0.788	0.794	0.689	1.464	1.427	1.214	0.837	1.507	0.804	0.83	1.402	0.203	1.005	1.197	1.003	0.287	0.619	0.908	0.354	0.501	1.547
A-181	120	176.7	410.09	412.096	176.032	58232.8	1	1	Tier 3 zero-reaction											2	41	366	0	0.391	0.183	1.273	0.866	0.284	0.746	0.963	4.583	0.492	0.38	0.604	0.295	0.396	1.306	1.862	0.816	0.51	0.322	1.737	0.931	0.184	0.667	0.917	0.478	0.329	1.615
A-182	120.2	177.1	482.122	484.129	248.064	118604	1	1	Tier 2						AXA00579000		L-beta-aspartyl-L-aspartic acid	0.89	9.4				0	0.672	0.736	0.862	1.331	0.668	0.879	0.948	0.648	0.625	0.969	0.592	1.001	0.947	0.93	0.495	0.643	1.316	0.48	0.669	0.566	0.992	0.908	1.001	1.622	0.866	0.454
A-183	120.4	177.5	422.211	424.218	188.153	820372	1	1	Tier 3 zero-reaction											1	4	83	0	1.176	0.546	0.958	0.784	0.846	0.81	0.719	1.011	0.717	0.779	0.649	0.808	0.719	1.341	0.976	0.643	1.195	1.032	1.274	1.005	0.461	1.431	0.82	0.849	0.586	0.969
A-184	120.9	178.6	382.107	384.113	148.048	421171	1	1	Tier 2						AXA02944000	C03124	Hydroxylated lecithin	0.26	63.2				0	1.05	0.977	1.03	0.812	0.695	1.235	1.086	1.283	0.668	1.319	0.719	0.697	0.595	1.254	1.322	0.651	0.746	0.827	1.102	0.895	0.306	1.517	1.004	0.656	0.503	1.502
A-185	121	178.7	456.056	458.062	221.998	14843.1	1	1	Tier 3 only two-reaction											0	0	32	0	0.755	0.407	0.478	0.877	0.612	0.429	0.487	0.454	0.481	0.711	0.457	0.691	0.49	0.258	0.361	0.578	0.471	0.494	0.494	0.956	0.479	0.424	0.649	0.381	0.608	0.638
A-186	121.1	179	614.196	616.203	380.137	11544.9	1	1	Tier 3 one-reaction											0	10	185	0	0.983	1.049	1.394	1.058	0.837	1.06	1.143	1.201	0.818	1.108	1.094	0.871	0.635	1.375	1.263	0.744	1.067	0.879	1.025	1.044	0.368	1.388	1.284	0.971	0.591	1.365
A-187	121.1	179.1	403.037	405.043	168.978	19642	1	1	Tier 3 one-reaction											0	1	59	0.0408	0.849	0.664	0.629	0.997	0.761	0.478	0.427	0.3814	0.608	0.806	0.586	0.873	0.529	0.302	0.408	0.711	0.398	0.554	0.523	1.064	0.341	0.285	0.854	0.437	0.685	0.78
A-188	121.2	179.3	493.221	495.228	259.163	20392.3	1	1	Tier 3 one-reaction											0	4	49	0.102	0.685	1.365	0.876	0.752	0.574	1.133	1.015	1.726	0.912	2.014	0.943	0.561	0.914	1.375	1.119	0.876	0.75	2.013	1.065	1.217	1.04	0.761	0.876	0.5805	1.055	1.1282
A-189	121.7	180.3	369.094	371.099	135.035	49303.5	1	1	Tier 3 zero-reaction											2	10	195	0.0408	0.266	0.29	0.433	0.349	0.233	0.381	0.791	0.529	0.168	0.258	0.305	0.205	0.301	0.504	0.554	0.236	0.299	0.768	0.387	0.469	0.337	0.195	0.461	0.181	0.23	0.479
A-192	122.8	182.7	439.162	441.17	205.103	75887.1	1	1	Tier 3 only two-reaction											0	0	3	0.102	0.536	1.139	0.908	0.703	1.515	0.804	0.909	0.852	0.767	3.457	0.723	1.848	0.838	0.945	0.777	0.775	0.8932	0.915	0.817	0.936	0.943	1.37	1.203	0.705	0.935	0.486
A-193	122.9	182.9	478.128	480.134	244.07	38616.9	1	1	Tier 3 zero-reaction											2	29	472	0	0.951	0.685	1.025	0.655	0.551	0.664	0.651	0.753	0.578	0.802	0.581	0.717	0.593	1.032	1.01	0.615	0.583	0.566	0.953	0.6	0.351	1.136	0.712	0.56	0.435	0.822
A-194	123	183	424.118	426.124	190.059	1.27947e+06	1	1	Tier 2						AXA00581000		L-beta-aspartyl-L-glycine	0.96	26.3				0	0.667	0.949	0.849	0.889	1.587	0.845	1.029	0.883	0.949	1.784	1.09	1.373	0.993	0.867	0.652	0.781	1.483	0.721	0.879	0.776	0.549	1.098	1.041	0.986	1.705	0.213
A-195	123.1	183.3	372.147	374.154	138.089	9239.56	1	1	Tier 3 one-reaction											0	3	241	0	0.548	0.664	0.771	1.024	0.962	0.961	1.049	0.875	0.728	0.779	0.602	1.679	1.215	1.139	1.084	0.832	0.557	0.558	0.97	1.033	0.512	2.014	2.983	2.971	1.07	0.699
A-196	123.3	183.7	471.032	473.038	236.974	11234	1	1	Tier 3 one-reaction											0	2	28	0	0.296	0.324	0.397	0.36	0.258	0.352	0.758	0.518	0.161	0.267	0.294	0.189	0.264	0.539	0.489	0.216	0.286	0.7	0.403	0.487	0.338	0.206	0.485	0.199	0.236	0.502
A-197	124.3	185.8	406.141	408.149	172.082	54609.4	1	1	Unidentified														0.0408	1.018	1.178	1.467	3.92	1.502	1.295	1.265	1.077	1.424	0.753	1.571	1.263	1.235	0.743	0.847	1.494	2.609	1.318	0.947	1.163	1.114	1.018	1.471	1.369	1.605	1.1841
A-198	124.6	186.5	449.05	451.056	214.992	8051	1	1	Tier 3 one-reaction											0	4	52	0	0.424	0.401	0.733	0.541	0.333	0.447	0.851	0.549	0.408	0.413	0.427	0.264	0.363	0.592	0.521	0.695	0.508	0.699	0.426	0.537	0.416	0.265	0.522	0.3	0.28	0.445
A-199	124.7	186.7	323.069	325.076	89.0103	17667.6	1	1	Tier 3 only two-reaction											0	0	2	0	0.458	0.649	0.589	0.465	0.372	0.757	0.859	0.646	0.562	0.385	0.699	0.452	0.726	0.444	0.374	0.598	0.414	0.38	0.426	0.367	1.903	0.473	1.026	0.912	0.839	0.421
A-200	124.7	186.8	441.021	443.027	206.963	28138.2	1	1	Tier 3 one-reaction											0	1	12	0	0.139	0.339	0.279	0.393	0.11	0.142	0.17	0.464	0.152	0.162	0.212	0.138	0.139	0.248	0.129	0.22	0.173	0.367	0.315	0.843	0.11	0.111	0.276	0.115	0.267	0.295
A-201	124.7	186.8	422.212	424.219	188.153	1.73423e+06	1	1	Tier 3 zero-reaction											1	4	83	0	1.359	0.597	1.008	0.827	1.096	0.923	0.75	1.07	0.749	0.792	0.676	0.966	0.754	1.452	1.047	0.668	1.237	1.113	1.294	1.145	0.466	1.682	0.905	0.946	0.606	0.996
A-202	125.3	188	502.138	504.146	268.08	76130.2	1	1	Tier 3 zero-reaction											4	23	459	0.0408	0.448	1.918	0.816	0.848	0.731	0.939	0.9	0.709	1.4	0.81	0.956	0.361	0.537	0.71	0.867	0.913	0.693	1.652	0.595	0.946	0.426	0.619	0.725	0.439	0.53	0.707
A-204	125.9	189.3	462.18	464.187	228.121	54767.5	1	1	Tier 3 one-reaction											0	1	124	0	0.364	0.672	0.814	0.507	2.883	0.992	0.588	0.551	0.812	1.242	0.859	1.525	0.384	0.511	0.508	0.832	0.878	0.775	0.689	0.674	0.251	1.157	1.038	0.777	0.977	0.24
A-205	126	189.6	519.191	521.198	285.132	21461.5	1	1	Tier 3 zero-reaction											1	10	342	0.1633	0.5494	0.516	0.447	0.6447	0.6698	2.536	5.831	2.474	0.655	0.782	0.308	0.616	0.38	1.01	0.525	0.518	0.441	0.562	0.5568	0.9697	0.289	0.287	0.6342	1.842	6.481	0.608
A-206	126.3	190.2	440.147	442.154	206.089	40113.5	1	1	Tier 1	AXA01322000	HMDB0029049	Seryl-Threonine	2.45	13.8									0	2.598	0.54	0.736	2.854	1.809	0.804	0.653	1.076	0.923	0.723	1.357	1.164	0.893	0.721	1.035	0.693	0.746	0.724	0.677	0.821	0.917	1.609	0.659	1.527	1.185	0.714
A-208	126.7	191	463.127	465.134	229.069	17538.2	1	1	Tier 3 one-reaction											0	3	195	0	0.955	1.402	1.211	1.581	1.168	0.753	1.137	1.087	1.091	1.1	0.927	1.218	1.224	1.231	1.529	1.038	1.142	0.68	0.959	1.064	0.963	1.024	1.529	1.69	1.143	0.854
A-209	126.8	191.2	429.114	431.121	195.056	41376.1	1	1	Tier 3 one-reaction											0	10	309	0	1.513	2.31	1.751	1.55	1.364	2.038	2.842	1.727	1.93	2.028	1.743	1.515	1.835	2.065	1.599	2.366	1.792	1.564	2.224	3.33	1.307	1.592	1.715	1.363	2.13	2.207
A-210	127	191.6	643.217	645.222	409.159	15593.5	1	1	Tier 2						AXA00599000		Queuosine	1.81	170.3				0	0.437	0.162	2.724	3.678	1.323	0.772	0.24	1.142	3.036	0.373	2.304	0.661	0.52	0.238	0.387	2.818	1.276	0.552	1.1	0.291	0.528	0.346	3.336	0.948	2.603	0.593
A-211	127.3	192.3	480.138	482.147	246.08	16074.5	1	1	Tier 3 one-reaction											0	1	105	0	1.234	1.613	1.673	1.268	0.836	1.204	2.127	1.152	1.713	0.972	1.603	1.456	1.369	1.925	1.959	2.197	0.949	1.876	1.094	1.995	0.743	1.404	1.106	1.813	1.266	1.461
A-212	127.9	193.6	419.04	421.047	184.982	211868	1	1	Tier 3 one-reaction											0	2	34	0	0.121	0.446	0.284	0.358	0.11	0.126	0.161	0.522	0.153	0.161	0.208	0.126	0.133	0.218	0.112	0.191	0.16	0.374	0.388	0.911	0.094	0.101	0.346	0.111	0.23	0.275
A-215	128.5	194.9	343.078	345.084	109.02	7258.33	1	1	Tier 2						AAA01079000	C00519	Hypotaurine	0.62	46.7				0.0204	1.199	0.745	1.323	1.65	0.919	1.007	1.237	0.838	1.419	1.297	1.363	0.984	0.71	0.711	0.776	1.176	1.29	0.807	1.006	1.623	0.743	0.72	0.927	0.824	1.045	1.062
A-218	128.8	195.6	549.104	551.11	315.046	5981.67	1	1	Tier 3 one-reaction											0	2	92	0	0.438	0.582	0.843	0.847	1.031	0.848	1.054	0.969	1.194	0.468	0.597	1.045	0.789	0.827	0.819	0.89	0.953	0.472	0.876	0.681	0.938	0.788	1.324	0.801	1.664	0.548
A-221	129.2	196.4	450.204	452.211	216.146	5680.86	1	1	Tier 3 one-reaction											0	15	108	0	2.249	0.917	0.79	1.139	0.984	1.151	0.482	0.899	0.713	0.522	0.868	0.677	0.652	0.883	0.515	0.941	0.786	0.781	0.797	0.985	0.442	0.654	0.702	0.7	0.54	1.484
A-222	129.8	197.6	349.095	351.102	115.036	22092.1	1	1	Unidentified														0	1.287	1.148	1.289	1.15	0.965	1.206	1.241	1.241	1.134	1.347	1.035	1.366	1.117	1.756	1.587	0.906	0.941	1.295	1.033	0.834	1.224	1.466	1.115	0.945	1.097	1.235
A-223	129.9	197.9	307.074	309.081	73.016	19313.8	1	1	Tier 3 one-reaction											0	2	250	0	1.235	1.073	1.147	1.319	0.916	1.441	1.322	1.231	1.095	1.346	1.104	1.179	0.972	1.417	1.261	0.931	1.197	1.622	0.971	0.881	1.143	1.673	1.735	0.837	1.097	1.099
A-224	130.1	198.3	468.144	470.15	234.085	564924	1	1	Tier 1	AXA01121000	HMDB0028828	Glutamyl-Serine	0.41	2.1									0	1.041	0.794	1.159	1.7	1.446	1.115	0.752	0.501	0.861	0.947	0.974	1.254	0.891	0.466	0.565	0.808	1.796	0.382	0.81	0.629	0.786	1.206	1.188	1.408	1.403	0.282
A-225	130.1	198.4	436.202	438.209	202.143	1.42276e+06	1	1	Tier 1	AXA00390000	HMDB0003334	Symmetric dimethylarginine	1.03	15.4									0	1.05	0.798	0.67	0.77	0.587	0.87	0.846	0.841	0.517	0.989	0.525	0.72	0.635	1.277	1.115	0.518	0.752	0.803	0.857	0.742	0.514	1.314	0.65	0.64	0.444	1.07
A-226	130.2	198.6	359.153	361.159	125.094	38075.9	1	1	Tier 1	AXA00246000	HMDB0001861	3-Methylhistamine	2.34	2.4									0	0.432	1.049	0.54	0.731	0.574	0.401	3.853	0.644	0.475	0.515	0.403	0.473	0.457	1.401	0.623	2.912	0.479	0.527	0.501	0.431	0.485	0.739	0.342	1.696	1.34	0.822
A-227	130.6	199.3	293.106	295.113	59.0481	72613.1	1	1	Tier 1	AXA00241000	C17349	Guanidine	0.96	19.4									0	0.96	1.609	0.987	0.495	0.681	0.79	0.999	1.176	0.983	1.108	0.792	0.721	0.896	1.331	1.119	0.882	0.437	1.262	0.696	1.409	0.546	0.476	0.755	0.347	0.592	0.922
A-228	130.9	200	452.148	454.154	218.09	89077.5	1	1	Tier 2						AXA01313000		Serinyl-Hydroxyproline	1.46	68.4				0	0.406	0.785	0.89	0.655	0.689	0.653	0.617	0.755	0.702	1.19	0.688	0.621	0.765	0.804	0.866	0.814	0.784	1.357	0.68	0.812	0.215	0.681	0.79	0.225	0.776	0.371
A-229	131.1	200.5	659.122	661.128	425.063	6130.94	1	1	Tier 3 one-reaction											0	3	108	0	0.494	0.683	1.457	1.508	0.381	0.998	0.969	1.065	1.597	0.665	1.445	0.514	0.564	0.909	1.152	1.054	0.707	0.474	1.608	1.88	0.492	1.029	1.387	0.986	0.51	1.306
A-230	131.3	201	404.127	406.134	170.069	35741.1	1	1	Tier 3 one-reaction											0	17	323	0	2.669	0.437	0.561	2.926	1.773	0.642	0.255	0.84	0.756	0.543	1.225	1.01	0.697	0.665	0.833	0.522	0.532	0.612	0.638	0.503	0.805	1.498	0.54	1.315	1.077	0.699
A-231	131.3	201	513.19	515.197	279.132	53936	1	1	Tier 3 one-reaction											0	15	436	0	0.852	0.649	1.242	0.895	0.456	0.907	1.331	1.19	0.764	1.082	0.633	0.79	0.58	1.672	1.239	0.824	0.707	0.758	0.891	0.969	1.158	1.892	1.268	1.38	0.55	1.557
A-232	131.4	201.1	563.111	565.118	329.053	4516.33	1	1	Tier 3 zero-reaction											2	16	257	0	1.303	1.007	1.304	1.283	1.063	1.374	1.025	1.641	1.509	1.049	0.963	1.016	0.796	0.788	1.098	1.714	1.428	0.944	1.253	1.436	0.327	1.335	0.932	0.738	1.084	1.536
A-233	131.5	201.3	531.167	533.174	297.109	163756	1	1	Tier 2						AXA00237000	C04545	1-Methylguanosine	2.65	135.8				0	1.023	0.951	1.084	0.697	0.587	1.251	1.12	0.985	0.854	1.125	0.656	0.972	0.8	1.401	1.229	0.705	0.959	0.695	1.041	0.739	0.384	1.262	0.882	0.679	0.604	1.332
A-234	131.5	201.4	503.15	505.158	269.091	34603.2	1	1	Tier 3 one-reaction											0	19	504	0	1.042	1.786	0.871	0.946	0.99	0.766	2.161	0.918	1.181	0.593	0.742	1.111	0.922	1.489	1.292	1.887	1.29	1.429	0.866	1.695	0.895	0.874	0.902	1.19	1.399	0.702
A-235	131.6	201.5	492.144	494.151	258.086	259352	1	1	Tier 2						APA00960000	C22140	L-gamma-Glutamyl-(3R)-L-beta-ethynylserine	0.7	123.7				0	0.47	0.674	1.055	0.357	0.235	0.786	3.528	1.172	1.248	0.957	0.586	0.627	0.909	1.28	1.056	1.515	0.737	1.079	0.85	0.848	0.138	0.587	0.689	0.484	2.204	0.898
A-236	131.9	202.3	349.12	351.127	115.062	33709.6	1	1	Unidentified														0	1.508	1.476	1.332	1.449	1.343	1.031	1.244	1.283	0.917	1.391	1.162	1.146	0.93	1.251	1.977	0.754	1.099	1.258	0.876	0.949	0.788	1.318	1.041	0.758	0.741	1.037
A-238	132.1	202.6	443.094	445.1	209.036	18894.5	1	1	Tier 3 one-reaction											0	19	341	0	0.398	1.015	0.772	0.618	0.964	0.615	0.924	0.868	0.625	0.855	0.644	0.705	0.639	0.752	0.69	0.691	0.748	1.065	0.825	1.533	0.5	0.773	0.868	0.518	0.852	0.495
A-239	132.7	203.9	457.146	459.153	223.088	713030	1	1	Tier 3 one-reaction											0	2	205	0	0.917	0.683	1.037	0.451	0.872	1.04	0.62	1.308	0.664	1.15	0.461	0.931	0.628	1.007	1.693	0.949	1.266	0.634	1.285	0.458	0.032	0.632	0.74	0.08	0.294	2.1
A-240	133.1	204.8	366.112	368.119	132.054	3.37486e+06	1	1	Tier 1	AAA00597000	C00152	Asparagine	1.25	24.8									0	1.166	1.146	0.802	1.586	1.42	1.39	0.859	0.706	0.971	0.999	1.13	1.098	1.015	0.784	0.701	0.744	1.253	0.732	0.87	0.676	0.874	1.28	1.051	1.386	1.603	0.602
A-241	133.2	204.9	556.197	558.204	322.139	68510.1	1	1	Tier 2						AXA02081000		Avenic acid A	1.59	70.3				0	0.999	0.905	1.425	0.785	0.614	1.523	1.236	1.294	1.048	1.153	0.708	0.933	0.881	1.502	1.265	0.567	0.804	0.59	1.089	1.33	0.275	1.285	1.023	0.592	0.567	1.3
A-242	133.2	204.9	535.184	537.192	301.126	34392.9	1	1	Tier 3 one-reaction											0	14	372	0	1.074	1.122	0.968	0.766	0.918	0.85	1.184	0.965	1.016	1.163	0.871	1.2	1.236	1.958	1.232	1.134	0.79	0.826	0.963	1.008	1.002	1.651	0.895	1.354	1.019	1.192
A-243	133.6	205.8	471.067	473.073	237.009	11888.2	1	1	Tier 3 one-reaction											0	1	41	0	1.451	1.44	1.571	1.953	1.338	2.214	1.624	1.045	1.763	1.119	2.116	0.855	1.017	1.25	0.822	1.365	1.646	0.645	0.97	1.407	2.064	1.47	1.048	1.662	1.754	0.78
A-244	133.9	206.5	548.156	550.163	628.196	9282.4	2	2	Tier 3 one-reaction											0	5	329	0	0.876	0.883	1.287	0.871	0.673	1.129	1.016	0.921	1.016	1.053	0.665	0.905	0.785	1.362	1.46	0.98	0.993	0.765	0.931	1.208	0.667	0.962	1.169	0.564	0.69	1.679
A-245	134.1	207	386.163	388.17	152.105	40577.7	1	1	Tier 3 one-reaction											0	2	142	0	0.994	0.84	0.843	2.945	2.28	2.069	2.056	1.641	1.048	1.318	1.583	3.589	0.883	1.274	0.872	1.504	1.28	0.98	1.426	0.8	0.548	1.604	3.615	6.153	2.982	1.058
A-246	134.1	207	517.13	519.138	283.071	17241.8	1	1	Tier 3 one-reaction											0	39	608	0	1.11	1.38	1.422	1.153	1.368	1.122	1.619	1.333	1.524	1.05	1.106	1.023	1.339	1.668	0.948	2.111	1.369	1.424	1.033	2.004	0.735	1.179	1.163	1.008	2.496	1.022
A-247	134.5	207.7	435.132	437.139	201.073	25394.2	1	1	Tier 2						APA00969000	C20966	Isomer 1 of 3-{[(2E)-4-Amino-4-oxobut-2-enoyl]amino}-L-alanine	3.97	108.6				0	1.091	0.678	0.591	1.524	0.898	1.341	1.096	0.74	0.988	0.738	1.124	0.686	0.723	0.996	0.649	0.647	0.959	0.499	0.615	0.496	2.284	0.963	0.898	1.792	1.134	0.577
A-248	134.5	207.7	439.097	441.103	205.038	8728.36	1	1	Tier 3 zero-reaction											1	6	111	0	0.609	0.523	2.655	0.934	0.65	2.058	2.423	1.068	0.998	0.737	0.633	0.625	0.508	0.816	0.762	1.071	0.685	0.856	1.597	1.323	0.411	1.265	2.397	0.679	0.9	2.278
A-249	134.7	208.2	547.658	549.663	313.599	14051.4	1	1	Unidentified														0	0.916	0.917	1.332	0.986	0.498	1.105	1.179	0.821	0.902	1.14	0.638	0.723	0.83	1.666	1.596	0.941	0.839	0.797	0.993	0.798	0.69	1.478	1.227	0.9	0.717	1.645
A-250	134.8	208.4	446.066	448.072	212.008	10505.2	1	1	Tier 3 one-reaction											0	31	256	0	0.928	1.109	1.302	0.67	0.726	1.051	1.169	1.543	1.037	1.019	0.913	0.82	0.938	1.332	1.197	1.015	0.961	0.917	1.187	1.195	0.537	1.439	1.168	0.746	0.974	1.389
A-251	135.1	209.1	506.159	508.166	272.101	223730	1	1	Tier 3 one-reaction											0	25	493	0	0.149	0.456	1.668	0.213	0.146	0.872	3.09	0.806	0.605	0.773	0.516	0.223	0.579	2.173	1.147	0.499	1.623	0.689	2.256	1.664	0.206	0.647	0.644	0.406	0.572	1.265
A-252	135.2	209.3	487.062	489.069	253.004	7067.57	1	1	Tier 3 one-reaction											0	1	36	0	0.912	1.167	1.763	1.385	0.767	1.383	1.319	1.21	1.028	0.914	1.391	0.746	0.871	1.067	0.436	1.233	1.471	0.655	1.026	1.242	1.085	0.945	1.016	1.095	1.3	0.798
A-253	135.4	209.7	547.155	549.162	626.193	30182.7	2	2	Tier 3 only two-reaction											0	0	187	0	0.621	0.939	1.259	0.679	0.394	0.81	1.026	0.75	0.734	0.872	0.565	0.65	0.743	1.257	0.938	0.867	0.737	0.678	0.897	0.809	0.498	0.869	1.011	0.668	0.516	1.241
A-255	135.6	210	294.09	296.097	60.032	24352.5	1	1	Tier 3 zero-reaction											1	2	140	0	1.04	0.872	0.982	0.941	0.689	1.094	1.137	0.941	0.722	1.105	0.744	1.079	0.96	1.508	1.287	0.67	0.638	1.014	0.821	0.807	1.305	1.243	0.964	1.092	0.837	1.086
A-256	135.6	210.1	510.157	512.16	276.099	34466.6	1	1	Tier 1	AXA00652000	C05282	Gamma-Glutamylglutamic acid	5.34	3.7									0.1837	0.4945	1.321	1.065	1.105	0.603	1.1914	1.27	1.166	1.2169	1.557	0.6942	0.865	1.542	1.395	0.926	1.155	1.018	0.867	1.129	0.8729	0.4422	1.04	1.424	0.4495	0.9318	0.806
A-257	135.7	210.3	383.126	385.133	149.068	38658.4	1	1	Tier 3 one-reaction											0	29	438	0	0.935	0.883	1.193	0.772	1.846	0.963	1.244	0.743	1.185	1.28	1.219	1.602	1.069	0.968	0.856	1.073	0.725	0.767	1.426	1.231	0.538	1.22	1.603	0.513	1.666	0.977
A-258	135.7	210.4	619.124	621.13	385.065	4900.5	1	1	Tier 3 one-reaction											0	1	146	0.0204	0.475	1.177	2.276	1.094	0.401	0.938	1.453	0.859	1.172	0.707	0.792	0.467	0.604	0.987	0.852	0.937	0.565	0.54	1.157	1.396	0.813	1.042	1.287	0.441	0.9	2.301
A-259	136.5	212.1	471.145	473.148	237.086	95236.1	1	1	Tier 2						AXA01802000		Deoxyeritadenine	0.52	134.3				0	0.478	0.373	1.41	0.369	1.05	0.941	0.828	0.688	0.872	0.937	0.827	1.113	1.018	1.065	0.743	0.925	0.185	0.588	1.099	0.809	0.692	0.805	0.898	1.09	0.901	1.108
A-260	136.7	212.4	591.829	593.836	357.771	19076.9	1	1	Unidentified														0	0.946	0.717	0.913	0.668	0.5	0.967	1.151	1.162	0.635	1.085	0.455	0.799	0.713	1.665	1.747	0.66	0.796	0.777	0.962	0.933	0.315	1.073	0.758	0.727	0.489	1.859
A-261	136.7	212.4	592.163	594.17	358.105	15021.9	1	1	Tier 3 one-reaction											0	13	420	0	1.061	1.017	0.999	0.781	0.522	1.1	1.232	1.19	0.839	1.206	0.584	0.844	0.739	1.756	1.834	0.826	0.819	0.818	0.942	1.107	0.434	1.2	0.914	0.713	0.559	1.515
A-262	136.8	212.7	397.106	399.112	163.047	47769.4	1	1	Tier 2						AAA00801000	C05947	L-erythro-4-Hydroxyglutamic acid/4-Hydroxy-L-glutamic acid	1.78	19.6				0	1.398	0.759	0.54	1.773	1.109	1.321	0.89	0.862	0.996	0.709	1.173	0.887	0.861	0.835	0.71	0.674	0.88	0.725	0.795	0.577	1.806	1.212	0.92	1.744	1.219	0.681
A-263	137.2	213.4	406.107	408.113	172.049	25948.2	1	1	Tier 3 zero-reaction											1	14	302	0.0816	0.565	1.233	1.387	1.488	1.079	1.127	1.094	1.0308	1.183	1.112	1.153	0.939	1.238	0.983	1.2	1.459	1.071	0.827	0.766	0.992	8.483	1.293	1.334	1.543	1.981	0.915
A-264	137.2	213.5	487.121	489.126	253.062	26929.8	1	1	Tier 3 one-reaction											0	35	459	0	0.637	0.857	1.276	0.877	1.281	1.113	1.166	0.843	0.936	0.866	1.004	1.389	0.888	1.039	0.757	0.869	1.083	0.779	1.041	1.265	0.852	1.105	2.377	0.807	1.715	0.836
A-266	138.3	215.9	435.241	437.248	201.183	9354.75	1	1	Tier 3 one-reaction											0	4	28	0	1.549	1.741	1.05	1.039	1.018	0.659	0.463	1.76	1.172	1.291	0.615	1.36	1.98	1.942	1.852	1.001	0.746	0.819	0.927	0.843	0.505	0.416	0.403	0.912	0.586	0.755
A-267	138.4	216.1	463.126	465.134	229.067	31114.1	1	1	Tier 3 only two-reaction											0	0	19	0	1.105	1.399	1.19	1.972	1.55	0.808	0.776	0.873	1.102	1.331	1.076	1.437	1.33	0.922	0.706	1.169	1.898	0.558	0.788	0.832	1.078	1.436	1.517	2.027	1.614	0.542
A-269	138.9	217.1	444.131	446.137	210.072	33851.3	1	1	Tier 3 zero-reaction											1	9	325	0	0.982	0.779	0.904	0.815	0.584	0.832	0.93	1.113	0.878	0.973	0.687	1.035	0.79	1.42	1.237	0.855	0.705	0.761	0.795	0.557	0.621	1.207	0.845	0.716	0.687	1.084
A-270	139	217.3	467.006	469.012	232.948	59738.7	1	1	Tier 3 one-reaction											0	1	23	0	0.948	0.405	0.894	0.651	1.149	0.441	0.838	0.778	0.994	1.505	1.058	0.964	1.006	0.404	0.377	0.386	0.835	0.38	1.644	2.176	0.195	0.348	1.031	0.327	0.835	0.748
A-271	139.7	219	468.179	470.185	234.121	25354.3	1	1	Tier 3 one-reaction											0	10	293	0.0408	0.484	1.224	1.039	0.704	0.973	1.127	0.865	0.93	0.855	1.564	0.857	0.974	1.618	0.707	0.856	0.89	1.629	0.702	0.98	1.109	0.55	0.728	0.64	0.4477	1.799	0.445
A-273	140.2	219.9	373.169	375.175	139.11	18190.1	1	1	Tier 3 one-reaction											0	3	83	0	0.153	3.733	1.417	0.261	0.465	0.695	1.684	2.442	0.481	4.097	0.391	2.064	2.655	2.302	1.395	0.651	0.15	0.862	0.589	0.354	0.23	0.538	0.416	0.336	0.332	0.207
A-274	140.3	220.2	485.158	487.164	251.099	41908.4	1	1	Tier 3 zero-reaction											3	39	721	0	0.926	0.802	1.358	0.896	0.622	1.118	1.369	1.256	0.874	1.145	0.692	0.718	0.876	1.449	1.226	0.783	0.892	0.875	1.423	1.31	0.568	1.621	1.32	0.678	0.569	1.565
A-275	140.4	220.3	349.119	351.128	115.061	7594.26	1	1	Unidentified														0	1.992	2.278	1.895	1.707	1.548	1.866	1.486	1.587	1.72	1.724	1.712	1.244	1.417	2.312	2.649	1.513	1.577	1.586	1.296	1.411	0.927	1.464	1.523	1.112	0.954	1.556
A-276	140.9	221.4	562.099	564.105	328.041	20785.9	1	1	Tier 3 one-reaction											0	2	122	0	0.621	0.93	1.611	1.127	0.816	0.899	1.314	1.625	0.676	0.716	1.187	0.543	0.532	1.208	0.817	0.939	0.91	0.699	1.263	1.208	0.329	0.621	1.356	0.449	0.7	1.753
A-277	141	221.7	431.072	433.079	197.014	13852	1	1	Tier 3 one-reaction											0	2	71	0.0204	0.971	0.316	0.901	0.967	0.703	0.653	0.422	0.584	0.438	0.217	0.762	1.397	0.784	0.118	0.402	0.425	1.562	0.218	0.541	0.316	2.222	0.602	0.823	1.336	0.795	0.621
A-278	141	221.8	363.013	365.02	128.955	154058	1	1	Tier 3 only two-reaction											0	0	9	0	0.78	0.29	1.749	0.923	0.547	0.509	0.578	0.79	0.635	0.668	0.809	0.858	0.592	0.363	0.192	0.859	1.189	0.425	1.067	0.762	0.226	0.375	0.694	0.389	0.79	0.605
A-279	141.1	221.9	385.088	387.094	151.03	29399.2	1	1	Tier 2						AXA01541000		(S)C(S)S-S-Methylcysteine sulfoxide	1.52	11				0	0.752	1.664	0.445	1.325	2.27	1.664	0.653	1.518	0.41	1.36	1.174	0.667	0.391	0.642	1.083	1.034	1.591	1.937	1.56	1.211	0.265	0.86	0.823	0.64	0.626	1.071
A-282	141.5	222.7	661.233	663.24	427.175	8642.85	1	1	Tier 3 one-reaction											0	11	289	0	0.897	0.926	1.304	0.815	0.686	0.881	1.331	1.108	0.833	1.098	0.642	0.738	0.935	1.396	1.234	0.738	0.807	0.711	0.986	0.922	0.617	1.416	1.101	0.791	0.587	1.431
A-283	141.5	222.8	551.183	553.189	317.125	12635.1	1	1	Tier 3 one-reaction											0	10	430	0	0.84	1.163	1.375	1.361	1.288	0.976	1.026	1.062	1.026	1.179	1.033	1.488	1.266	1.145	0.948	1.165	1.418	0.746	1.058	1.053	1.332	1.266	1.399	1.269	1.217	0.902
A-284	141.7	223.1	338.116	340.123	104.058	28247.5	1	1	Tier 2						APA00963000	C03401	L-2,3-Diaminopropanoic acid	1.41	14.5				0	0.683	2.462	1.309	0.351	2.392	0.545	0.531	0.961	0.867	1.699	0.997	1.228	1.83	0.781	0.554	0.929	0.811	0.812	1.445	1.409	0.174	0.524	0.348	0.366	0.582	0.551
A-285	141.7	223.2	476.195	478.202	242.136	25058.4	1	1	Tier 3 one-reaction											0	3	129	0	0.572	0.973	1.269	0.745	1.462	1.304	0.679	0.646	0.936	1.327	1.017	0.873	0.666	0.697	0.723	1.211	0.857	1.032	0.957	0.748	0.183	0.837	0.879	0.442	0.981	0.798
A-286	141.8	223.5	471.136	473.142	237.077	141737	1	1	Tier 3 one-reaction											0	6	180	0	0.249	0.614	0.329	0.414	0.239	0.305	0.305	0.609	0.247	0.276	0.312	0.22	0.295	0.541	0.425	0.353	0.325	0.916	0.393	0.266	0.21	0.248	0.36	0.247	0.356	0.351
A-287	141.9	223.6	602.096	604.103	368.038	13507.6	1	1	Tier 3 one-reaction											0	2	122	0	0.644	0.599	1.178	0.938	0.467	1.003	0.776	0.852	1.544	0.649	1.049	0.515	0.445	0.98	0.954	1.287	0.949	0.796	1.536	1.389	0.217	1.128	1.249	0.485	0.81	1.548
A-288	141.9	223.7	409.152	411.16	175.094	158885	1	1	Tier 1	AAA00423000	C00327	Citrulline	4.62	0.7									0	0.777	0.932	0.499	0.793	0.789	0.372	0.27	0.648	0.591	0.378	1.051	1.038	0.692	0.483	1.371	0.46	0.729	2.647	0.575	0.667	1.138	0.429	0.237	0.955	0.527	0.253
A-289	142.1	224	387.05	389.056	152.992	14605.6	1	1	Tier 3 zero-reaction											1	3	28	0	0.994	0.557	0.985	0.713	1.157	0.58	0.903	0.875	1.181	1.494	1.124	1.13	1.189	0.602	0.473	0.578	0.851	0.41	1.659	2.282	0.286	0.511	1.138	0.457	1.043	0.863
A-290	142.3	224.5	397.142	399.149	163.084	104292	1	1	Tier 2						AAA01231000	C17580	2-Deoxy-scyllo-inosamine	1.84	146.3				0	0.679	1.109	0.74	0.898	1.099	1.162	0.713	0.978	0.794	0.757	1.011	0.899	1.129	0.742	1.061	0.888	0.855	1.08	1.25	1.033	0.57	0.861	0.864	0.467	0.765	0.677
A-291	142.3	224.5	418.188	420.196	184.13	9689.4	1	1	Tier 3 only two-reaction											0	0	29	0	1.59	1.739	1.091	2.499	1.211	2.539	1.819	1.997	2.327	1.283	1.126	1.806	1.392	1.981	1.442	1.445	1.446	1.537	1.105	1.524	1.008	1.649	2.102	1.059	2.962	1.421
A-293	142.8	225.5	576.176	578.183	342.118	55302	1	1	Tier 3 zero-reaction											13	50	645	0	0.392	0.589	0.688	0.27	0.23	0.359	3.485	0.646	0.455	0.526	0.619	0.603	0.445	0.912	0.586	0.647	0.1	0.766	0.898	0.726	0.911	0.374	2.608	0.202	0.209	0.437
A-294	143.3	226.7	415.099	417.106	181.041	143739	1	1	Tier 3 one-reaction											0	9	289	0	0.404	0.516	1.28	0.631	0.436	0.91	1.252	0.885	0.674	0.516	0.68	0.626	0.54	0.559	0.743	0.662	0.406	0.498	1.201	1.129	0.349	0.555	1.259	0.438	0.484	0.857
A-295	143.5	227	463.164	465.171	229.106	12114.9	1	1	Tier 2						AXA01039000		Asparaginyl-Proline	1.57	69.4				0	0.291	1.675	0.857	0.859	0.903	0.773	0.762	0.855	0.809	0.695	0.706	1.76	2.876	0.75	0.553	0.748	0.626	0.444	0.898	0.854	0.429	0.739	0.753	0.394	0.495	0.375
A-297	143.5	227.2	431.137	433.144	197.079	34550.3	1	1	Tier 3 one-reaction											0	28	353	0	1.616	1.801	1.159	1.123	1.896	0.73	1.14	2.165	2.293	1.615	2.42	1.557	1.453	1.782	1.843	3.023	1.438	2.087	1.283	0.891	0.974	1.643	1.359	0.622	1.683	1.422
A-298	143.7	227.4	482.194	484.201	248.136	17648.7	1	1	Tier 3 one-reaction											0	9	146	0.0816	0.481	1.276	0.92	0.61	0.559	0.87	0.721	0.826	0.706	1.561	0.593	1.03	1.369	0.804	1.044	0.98	0.4723	0.946	0.845	1.29	0.2191	0.533	0.804	0.2227	0.3238	0.585
A-299	143.7	227.5	547.223	549.229	313.165	26238.5	1	1	Tier 3 one-reaction											0	5	241	0.0204	0.064	1.145	0.45	0.28	0.0588	1.999	3.483	3.221	0.971	2.295	0.436	0.691	0.494	1.645	0.963	0.415	0.307	0.509	0.076	0.099	0.217	0.61	0.206	1.928	0.992	0.695
A-300	143.8	227.6	438.134	440.14	204.075	2.3405e+06	1	1	Tier 2						AXA00624000		gamma-Glutamylglycine	1.51	8				0	1.066	0.802	0.708	1.542	1.759	1.596	0.606	0.429	1.059	1.005	1.085	1.491	0.784	0.316	0.305	0.826	2.822	0.433	0.55	0.584	0.702	1.167	0.997	1.423	1.684	0.122
A-301	143.9	227.9	559.161	561.168	325.103	64722.7	1	1	Tier 3 zero-reaction											1	27	481	0	0.055	0.962	1.353	1.036	0.593	1.22	1.69	0.983	1.157	1.149	0.685	0.058	0.07	0.057	1.234	0.929	0.837	0.542	0.916	1.03	0.96	1.43	1.582	1.371	0.792	1.507
A-302	144.2	228.5	380.128	382.135	146.07	4.49284e+06	1	1	Tier 1	AAA00432000	C00064	Glutamine	2.55	29.4									0	1.244	0.988	0.61	2.005	1.504	1.558	0.692	1.006	0.908	0.97	1.58	0.691	0.776	0.795	0.722	0.691	0.941	1.478	1.206	0.787	1.15	1.313	1.028	2.115	1.227	0.7
A-303	144.3	228.8	501.157	503.163	267.098	1.38193e+06	1	1	Tier 1	AAA00454000	C00212	Adenosine	2.92	7.6									0.0612	1.378	0.644	0.746	0.594	0.998	1.104	0.643	1.173	0.273	1.084	0.262	1.034	0.98	1.346	1.336	0.935	1.105	0.0168	1.464	1.188	0.0214	1.182	0.326	0.139	0.262	1.715
A-304	144.3	228.9	381.055	383.061	146.996	15885	1	1	Tier 3 one-reaction											0	1	26	0.0408	0.794	0.326	0.466	1.013	0.605	0.378	0.296	0.152	0.421	0.689	0.416	0.793	0.485	0.154	0.352	0.518	0.284	0.493	0.427	0.992	0.113	0.0246	0.75	0.322	0.53	0.673
A-305	144.6	229.5	477.143	479.15	243.084	23389.5	1	1	Tier 2						AFA00144000	C05711	gamma-Glutamyl-beta-cyanoalanine	2.3	12.4				0	1.045	1.734	1.33	1.634	1.243	1.242	0.898	0.972	1.52	0.985	1.99	1.113	0.997	1.168	0.803	1.733	1.463	1.278	0.755	2.863	1.1	1.31	1.542	1.787	1.286	0.71
A-306	144.8	229.7	366.101	368.108	132.043	372509	1	1	Tier 3 zero-reaction											7	69	753	0.0204	1.318	0.7	0.774	0.603	1.007	1.078	0.737	1.153	0.343	1.098	0.314	1.016	0.994	1.341	1.309	0.935	1.101	0.355	1.432	1.281	0.2229	1.154	0.37	0.215	0.388	1.588
A-308	145.1	230.5	302.139	304.145	68.0807	9471.38	1	1	Unidentified														0.0204	1.526	0.93	0.954	0.728	1.124	1.302	0.852	1.207	0.451	1.156	0.459	1.144	0.947	1.662	1.373	1.174	1.359	0.9229	1.646	1.585	0.135	1.269	0.609	0.294	0.508	1.92
A-309	145.5	231.3	525.137	527.143	291.079	46657	1	1	Tier 3 zero-reaction											1	12	193	0	0.949	2.02	1.538	0.772	0.735	0.744	0.893	0.961	0.818	0.934	1.205	1.07	0.806	1.872	1.053	1.122	1.434	0.732	1.456	1.547	0.746	0.88	0.975	0.975	1.342	0.938
A-310	146	232.5	373.088	375.095	139.03	160623	1	1	Tier 3 one-reaction											0	7	36	0	1.24	0.309	0.752	0.847	0.375	0.967	0.598	0.394	0.492	0.845	0.764	0.68	0.319	0.39	0.304	0.456	0.924	1.866	0.643	0.566	0.619	0.747	1.222	0.482	1.023	0.757
A-312	146.1	232.6	399.106	401.112	165.047	1.64234e+06	1	1	Tier 1	AAA00660000	C02989	Methionine Sulfoxide	3.1	9.4									0	0.217	0.41	0.61	0.241	0.759	0.418	0.976	0.782	0.824	1.154	1.219	0.983	1.023	0.779	0.742	0.816	0.295	2.696	1.689	2.209	0.07	0.471	1.016	0.108	0.24	0.837
A-313	146.1	232.6	311.577	313.584	155.038	7061.33	2	2	Tier 3 one-reaction											0	1	34	0.1837	1.032	1.139	1.022	0.931	0.69	1.222	1.068	0.985	1.348	0.771	1.185	0.721	0.772	0.922	0.414	1.315	1.089	0.617	0.832	1.4383	0.805	0.764	1.106	0.883	1.035	0.801
A-314	146.1	232.7	407.139	409.145	173.08	606921	1	1	Tier 2						AAA00768000	C03771	5-Guanidino-2-oxopentanoic acid	0.52	32.2				0	1.808	1.005	0.878	2.434	1.699	2.08	1.374	1.132	1.527	1.071	1.857	1.013	1.082	1.113	0.754	0.91	1.288	0.652	0.936	2.038	1.964	1.666	1.312	2.342	2.024	0.963
A-316	146.7	234	446.19	448.196	212.131	11737	1	1	Tier 3 only two-reaction											0	0	46	0.2449	0.6386	0.489	0.712	0.607	2.003	0.781	0.503	0.428	0.96	1.368	1.009	1.291	0.459	0.479	0.595	1.001	0.926	0.78	0.519	0.7256	0.235	1.629	1.645	1.366	1.173	0.6621
A-317	146.7	234	487.122	489.127	253.064	23428.9	1	1	Tier 3 one-reaction											0	35	419	0	1.027	1.19	1.526	1.304	1.993	1.826	1.638	1.007	1.26	1.001	1.442	2.041	1.206	1.134	0.758	1.235	1.469	0.803	1.324	1.7	0.812	1.175	3.459	0.857	2.376	0.91
A-318	146.8	234	514.168	516.174	280.109	38318.2	1	1	Tier 3 one-reaction											0	13	278	0	0.669	0.346	0.58	1.328	2.172	0.638	0.289	1.428	1.116	0.218	0.784	1.123	0.494	0.435	2.54	0.894	0.876	1.306	0.751	0.32	0.312	0.174	0.814	0.283	0.918	0.588
A-320	146.9	234.3	375.05	377.056	140.992	10414.8	1	1	Tier 3 one-reaction											0	1	20	0.0816	1.031	0.431	1.311	1.824	0.979	0.578	0.511	0.764	0.782	1.216	1.341	1.059	0.492	0.588	0.778	0.666	0.837	0.925	1.054	1.136	0.198	0.1685	0.563	0.445	0.798	1.103
A-321	146.9	234.3	515.073	517.079	281.015	10829.4	1	1	Tier 3 only two-reaction											0	0	49	0.0204	2.093	0.3117	0.906	1.778	1.556	0.474	0.373	1.024	0.743	0.813	1.42	1.329	0.817	0.557	0.699	0.697	0.605	0.652	0.624	0.575	0.504	0.795	0.55	1.147	1.293	0.769
A-323	147.1	234.7	568.205	570.211	334.146	10634.9	1	1	Tier 3 only two-reaction											0	0	112	0.102	0.944	0.917	0.914	0.363	0.639	1.209	0.835	0.595	0.891	1.001	0.776	0.756	0.818	0.755	1.3	1.186	0.445	1.172	0.786	0.85	0.445	0.891	1.373	0.527	0.41	1.104
A-325	147.2	235.1	301.068	303.075	134.02	11771.8	2	2	Tier 3 only two-reaction											0	0	6	0	0.736	0.913	0.923	0.806	0.48	0.781	0.739	0.639	1.052	0.568	0.85	0.585	0.577	0.585	0.457	0.993	0.79	0.493	0.537	1.558	0.56	0.549	0.888	0.605	0.822	0.682
A-327	147.5	235.6	529.198	533.212	62.089	11547.1	1	2	Unidentified														0.0204	0.907	1.224	1.119	0.97	0.711	1.127	1.142	1.027	1.379	0.768	1.201	0.765	0.758	0.856	0.416	1.211	1.014	0.653	0.791	1.355	0.791	0.778	0.989	0.729	1.08	0.898
A-329	147.7	236.2	496.174	498.181	262.116	17038.5	1	1	Tier 2						AXA01545000	C01683	Nopalinic acid	1.19	43				0	0.826	1.017	1.018	2.454	0.796	1.507	1.294	0.73	1.265	1.062	0.945	0.78	1.039	0.839	0.791	0.826	1	0.699	0.881	0.94	0.384	0.921	1.449	0.534	0.977	0.903
A-333	148.5	237.7	521.178	523.185	287.12	34325.5	1	1	Tier 3 only two-reaction											0	0	78	0.0204	1.031	1.246	1.29	1.586	1.281	0.812	1.036	0.76	0.696	1.557	0.385	1.02	0.918	1.018	0.873	0.528	0.916	0.653	0.986	0.496	0.448	1.688	1.25	1.351	0.947	0.363
A-340	149.9	240.7	554.182	556.188	320.124	7706.75	1	1	Tier 3 one-reaction											0	9	423	0.0408	0.66	1.163	0.892	0.8	0.691	0.799	0.836	0.692	0.868	0.82	0.803	0.611	0.821	1.282	0.867	1.118	1.034	0.639	0.683	1.643	0.658	0.779	0.776	0.55	0.829	0.621
A-341	150.1	241.2	617.178	619.186	383.12	8315	1	1	Tier 3 one-reaction											0	7	256	0.0204	0.796	0.826	1.285	0.88	0.597	1.16	1.153	0.961	0.797	1.015	0.586	0.754	0.709	1.395	1.042	0.865	0.88	0.686	1.173	0.909	0.539	1.4	1.025	0.641	0.495	1.423
A-343	150.4	241.9	414.128	416.134	180.07	13812.9	1	1	Tier 3 one-reaction											0	1	26	0	0.515	0.67	0.979	1.319	0.62	0.607	0.701	0.835	0.962	0.546	1.693	0.559	0.584	0.727	0.96	8.048	0.402	1.058	0.648	0.46	0.46	0.673	1.682	0.391	4.414	0.681
A-344	150.6	242.3	576.222	578.229	342.164	18316.3	1	1	Tier 3 one-reaction											0	3	86	0.0204	1.057	0.67	0.454	0.694	0.447	0.664	0.664	0.726	0.872	0.696	0.461	0.554	0.325	1.147	0.646	0.74	0.575	0.835	0.474	0.552	1.135	2.361	0.724	1.46	0.415	0.83
A-345	150.6	242.3	515.118	517.129	562.119	8982	2	2	Tier 3 one-reaction											0	1	120	0	2.185	3.238	2.153	2.412	1.953	2.84	2.619	2.476	3.085	1.996	3.098	2.19	2.178	2.46	1.259	3.192	2.489	1.53	1.975	3.359	2.02	1.955	2.835	2.049	2.837	2.1
A-348	151.5	244.1	302.577	304.581	137.038	8947.71	2	2	Tier 3 only two-reaction											0	0	3	0.2245	1.917	2.814	2.712	2.16	1.553	2.37	1.811	1.916	2.34	1.414	2.073	1.403	1.631	1.73	0.951	2.372	2.07	1.192	1.437	1.2748	1.385	1.318	1.732	1.44	1.909	1.637
A-351	153.4	248.3	261.07	263.076	27.0112	10573.3	1	1	Unidentified														0.102	1.704	1.207	0.928	2.185	1.196	1.722	1.2901	1.0727	1.366	0.952	1.716	1.027	0.8173	0.909	0.745	0.781	1.479	0.654	0.951	0.913	1.919	1.744	1.409	2.267	1.938	0.908
A-352	154	249.7	646.207	648.213	412.148	16040.7	1	1	Tier 3 one-reaction											0	9	333	0	0.819	0.681	0.984	0.7	0.456	0.919	0.926	0.84	0.537	0.879	0.42	0.66	0.608	1.26	1.125	0.594	0.79	0.652	0.92	0.57	0.451	1.129	0.706	0.716	0.471	1.316
A-354	154.4	250.5	689.225	693.24	222.116	55432.5	1	2	Tier 3 one-reaction											0	1	51	0	0.861	1.081	0.987	0.889	0.689	1.096	1.049	0.857	1.233	0.849	1.225	0.77	0.848	0.983	0.44	1.363	0.851	0.558	0.742	1.65	0.739	0.736	1.101	0.773	1.057	0.854
A-355	155	251.6	479.2	481.206	245.142	22372.6	1	1	Tier 2						AXA01398000		Valyl-Glutamine	8.54	79.6				0.0204	1.174	1.128	0.946	0.88	0.663	1.138	0.57	0.684	0.934	1.349	0.742	0.954	1.302	1.289	1.298	1.028	0.587	1.139	1.155	1.197	0.325	0.793	0.951	0.693	0.707	1.3
A-356	155.2	252.2	580.216	582.222	346.157	7574.5	1	1	Tier 3 one-reaction											0	2	107	0.1837	0.828	0.836	1.069	1.751	0.797	1.379	0.77	0.464	0.694	1.168	1.087	1.569	0.927	0.659	0.297	1.071	2.255	0.571	0.742	1.544	0.951	0.747	0.877	3.313	2.424	0.3845
A-357	155.2	252.2	423.175	425.182	189.116	402735	1	1	Tier 3 one-reaction											0	1	82	0	0.379	0.881	0.319	0.827	1.464	0.412	0.305	0.475	0.346	2.219	0.882	1.296	0.471	0.412	0.395	0.469	0.872	0.634	0.457	0.316	0.514	1.422	1.887	0.349	0.744	0.179
A-358	156.3	254.5	515.12	517.13	562.124	11184.3	2	2	Tier 3 one-reaction											0	2	136	0	2.234	3.115	2.724	2.484	1.994	2.962	2.645	2.504	3.42	2.005	3.136	2.077	2.361	2.444	1.32	3.223	2.665	1.61	1.955	5.165	1.999	2.003	2.708	2.035	2.825	2.093
A-359	156.5	254.9	505.621	507.627	271.562	21680.9	1	1	Unidentified														0	1.718	2.332	2.083	1.794	1.298	2.132	2.134	1.883	2.652	1.618	2.548	1.568	1.751	1.893	0.851	2.46	1.904	1.219	1.499	3.093	1.525	1.487	2.154	1.618	2.103	1.7
A-360	156.7	255.4	499.179	501.185	265.12	15163	1	1	Tier 3 one-reaction											0	3	46	0	0.848	0.834	1.356	0.773	0.536	0.949	1.007	1.193	0.831	1.138	0.728	0.722	0.655	1.402	1.291	0.627	0.975	0.769	1.156	1.017	0.399	1.644	1.339	0.668	0.576	1.239
A-364	158.3	258.8	416.138	418.146	182.079	10337.3	1	1	Tier 3 zero-reaction											4	35	487	0.1224	1.087	0.894	2.068	2.532	0.789	1.149	1.211	2.279	1.984	1.63	1.504	1.171	1.416	2.388	2.072	1.698	0.648	1.741	1.687	2.088	0.572	1.095	0.982	0.931	0.4442	1.119
A-365	158.4	259	325.088	327.094	91.0295	124852	1	1	Tier 3 only two-reaction											0	0	3	0	1.271	1.517	1.495	1.268	1.008	1.275	1.145	1.367	1.039	1.199	1.094	1.15	1.132	1.707	1.403	1.087	0.993	1.383	1.056	1.323	0.882	1.442	1.264	0.982	1.165	1.418
A-366	158.7	259.6	362.166	364.173	128.108	21183.9	1	1	Tier 3 one-reaction											0	2	10	0	1.124	1.158	1.027	1.174	1.147	0.799	1.06	1.677	1.688	1.069	1.565	1.499	1.878	1.562	1.059	1.132	0.581	1.333	1.2	1.366	0.819	0.904	0.975	0.74	0.949	0.719
A-367	159	260.3	533.174	535.181	299.116	8395.08	1	1	Tier 3 one-reaction											0	4	186	0.0204	2.47	0.704	0.48	2.614	2.169	1.478	0.43	0.651	1.284	0.693	1.459	1.252	0.709	0.806	0.467	0.867	1.306	0.62	0.536	2.133	0.935	1.726	0.68	1.925	2.015	0.428
A-368	159.1	260.4	307.125	309.131	73.0662	98663.6	1	1	Tier 2						AXA00231000	C02294	Isomer 1 of Methylguanidine	7.34	30				0	1.158	1.239	1.024	0.886	0.98	1.394	1.21	1.235	1.072	1.263	0.875	0.924	1.019	1.402	1.377	1.034	1.142	1.788	0.818	0.809	0.453	1.661	0.982	0.908	0.873	1.341
A-369	159.3	260.8	436.156	438.163	202.097	35358.6	1	1	Tier 2						AXA01320000		Serylproline	4.12	105.2				0	0.778	0.821	0.636	0.622	0.477	0.525	0.429	0.879	0.696	0.681	0.694	0.647	0.624	1.144	0.74	0.773	0.455	0.778	0.619	0.785	0.38	0.96	1.059	0.568	0.457	0.666
A-370	159.4	261.1	443.098	445.104	209.039	13475.7	1	1	Tier 3 only two-reaction											0	0	4	0	0.572	1.043	0.71	0.552	0.435	0.449	0.453	0.821	0.719	0.472	0.755	0.532	0.53	0.685	0.631	0.845	0.557	1.16	0.892	1.285	0.235	0.455	0.556	0.3	0.56	0.4
A-371	159.7	261.7	394.144	396.151	160.085	51318.8	1	1	Tier 2						AAA00610000	C06442	Isomer 1 of N(gamma)-Acetyldiaminobutyric acid	1.97	92.5				0.0408	1.342	1.719	0.622	1.331	1.089	0.843	0.515	1.091	0.653	0.965	1.031	1.38	0.932	0.746	1.046	0.886	1.312	2.396	0.474	0.399	0.827	0.285	0.31	2.526	0.535	0.477
A-372	159.7	261.8	514.623	516.631	280.565	18983.1	1	1	Unidentified														0	2.005	2.607	2.199	1.914	1.52	2.41	2.393	2.055	2.701	1.742	2.691	1.669	1.819	1.996	0.928	2.98	2.381	1.449	1.671	3.56	1.65	1.651	2.173	1.716	2.435	1.879
A-374	160.2	262.9	337.16	339.166	103.102	70371.5	1	1	Unidentified														0	0.877	0.892	1.621	1.019	1.805	2.753	3.257	2.348	2.441	1.877	2.23	0.829	1.219	1.041	0.913	2.137	1.491	1.068	3.052	2.205	0.634	3.488	2.711	0.477	1.3	1.374
A-376	160.5	263.4	366.103	368.109	132.044	28528.8	1	1	Tier 3 one-reaction											0	4	80	0.0204	0.536	0.702	1.28	0.516	0.3506	0.872	2.759	1.021	1.013	0.999	0.599	0.627	0.828	1.675	1.361	1.161	0.677	0.968	1.157	0.927	0.302	0.785	0.792	0.649	1.652	1.088
A-378	161.6	268.6	576.116	578.124	342.058	13956.2	1	1	Tier 3 one-reaction											0	9	176	0.0204	0.424	0.531	1.321	0.552	0.432	0.472	1.426	0.776	0.638	0.451	0.735	0.197	0.457	0.64	1.29	0.512	0.311	0.594	0.626	0.717	0.222	0.365	0.885	0.25	0.709	1.572
A-379	161.9	270.3	457.148	459.155	223.09	426566	1	1	Tier 3 one-reaction											0	2	171	0	0.959	0.821	1.211	0.555	0.919	1.246	0.77	1.26	0.887	1.169	0.628	1.008	0.662	1.163	1.664	0.915	1.382	0.714	1.27	0.41	0.089	0.701	0.817	0.153	0.253	1.999
A-380	162	270.8	435.17	437.177	201.112	52725	1	1	Tier 3 one-reaction											0	3	172	0	0.466	0.471	1.167	0.625	0.789	0.578	0.922	0.612	0.82	1.714	0.771	0.708	0.82	0.868	1.061	1.089	0.906	1.397	0.673	0.183	0.295	0.531	0.697	0.244	0.846	0.736
A-381	162	270.9	339.103	341.11	105.045	1.68708e+06	1	1	Tier 1	AAA00627000	C00065	Serine	6.39	7									0	0.608	1.188	0.774	0.63	0.896	0.85	0.62	0.893	0.62	1.583	0.776	0.835	0.867	0.862	0.899	0.656	0.851	2.011	1.056	0.782	0.4	0.659	0.631	0.64	0.621	0.45
A-383	162.2	272.2	673.277	675.282	439.218	6658.89	1	1	Tier 3 one-reaction											0	1	149	0.0204	1.06	0.64	0.585	0.806	0.559	0.932	0.776	0.935	0.79	0.658	0.656	0.678	0.434	1.308	0.724	0.865	0.78	1.075	0.606	0.721	0.815	1.998	1.013	1.426	0.707	0.986
A-384	162.3	272.4	582.114	586.128	115.005	15584.3	1	2	Tier 3 only two-reaction											0	0	19	0	0.845	1.028	0.914	0.847	0.632	1.005	0.965	0.81	1.162	0.716	1.119	0.671	0.781	0.869	0.432	1.307	1.002	0.626	0.704	1.662	0.723	0.716	1.007	0.801	1.129	0.829
A-385	162.4	273.2	516.156	518.164	282.098	168897	1	1	Tier 3 zero-reaction											1	35	643	0	0.953	0.873	1.237	0.785	0.425	1.259	1.296	0.845	0.685	0.971	0.683	0.772	0.67	1.751	1.461	0.549	1.197	0.673	0.945	0.753	0.585	1.391	0.975	1.089	0.505	1.465
A-389	163.1	276.7	480.146	482.152	246.087	245663	1	1	Tier 2						AXA00576000		L-alpha-Aspartyl-L-hydroxyproline	4.1	4.1				0	0.861	0.793	0.966	0.679	0.579	0.965	0.984	1.061	0.721	1.042	0.653	0.853	0.834	1.501	1.27	0.695	0.677	0.71	0.932	0.584	0.548	1.23	0.792	0.668	0.464	1.051
A-390	163.3	278.3	349.158	351.165	115.1	11421.9	1	1	Tier 3 one-reaction											0	21	290	0	2.065	0.41	0.572	1.202	1.774	1.487	1.655	0.167	2.57	0.894	2.779	2.745	0.559	0.254	0.274	3.146	5.729	1.273	0.718	0.381	0.558	1.582	1.417	1.027	0.527	0.422
A-391	163.5	279.4	541.151	543.158	307.092	21360.6	1	1	Tier 3 zero-reaction											1	18	452	0.0408	0.752	0.896	1.353	0.842	0.7	1.27	1.504	1.018	1.179	1.223	0.846	0.473	0.7003	0.2984	1.033	1.048	0.985	0.674	0.968	0.834	0.656	1.472	1.383	0.808	0.714	1.468
A-392	163.8	280.6	371.074	373.08	137.016	151328	1	1	Tier 3 one-reaction											0	9	236	0	0.824	0.648	1.022	0.399	0.789	0.97	0.76	1.27	0.62	1.14	0.414	0.93	0.599	1.054	1.677	0.793	1.158	0.619	1.237	0.426	0.033	0.638	0.746	0.077	0.27	1.986
A-393	163.8	281.1	301.068	303.074	134.02	14644.1	2	2	Tier 3 only two-reaction											0	0	6	0	0.704	0.971	0.888	0.797	0.553	0.934	0.783	0.723	0.96	0.574	0.875	0.643	0.671	0.687	0.36	1.03	0.798	0.524	0.548	1.779	0.574	0.561	0.749	0.578	0.79	0.625
A-394	163.9	281.2	505.617	507.624	271.559	15942.9	1	1	Unidentified														0	1.796	2.308	2.168	1.887	1.348	2.246	2.14	1.904	2.662	1.609	2.551	1.57	1.794	1.872	0.844	2.516	1.973	1.221	1.522	3.165	1.564	1.487	2.153	1.57	2.13	1.728
A-395	164.1	282.5	514.122	516.129	560.127	27905.3	2	2	Tier 3 one-reaction											0	2	155	0	1.876	2.387	2.056	1.835	1.391	2.231	2.121	1.817	2.488	1.573	2.512	1.544	1.704	1.851	0.911	2.701	2.056	1.289	1.613	3.237	1.581	1.575	2.054	1.622	2.257	1.691
A-396	164.1	282.7	503.612	507.626	36.5025	16447.5	1	2	Unidentified														0	0.668	0.785	0.712	0.628	0.38	0.715	0.804	0.726	0.949	0.59	0.997	0.602	0.596	0.659	0.213	0.882	0.573	0.384	0.485	1.299	0.563	0.477	0.767	0.58	0.807	0.608
A-397	164.3	283.4	291.064	293.07	114.011	137224	2	2	Tier 3 only two-reaction											0	0	34	0	0.88	1.139	1.013	0.892	0.66	1.042	1.041	0.914	1.26	0.806	1.257	0.774	0.808	0.922	0.401	1.326	0.957	0.609	0.737	1.919	0.751	0.734	0.992	0.753	1.111	0.821
A-398	164.4	284	311.576	313.583	155.036	12539.7	2	2	Tier 3 one-reaction											0	6	113	0.102	0.851	1.135	1.082	0.922	0.699	1.078	1.073	0.889	1.271	0.757	1.239	0.735	0.809	0.888	0.386	1.262	1.05	0.634	0.744	3.521	0.757	0.755	1.006	0.822	1.099	0.805
A-399	164.9	287	713.229	717.243	246.119	11972.3	1	2	Tier 3 zero-reaction											2	16	224	0	1.012	1.146	1.15	1.042	0.762	1.04	0.981	1.021	1.31	0.82	1.259	0.781	0.838	0.973	0.423	1.441	1.085	0.676	0.731	1.777	0.849	0.812	1.007	0.817	1.158	0.841
A-400	165	287.7	519.189	521.197	285.131	23728.6	1	1	Tier 2						AXA00318000		Glycylprolylhydroxyproline	2.45	171.5				0	1.174	0.973	0.854	0.733	0.775	1.034	1.021	0.994	1.254	0.792	1.061	0.794	0.703	1.33	0.833	1.1	0.882	1.287	0.79	1.001	1.367	2.444	0.955	1.181	0.9	1.075
A-401	165.2	288.6	450.132	452.14	216.074	31079.1	1	1	Tier 3 one-reaction											0	14	382	0	0.765	0.674	0.8	1.249	0.873	0.949	0.719	0.425	0.76	0.635	0.755	0.835	0.683	0.459	0.381	0.68	1.237	0.274	0.536	0.557	0.805	0.772	1.013	1.344	1.242	0.305
A-402	165.3	288.9	553.196	555.203	319.138	7143.36	1	1	Tier 3 one-reaction											0	6	230	0	0.88	1.261	1.211	1.662	1.713	1.102	0.914	0.902	1.104	0.863	1.153	1.726	1.338	1.119	0.704	1.278	2.186	0.631	0.837	1.035	1.058	0.913	1.172	1.751	1.929	0.502
A-403	165.8	291.9	300.068	302.075	132.02	81281.6	2	2	Tier 3 one-reaction											0	1	101	0	0.826	1.071	0.965	0.839	0.624	1.029	1.033	0.9	1.256	0.768	1.171	0.715	0.785	0.89	0.391	1.241	0.92	0.601	0.704	1.533	0.751	0.704	0.958	0.751	1.05	0.804
A-405	166	292.6	450.204	452.21	216.146	12767.4	1	1	Tier 3 one-reaction											0	15	108	0	1.645	1.414	1.403	0.76	1.398	0.717	0.815	2.612	2.486	1.699	2.044	1.55	2.008	2.222	1.697	3.027	2.009	2.094	1.887	1.639	0.317	1.689	1.314	0.308	1.183	1.866
A-407	166.6	296	274.089	276.096	40.031	39844.8	1	1	Tier 3 one-reaction											0	1	213	0.0408	0.088	0.384	0.215	0.367	0.238	0.117	0.231	0.561	0.116	0.257	0.274	0.39	0.151	0.37	0.417	0.189	0.201	1.143	0.356	0.023	0.162	0.102	0.171	0.096	0.084	0.203
A-408	166.8	297.2	574.1	576.106	340.041	28509.8	1	1	Tier 3 one-reaction											0	4	122	0	0.668	0.578	1.401	0.854	0.871	0.965	0.986	0.879	0.885	0.8	1.036	0.795	0.766	0.851	0.885	1.085	0.918	0.702	1.245	0.994	0.57	0.967	1.01	0.469	0.775	1.182
A-409	166.8	297.4	385.168	387.174	151.109	6779.2	1	1	Tier 3 only two-reaction											0	0	1	0.0612	0.525	1.487	0.925	0.573	0.306	0.987	1.476	0.847	0.593	1.876	0.481	1.761	2.58	1	0.771	1.206	1.01	4.396	0.777	0.638	0.1917	1.42	0.97	0.443	0.278	0.2653
A-410	166.8	297.5	399.105	401.11	165.047	62160.7	1	1	Tier 2						AAA00660000	C02989	Isomer 1 of L-Methionine S-oxide	1.86	45.5				0	0.782	0.67	1.022	0.552	0.86	0.963	2.678	0.973	0.728	1.155	1.095	0.824	0.96	1.16	0.893	0.958	0.943	1.8	1.425	1.896	0.731	0.807	1.14	0.713	0.619	1.128
A-411	167.1	298.9	284.547	286.554	100.978	11180.5	2	2	Tier 3 only two-reaction											0	0	21	0.102	0.81	1.079	0.966	0.88	0.671	0.985	1.08	0.93	1.333	0.812	1.214	0.756	0.855	0.909	0.418	1.274	0.991	0.586	0.698	1.051	0.716	0.729	1.036	0.851	1.151	0.866
A-413	167.5	300.9	365.128	367.135	131.07	972076	1	1	Tier 2						AXA00795000	C03065	Beta-Guanidinopropionic acid	0.68	27.4				0	1.333	1.049	1.011	0.973	0.953	1.405	1.075	1.222	1.031	1.26	0.882	1.061	0.989	1.385	1.455	1.077	1.15	1.312	0.856	0.843	0.48	1.829	0.809	0.876	0.812	1.47
A-414	167.5	301.3	402.087	404.094	168.029	10604.8	1	1	Tier 3 zero-reaction											1	8	138	0.0204	1.083	0.751	0.8	0.826	0.747	0.403	0.369	1.028	0.893	0.442	0.724	0.917	0.806	0.689	0.554	1.313	0.559	1.165	0.645	0.757	0.389	0.633	0.492	0.346	0.815	0.797
A-415	168.1	303.5	394.143	396.15	160.085	65101.8	1	1	Tier 2						AAA00610000	C06442	N(gamma)-Acetyldiaminobutyric acid	0.05	50.7				0	2.289	1.338	0.843	1.574	1.222	1.034	0.792	1.228	0.627	2.042	0.844	1.142	1.192	0.851	1.117	0.773	0.916	1.53	0.505	0.444	0.765	0.72	0.584	1.761	0.599	0.806
A-416	168.1	303.6	428.137	430.142	194.079	23222.4	1	1	Tier 3 zero-reaction											1	33	637	0	0.808	0.941	1.282	0.929	0.887	1.638	1.679	1.383	1.338	0.809	0.825	0.689	1.148	1.332	0.784	1.414	1.818	0.64	0.55	2.065	1.035	1.444	1.259	1.065	1.45	1.222
A-417	168.2	303.7	598.226	600.233	364.168	14389.3	1	1	Tier 3 one-reaction											0	8	156	0	0.701	0.719	0.932	1.022	0.749	0.44	1.293	0.733	0.97	0.724	0.764	0.472	0.371	0.823	0.339	0.82	1.146	0.416	0.597	0.672	2.32	0.622	0.833	0.341	0.57	1.679
A-420	168.4	304.3	279.555	281.562	90.9942	51156	2	2	Tier 3 only two-reaction											0	0	31	0	1.051	1.214	1.169	1.057	0.75	1.084	1.267	0.933	1.318	0.917	1.39	0.839	0.856	1.077	0.528	1.408	1.14	0.697	0.865	1.639	0.871	0.834	1.143	0.821	1.232	0.985
A-421	168.4	304.3	533.169	535.178	299.111	32672.5	1	1	Tier 3 one-reaction											0	14	393	0	1.985	0.796	0.591	2.325	1.778	1.457	0.448	0.692	1.243	0.673	1.377	1.051	0.647	0.749	0.491	0.949	1.158	0.648	0.557	0.552	0.859	1.454	0.646	1.675	1.855	0.384
A-422	168.5	304.4	582.113	586.126	115.003	16507.7	1	2	Tier 3 one-reaction											0	1	89	0	0.899	1	0.954	0.844	0.698	1.043	0.974	0.855	1.218	0.717	1.097	0.705	0.789	0.861	0.444	1.342	0.985	0.617	0.711	1.596	0.716	0.677	1.038	0.767	1.139	0.879
A-423	168.6	304.6	471.089	473.095	237.03	246215	1	1	Tier 2						AXA01531000		S-Cysteinosuccinic acid	1.06	11.8				0	0.6	0.638	1.053	0.866	0.527	0.673	1.21	0.997	0.623	0.631	0.473	0.774	0.617	0.991	0.866	0.668	0.729	0.551	0.903	0.733	0.399	1.248	1.063	1.284	0.643	1.132
A-424	168.6	304.7	581.192	583.198	347.133	6722.5	1	1	Tier 3 one-reaction											0	10	321	0	0.742	1.536	1.25	2.461	0.952	1.009	0.961	1.232	0.861	0.849	0.931	1.144	1.16	1.369	0.711	0.867	1.906	0.589	1.011	1.199	1.233	1.057	1.076	3.687	1.706	0.588
A-426	169	305.5	381.111	383.118	147.053	681239	1	1	Tier 1	AFA00141000	C00302	Glutamic Acid	0.03	2.5									0	0.723	0.919	1.058	1.298	1.061	0.934	0.753	0.782	1.159	0.809	1.234	1.005	0.83	0.851	1.315	1.18	0.666	1.203	1.347	0.974	1.456	1.087	0.7	0.708	0.724	0.915
A-427	169	305.5	416.174	418.182	182.116	142763	1	1	Tier 3 one-reaction											0	5	140	0	0.396	0.776	0.84	0.538	2.504	1.204	0.903	0.707	1.101	1.373	1.119	1.654	0.546	0.718	0.614	1.128	1	0.912	0.713	0.773	0.397	1.248	1.174	0.939	1.256	0.294
A-428	169.6	306.9	422.139	424.145	188.08	2.73315e+06	1	1	Tier 2						AFA00118000	C20918	Tabtoxinine-beta-lactam	1.39	12.1				0	2.232	0.617	0.596	2.38	1.669	0.69	0.391	0.934	0.752	0.706	1.128	1.014	0.67	0.752	1.042	0.596	0.658	0.849	0.647	0.374	0.722	1.548	0.675	1.364	1.099	0.749
A-429	169.9	307.5	498.135	500.142	264.076	46665.9	1	1	Tier 2						AAA00620A02		N2'-Acetyl-L-Cystathionine	3.18	17.1				0	0.289	0.535	0.327	0.355	0.239	0.403	0.425	0.529	0.324	0.346	0.278	0.307	0.336	0.894	0.88	0.341	0.384	0.524	0.403	0.895	0.195	0.257	0.305	0.244	0.309	0.437
A-431	169.9	307.6	414.121	416.127	180.063	98810.8	1	1	Tier 3 zero-reaction											17	87	713	0	0.591	0.73	1.017	1.198	0.735	0.708	0.802	0.892	1.084	0.618	2.202	0.636	0.63	0.797	0.904	10.997	0.549	1.051	0.693	0.744	0.401	0.781	2.321	0.466	2.479	0.899
A-433	170.4	308.5	367.096	369.103	133.038	900926	1	1	Tier 1	AAA00427000	C00049	Aspartic Acid	1.08	1.1									0	1.377	0.981	0.984	1.826	1.363	1.467	1.234	0.786	1.198	1.071	1.327	1.234	1.078	1.016	0.791	0.943	1.505	0.639	0.972	0.789	1.308	1.341	1.228	1.589	1.637	0.763
A-434	170.7	309.2	571.199	573.204	337.14	14438.7	1	1	Tier 3 one-reaction											0	25	512	0	0.243	0.977	1.257	0.474	0.451	0.897	1.198	0.987	1.026	1.009	1.009	0.435	0.872	2.697	1.542	1.663	0.695	0.531	1.521	1.641	0.629	0.606	0.321	0.294	1.176	2.715
A-435	171.6	311.1	463.125	465.133	229.067	21424.6	1	1	Tier 3 only two-reaction											0	0	23	0	0.814	1.412	1.358	1.147	0.938	0.987	1.845	1.491	1.192	1.05	1.09	1.09	1.197	1.315	1.358	1.163	0.827	1.066	1.377	1.283	0.605	1.083	1.233	0.908	1.193	1.066
A-436	171.8	311.7	546.104	548.11	312.045	28487.7	1	1	Tier 3 one-reaction											0	4	150	0	0.47	0.939	1.479	1.063	1.601	0.507	0.706	1.058	1.196	0.653	1.463	0.836	0.611	0.617	0.583	1.492	0.575	0.452	1.281	1.402	1.16	1.277	1.737	0.632	1.046	1.057
A-437	172.2	312.6	529.211	531.217	295.152	12839.9	1	1	Tier 3 one-reaction											0	10	205	0.0612	0.249	1.967	0.49	0.373	0.1943	2.658	3.946	4.297	1.527	2.736	0.604	1.042	0.801	2.248	1.304	0.935	0.414	0.724	0.2019	0.987	0.275	0.973	0.23	2.198	1.662	1.216
A-438	172.3	312.8	437.104	439.109	203.045	104089	1	1	Tier 3 one-reaction											0	2	81	0	1.734	0.634	0.589	1.518	1.429	1.045	0.601	0.779	0.966	0.625	1.199	0.955	0.81	0.723	0.765	0.915	0.817	0.618	0.65	0.586	1	1.201	0.745	1.314	1.313	0.689
A-441	172.9	314.1	650.253	652.26	416.195	8863.5	1	1	Tier 3 one-reaction											0	26	363	0	0.373	1.009	1.422	1.202	0.74	0.609	1.302	1.4	0.814	1.811	0.577	1.335	1.353	1.633	0.682	0.917	0.918	0.291	1.368	1.301	0.298	0.86	1.003	2.163	0.832	0.352
A-442	173	314.2	600.203	602.21	366.145	46307.3	1	1	Tier 3 one-reaction											0	11	311	0	0.839	1.081	1.11	0.926	0.521	1.115	0.932	1.049	1.029	0.973	0.583	0.749	0.71	1.372	1.16	0.691	0.538	0.588	1.092	0.699	0.745	1.392	1.337	0.756	0.572	1.315
A-443	173	314.3	353.116	355.123	119.058	253360	1	1	Tier 2						AXA04207000		Hydroxyethyl glycine	0.51	21				0	0.946	1.043	1.081	0.961	1.078	1.078	1.005	0.886	0.99	1.115	1.033	1.221	1.155	1.132	0.573	1.095	1.065	0.739	1.179	1.294	0.53	1.01	0.941	0.759	0.925	1.07
A-444	173	314.3	464.185	466.192	230.127	372850	1	1	Tier 2						AXA01401000		Valyl-Hydroxyproline	0.02	181.1				0	0.83	0.907	0.989	1.019	0.665	0.64	0.75	1.243	0.758	1.299	0.692	0.983	0.837	0.919	0.908	0.878	0.656	1.116	0.773	0.748	0.07	0.743	0.265	1	0.702	0.935
A-445	173.3	314.9	480.18	482.186	246.121	209830	1	1	Tier 2						AXA01399000		Valyl-Glutamic acid	0.66	79.3				0	0.558	1.871	1.096	0.851	0.609	0.843	0.747	1.197	0.726	1.114	0.671	1.558	2.408	1.253	1.068	0.822	0.567	0.891	1.261	1.371	0.271	0.733	0.893	0.295	0.53	0.682
A-446	173.3	314.9	408.124	410.128	174.066	47238.9	1	1	Tier 2						AAA00597A01		N-Acetyl-L-Asparagine	3.9	2.5				0.0204	1.304	1.751	1.548	1.839	1.563	2.758	1.801	1.207	1.773	1.852	1.822	1.618	1.38	1.629	1.123	1.782	2.966	1.022	1.186	2.058	2.642	1.442	2.282	2.343	2.346	1.58
A-447	173.8	316	566.139	568.145	332.081	7744	1	1	Tier 3 one-reaction											0	6	220	0	0.561	1.058	1.289	1.317	0.404	0.71	1.193	1.023	1.471	0.551	1.169	0.71	1.168	0.636	0.228	1.295	0.764	0.273	1.002	1.262	1.2	0.793	1.253	1.029	1.519	0.577
A-448	174.2	316.9	339.137	341.143	105.079	7340	1	1	Tier 1	AAA01319000	C06772	Diethanolamine	0.22	12.5									0	0.778	1.589	1.69	1.238	0.69	1.527	1.77	1.508	1.441	0.859	1.069	0.973	1.56	1.301	1.291	1.225	1.873	1.341	1.955	2	0.984	2.347	1.639	1.177	0.569	1.377
A-449	174.2	317	333.101	335.108	99.0426	18368.7	1	1	Tier 3 one-reaction											0	4	162	0	1.379	1.096	1.295	1.258	1	2.154	2.051	1.432	0.938	0.899	1.153	1.18	1.096	1.542	1.683	1.044	1.41	1.223	0.971	1.788	0.799	2.943	2.17	1.71	0.646	1.442
A-450	174.5	317.6	471.124	473.13	237.066	40239.8	1	1	Tier 3 one-reaction											0	44	558	0	0.453	0.704	0.821	0.555	0.487	0.644	1.362	0.82	0.517	0.622	0.538	0.474	0.557	0.839	0.805	0.59	0.677	0.584	0.746	1.125	2.747	1.353	0.992	0.774	0.543	0.817
A-451	174.9	318.4	408.158	410.165	174.1	194038	1	1	Tier 2						AAA00425A01		N5-Acetyl-L-Ornithine	2.21	84.1				0	0.539	2.929	0.293	1.07	1.36	0.403	0.175	0.789	0.518	1.431	1.282	1.043	2.104	0.444	0.594	1.052	0.687	3.222	0.636	0.532	0.455	0.202	0.366	0.21	0.577	0.192
A-452	175.2	319	492.179	494.186	258.121	56621.8	1	1	Tier 1	AAA00734000	C00449	Saccharopine	0.93	20									0	0.554	0.638	1.458	1.226	0.365	0.467	1.036	0.809	0.715	0.604	0.622	0.569	0.524	1.118	0.962	0.676	0.5	0.606	1.323	1.244	0.833	1.276	1.062	0.582	0.447	0.6
A-454	175.6	320	452.185	454.192	218.126	1.0812e+06	1	1	Tier 2						AXA01410000		Valyl-Threonine	0.29	97.6				0	0.179	1.918	0.625	0.466	0.508	0.819	0.473	1.003	0.518	1.006	0.493	1.15	2.012	0.642	0.743	0.602	0.544	0.486	0.778	0.906	0.112	0.463	0.575	0.116	0.351	0.298
A-455	175.9	320.7	468.143	470.149	234.084	68077.5	1	1	Tier 2						APA00965000	C22073	2-[(2-Aminoethylcarbamoyl)methyl]-2-hydroxybutanedioic acid	1.47	62				0	0.729	0.657	1.003	0.731	0.59	1.054	1.283	1.187	1.336	0.8	0.886	0.542	0.634	1.308	1.703	0.941	0.681	0.792	1.09	0.992	0.437	1.441	1.393	0.636	3.517	1.307
A-456	175.9	320.7	432.157	434.164	198.099	32735.7	1	1	Tier 3 one-reaction											0	10	278	0.0612	0.973	0.589	0.908	2.833	1.393	1.24	0.992	0.402	1.101	0.961	0.95	1.222	0.769	0.415	0.538	1.178	2.745	0.358	0.559	0.597	0.715	1.101	1.554	0.858	1.804	0.38
A-457	176	320.9	722.139	726.152	255.03	7630.2	1	2	Tier 3 one-reaction											0	3	73	0	0.989	1.199	2.723	1.288	0.926	1.31	1.177	1.197	1.149	1.231	1.73	1.067	0.94	0.875	0.357	1.511	1.904	0.724	1.767	1.716	0.698	0.961	1.237	0.714	1.819	1.156
A-458	176	320.9	362.117	364.124	128.059	594637	1	1	Tier 2						AFA00143000	C05715	gamma-Amino-gamma-cyanobutanoic acid	0.02	156.3				0	1.396	1.001	0.705	1.878	2.002	0.981	0.606	0.821	0.792	1.021	1.244	0.764	0.755	0.916	1.055	0.758	0.998	1.01	0.416	0.291	0.941	1.087	0.587	7.287	1.053	0.714
A-459	176.3	321.5	278.096	280.103	44.0379	811365	1	1	Unidentified														0	0.651	0.6	0.753	1.352	0.543	1.153	0.786	0.534	0.588	0.628	0.843	0.493	0.431	0.521	0.278	0.491	0.878	0.256	0.704	0.433	2.541	0.977	0.758	1.366	0.878	0.404
A-460	176.4	321.6	569.212	571.218	335.154	27656.6	1	1	Tier 2						ABA00293000	C17700	Validoxylamine A	7.46	46.8				0	0.623	2.189	1.889	2.287	0.851	1.397	1.765	1.416	3.511	0.666	1.725	0.754	1.254	0.968	2.187	2.927	1.426	0.944	1.07	0.67	0.908	1.381	3.702	1.222	2.714	2.366
A-461	176.5	321.9	500.131	504.144	33.0216	82774	1	2	Tier 3 zero-reaction											1	2	280	0	0.729	0.683	1.361	1.004	0.547	0.788	0.758	0.864	0.575	0.66	0.819	0.692	0.505	0.703	0.401	0.785	0.932	0.68	0.976	0.728	0.697	0.761	0.734	0.764	0.765	0.654
A-462	176.7	322.4	399.185	401.19	165.127	7371.25	1	1	Tier 3 one-reaction											0	1	57	0.102	0.3482	2.398	1.87	0.832	0.379	0.956	0.935	0.997	0.898	1.122	0.861	2.068	3.457	1.267	0.769	0.695	0.674	3.258	1.259	1.371	0.2491	0.731	0.901	0.709	0.3682	0.466
A-464	177.1	323.2	349.096	351.103	115.037	71934.6	1	1	Tier 3 one-reaction											0	1	130	0	1.038	1.013	1.121	1.037	0.865	1.038	0.958	0.954	0.782	1.044	0.708	0.976	0.848	1.315	1.037	0.728	0.709	0.902	0.909	0.809	0.979	1.26	1.106	0.94	0.933	1.087
A-465	177.2	323.4	365.118	367.124	131.059	514226	1	1	Tier 1	AAA00799000	C01157	4-Hydroxyproline	3.06	13.2									0	0.383	1.084	0.655	0.517	0.321	0.571	0.69	0.617	0.668	0.652	1.101	0.46	1.088	0.878	5.63	0.452	0.37	1.454	0.57	0.512	0.511	0.66	0.576	0.938	0.415	0.642
A-466	177.4	323.9	342.046	344.053	107.987	23896.8	1	1	Tier 3 one-reaction											0	4	10	0	0.19	1.353	0.31	0.6	0.301	0.312	0.498	1.034	0.348	0.208	0.378	0.273	0.305	0.785	0.745	0.343	0.23	1.412	0.294	1.391	0.519	0.348	0.454	0.384	0.292	0.403
A-469	177.6	324.3	627.221	629.227	393.163	509512	1	1	Tier 3 one-reaction											0	18	357	0	0.307	0.102	2.329	3.45	1.018	0.682	0.2	1.108	3.427	0.29	1.988	0.596	0.493	0.094	0.334	2.709	1.162	0.615	0.716	0.207	0.316	0.211	3.835	0.744	2.68	0.508
A-470	177.6	324.3	516.093	518.099	282.034	28611	1	1	Tier 2						AAA00674A01		N-Acetyl-L-Cystine	0.18	40				0	0.6	1.312	1.181	1.169	0.791	0.679	1.216	0.92	0.898	0.808	1.006	0.508	0.78	1.038	1.059	1.011	0.807	1.039	1.126	1.179	0.927	1.284	0.96	0.76	0.729	0.857
A-471	177.8	324.8	466.11	468.116	232.051	54316.5	1	1	Tier 3 one-reaction											0	12	212	0.0204	0.346	0.194	2.265	3.587	1.11	0.742	0.209	1.127	3.549	0.328	2.125	0.632	0.709	0.151	0.531	2.846	1.123	0.887	0.881	0.259	0.468	0.258	3.833	0.853	2.403	0.528
A-472	178.1	325.4	414.122	416.128	180.063	199888	1	1	Tier 2						APA00957000	C22137	4-Chloro-L-lysine	8.13	190				0	0.631	0.623	0.928	0.659	0.914	0.755	0.844	0.972	1.052	0.714	1.146	0.74	0.69	0.939	0.914	5.494	0.532	1.13	0.74	0.597	0.375	0.843	1.631	0.389	1.72	0.903
A-473	178.1	325.4	322.122	324.129	88.0639	191978	1	1	Tier 3 one-reaction											0	12	186	0	0.769	2.323	0.745	0.616	0.704	0.704	0.956	0.883	0.696	1.227	0.636	0.977	1.756	1.044	0.898	0.719	0.299	0.662	0.796	0.888	0.426	0.354	0.587	0.424	0.562	0.507
A-475	178.5	326.3	335.142	337.149	101.084	37162.7	1	1	Tier 3 one-reaction											0	20	342	0	2.441	1.058	0.937	0.997	0.937	1.022	1.166	1.039	0.953	0.888	1.031	0.76	1.001	1.058	0.974	0.941	0.912	0.827	0.751	0.825	0.745	0.834	6.651	0.759	0.841	0.938
A-476	178.7	326.7	523.184	525.192	289.126	91683.6	1	1	Tier 2						AFA00121000	C20919	Isotabtoxin	2.46	6.4				0	0.854	2.327	1.351	1.706	1.824	0.934	1.158	1.034	1.204	1.989	1.069	1.426	1.051	1.144	0.614	1.245	2.346	0.588	0.9	1.623	0.753	1.36	1.436	1.422	1.779	0.952
A-477	179	327.3	497.195	499.2	263.136	28215.9	1	1	Tier 3 one-reaction											0	20	393	0	0.877	0.412	0.94	0.594	0.719	1.27	1.021	0.706	1.207	1.29	0.837	0.871	1.102	1.097	1.366	1.381	0.776	1.422	1.069	1.235	0.337	0.946	1.639	0.486	0.857	1.376
A-478	179.1	327.5	551.218	553.224	317.159	10908.9	1	1	Tier 3 one-reaction											0	7	161	0	0.877	0.862	1.467	0.835	0.866	1.124	1.273	1.128	1.271	0.777	0.672	0.677	0.734	0.855	1.082	1.032	1.119	0.915	1.355	1.292	0.705	1.201	1.036	0.76	0.972	1.502
A-479	179.4	328.2	498.151	502.165	31.0413	77866	1	2	Unidentified														0	0.705	1.071	1.095	0.92	0.578	1.058	0.924	0.893	1.131	0.68	1.137	0.706	0.788	0.901	0.365	1.276	1.164	0.542	0.867	1.195	0.806	0.765	1.073	0.57	1.057	0.751
A-481	180.3	330.2	457.145	459.151	223.087	43930.1	1	1	Tier 3 zero-reaction											1	30	483	0	0.907	1.026	1.309	1.196	0.793	1.408	1.616	1.231	0.938	0.931	0.798	1.008	0.746	1.327	1.263	1.034	1.347	1.19	1.047	0.976	0.878	1.773	1.448	1.076	0.91	1.376
A-482	180.4	330.4	475.066	477.072	241.007	27230.7	1	1	Tier 2						AXA00505000		3-Mercaptolactate-cysteine disulfide	1.16	21.2				0	0.612	0.851	1.505	1.256	0.739	0.677	0.839	1.235	0.797	0.649	1.092	0.662	0.534	0.711	0.921	1.453	0.666	1.003	1.168	0.96	1.047	1.41	1.712	0.279	0.738	1.749
A-483	180.5	330.7	475.2	477.207	241.142	46737.6	1	1	Tier 3 one-reaction											0	1	101	0	0.494	0.734	0.414	0.88	0.467	0.401	0.953	0.426	0.569	1.564	0.412	1.277	2.28	0.418	0.453	0.639	0.128	0.397	0.513	0.525	0.158	0.279	0.295	0.382	10.754	0.163
A-484	181	331.7	489.08	491.088	255.022	5546.55	1	1	Tier 3 one-reaction											0	6	138	0	0.778	1.465	1.2	1.096	1.212	1.319	1.551	0.762	1.338	0.886	1.131	1.22	0.963	0.983	0.812	1.032	1.327	0.757	0.909	1.172	0.867	0.888	0.883	0.68	1.742	0.644
A-486	181.5	332.8	291.062	293.07	114.007	13002.4	2	2	Tier 3 one-reaction											0	1	121	0	0.946	1.333	1.129	0.995	0.786	1.167	1.078	0.983	1.344	0.821	1.382	0.837	0.931	1.07	0.453	1.459	1.044	0.665	0.832	1.916	0.847	0.756	1.066	0.866	1.224	1.012
A-488	181.9	333.7	491.195	493.202	257.137	51344.8	1	1	Tier 3 one-reaction											0	6	180	0	0.77	1.205	1.233	1.38	0.724	0.903	1.431	1.028	0.773	1.086	0.948	1.236	1.432	1.511	1.175	0.75	0.804	0.792	1.065	0.904	0.618	0.867	0.571	0.947	0.788	0.869
A-490	182	334	422.174	424.181	188.116	294996	1	1	Tier 1	AAA00738000	C02727	N6-Acetyl-Lysine	0.88	8.6									0	1.397	2.658	0.734	1.079	1.699	0.469	0.145	0.442	0.861	0.827	1.637	0.974	1.216	0.599	0.485	0.73	0.67	1.641	0.768	0.548	0.994	0.37	0.435	0.802	0.856	0.265
A-491	182.1	334.2	329.095	331.102	95.0363	15675.6	1	1	Tier 3 one-reaction											0	5	227	0	0.826	1.269	0.84	0.525	0.64	1.324	1.689	1.287	0.767	0.59	0.656	0.998	1.248	1.241	1.147	0.545	0.652	0.84	0.748	0.861	0.314	0.513	1.013	0.562	0.646	0.749
A-493	182.8	335.7	300.069	302.075	132.021	12329.6	2	2	Tier 3 one-reaction											0	1	102	0	0.92	1.235	1.2	1.114	0.817	1.321	1.255	1.049	1.488	1.085	1.442	0.991	1.025	1.256	0.731	1.587	1.099	0.678	0.907	1.68	0.942	0.971	1.256	0.955	1.379	1.058
A-494	183	336.2	567.212	569.218	333.154	5847.33	1	1	Tier 3 one-reaction											0	5	165	0	0.769	1.011	1.036	1.946	1.234	0.921	0.812	0.579	0.706	0.78	0.803	1.584	1.317	0.838	0.395	0.997	1.306	0.427	0.98	1.206	1.214	0.978	0.932	1.982	1.37	0.334
A-495	183.3	336.8	383.128	385.134	149.07	47295.1	1	1	Tier 3 zero-reaction											4	36	656	0	1.175	1.331	1.082	0.691	0.676	0.98	1.239	1.021	1.411	1.254	0.954	0.852	1.017	1.528	1.395	1.155	0.969	1.031	1.226	2.543	0.376	1.738	0.991	0.623	0.895	1.74
A-497	183.6	337.4	440.13	442.136	206.072	21619.5	1	1	Tier 2						AXA01255000		Methionyl-Glycine	1.71	149.2				0	4.651	2.121	2.193	1.625	1.893	1.983	2.533	1.447	2.145	1.323	1.929	1.533	1.072	1.698	1.349	2.559	2.428	1.561	1.921	1.948	0.974	0.918	1.728	1.361	2.008	1.56
A-498	183.7	337.6	435.204	437.211	201.146	14316.5	1	1	Tier 3 one-reaction											0	3	63	0.3469	1.263	1.065	1.247	1.874	1.349	0.894	1.559	1.408	1.6696	1.231	1.302	2.021	0.968	1.592	1.235	1.34	1.3442	1.05	0.938	2.2263	1.101	1.0863	1.016	3.35	1.238	1.427
A-499	184	338.4	450.169	452.176	216.111	260986	1	1	Tier 2						AAA00761000	C15700	gamma-Glutamyl-gamma-aminobutyraldehyde	0.83	12.9				0	0.853	0.493	0.759	2.311	1.22	1.102	0.911	0.329	0.94	0.856	0.864	1.049	0.687	0.353	0.461	1.073	2.381	0.281	0.478	0.703	0.682	1.047	1.458	0.755	1.634	0.315
A-500	185.3	341.2	505.174	507.181	271.116	21367.6	1	1	Tier 3 one-reaction											0	12	390	0	0.871	1.041	1.337	2.092	1.254	0.759	1.151	0.855	2.074	0.768	1.985	1.335	1.76	0.576	0.445	2.277	2.245	0.338	1.231	0.694	0.55	0.901	1.323	0.491	1.605	0.417
A-501	185.5	341.5	294.091	296.097	60.0323	147080	1	1	Tier 3 zero-reaction											1	2	140	0	1.054	0.853	1.389	0.938	0.907	1.007	1.08	1.035	0.887	1.005	0.871	0.984	0.751	1.251	0.972	0.937	0.971	0.994	0.924	0.724	1.015	0.96	0.952	0.81	0.915	0.996
A-502	185.8	342.4	336.137	338.144	102.079	87717.6	1	1	Tier 3 one-reaction											0	10	214	0	0.49	1.79	0.864	0.394	0.592	0.584	0.934	1.414	0.683	0.85	0.518	0.789	0.986	1.135	0.776	1.03	0.569	1.261	0.836	0.872	0.3	0.52	0.901	0.446	0.991	0.544
A-503	186	342.7	608.241	610.248	374.182	8932.17	1	1	Tier 3 one-reaction											0	13	220	0	0.88	1.009	1.044	2.539	1.122	0.81	0.68	0.837	0.81	0.656	1.02	1.438	1.287	1.036	0.41	0.867	1.629	0.335	0.866	1.42	1.552	0.928	0.861	2.205	1.695	0.34
A-504	186.1	342.9	395.127	397.134	161.069	317506	1	1	Tier 1	AAA00727000	C00956	Aminoadipic acid	0.36	15.3									0	0.609	1.152	0.861	1.53	1.986	1.37	0.978	0.987	1.063	0.745	1.303	0.83	0.926	0.912	1.487	1.681	1.308	1.563	1.098	0.888	0.416	1.067	0.781	0.556	1.136	1.304
A-505	186.4	343.5	381.15	383.154	147.091	17472.5	1	1	Tier 2						AXA01555000		Isomer 1 of (2R,3R,4R)-2-Amino-4-hydroxy-3-methylpentanoic acid	4.9	106.5				0.0612	1.234	2.362	1.784	1.166	1.119	1.5764	1.382	1.589	1.29	1.232	1.309	1.149	1.417	1.542	1.398	1.57	1.4	2.145	1.577	1.858	0.807	1.102	0.982	0.695	1.22	1.28
A-506	186.9	344.7	503.061	505.067	269.002	35032	1	1	Tier 3 one-reaction											0	2	44	0	0.589	0.164	0.875	0.534	1.293	0.179	0.536	0.2	0.183	0.441	0.24	1.005	0.2	0.681	0.234	0.358	0.353	0.233	1.223	1.319	0.116	0.27	1.237	1.769	0.095	0.107
A-508	187.4	345.7	524.206	526.212	290.147	13674.2	1	1	Tier 3 one-reaction											0	14	280	0.0204	1.259	0.4237	0.972	0.694	0.848	1.14	0.943	0.712	1.737	1.234	1.244	1.16	0.964	0.987	1.375	1.459	0.896	1.338	0.762	0.791	0.55	1.299	1.368	0.348	0.697	1.029
A-509	187.4	345.8	367.132	369.139	133.074	664910	1	1	Tier 2						AXA02602000		L-2-Amino-5-hydroxypentanoic acid	0	44				0	0.543	0.761	1.131	0.517	0.774	0.721	1.531	1.083	0.936	1.388	0.801	0.669	0.721	1.42	1.446	0.937	0.703	0.9	1.248	0.972	0.319	0.418	0.684	0.68	0.732	0.618
A-510	187.4	345.8	470.138	472.145	236.079	215731	1	1	Tier 2						AXA01264000		Methionyl-Serine	7.55	65.8				0	0.682	1.099	0.774	0.634	0.41	0.669	0.955	0.745	0.93	0.829	0.864	0.647	0.643	0.836	0.428	0.984	0.473	0.345	0.804	0.737	0.389	0.767	1.057	0.454	0.633	0.641
A-511	187.6	346.3	446.174	448.18	212.115	91292.6	1	1	Tier 2						AXA00596000		Isomer 1 of prolyl-proline	1.4	198.5				0	0.857	0.64	0.977	1.337	0.638	0.724	0.732	1.225	0.863	1.377	0.839	0.981	0.71	1.029	0.85	0.931	0.843	1.058	0.823	0.392	0.176	0.754	0.277	1.629	0.879	1.28
A-512	187.8	346.6	497.195	499.201	263.136	172643	1	1	Tier 3 one-reaction											0	20	393	0	0.72	0.162	0.698	0.288	0.486	1.034	0.736	0.478	0.833	1.067	0.692	0.63	0.785	0.762	1.146	1.021	0.335	1.17	0.731	0.996	0.129	0.756	1.334	0.192	0.334	0.986
A-513	187.9	346.8	322.122	324.128	88.0635	90469.8	1	1	Tier 3 one-reaction											0	12	186	0	0.438	1.798	0.989	0.844	0.861	0.881	1.18	0.93	0.865	1.172	0.875	1.196	2.031	0.89	0.696	0.871	0.416	0.811	0.982	0.978	0.602	0.546	0.606	0.498	0.746	0.595
A-514	188.1	347.2	363.174	365.181	129.115	647189	1	1	Tier 3 one-reaction											0	10	194	0	0.974	1.626	0.731	0.701	0.964	0.633	0.809	0.933	0.792	0.926	1.185	0.76	0.865	1.518	0.708	0.986	1.01	1.782	0.887	0.945	1.56	0.529	0.805	0.437	1.527	0.291
A-515	188.1	347.3	433.19	435.197	199.131	191903	1	1	Tier 3 one-reaction											0	1	86	0	0.314	0.821	0.857	0.847	0.382	0.522	2.135	1.038	1.138	1.191	0.868	1.066	2.327	1.407	1.794	1.178	0.295	0.727	0.841	0.663	0.156	0.46	0.444	0.153	0.888	0.252
A-516	188.2	347.5	517.077	519.083	283.019	31943	1	1	Tier 3 one-reaction											0	3	74	0	0.281	0.418	0.83	0.594	0.409	0.821	1.822	0.44	0.436	0.731	0.647	1.203	1.017	0.476	0.506	0.561	1.258	0.411	0.383	0.546	0.983	0.664	0.599	1.378	0.898	0.669
A-517	188.3	347.8	537.2	539.206	303.142	18746.3	1	1	Tier 3 one-reaction											0	12	234	0	0.719	1.271	1.091	1.602	0.964	0.987	0.883	0.774	0.887	1.387	1.006	1.458	1.535	1.182	0.754	1.054	1.615	0.591	0.896	1.605	1.165	0.789	1.149	1.268	1.323	0.444
A-519	189	349.7	515.203	517.211	281.145	12441.8	1	1	Tier 3 only two-reaction											0	0	124	0	0.87	0.476	0.854	0.592	0.65	1.226	0.932	0.588	1.033	1.101	0.88	0.789	0.876	0.824	1.103	1.176	0.766	1.197	0.787	1.15	0.409	0.81	1.398	0.337	0.609	1.124
A-520	189.1	349.9	462.169	464.176	228.111	782765	1	1	Tier 2						AXA01156000		Hydroxyprolyl-Proline	0.04	193.6				0	0.926	0.533	0.547	0.619	0.448	0.505	0.562	0.63	0.882	0.75	0.782	0.846	0.512	1.804	0.915	0.567	0.4	1.162	0.487	0.683	1.466	1.224	0.528	1.588	0.741	0.704
A-521	189.4	350.6	415.098	417.106	181.04	363757	1	1	Tier 3 one-reaction											0	8	253	0	1.066	1.53	0.733	0.682	1.954	1	1.026	0.978	0.35	1.001	0.85	0.801	0.686	0.807	0.895	0.703	0.538	1.634	1.183	1.267	0.118	0.662	0.761	0.519	0.95	0.693
A-523	189.6	351.1	423.084	425.09	189.025	8237.38	1	1	Tier 3 one-reaction											0	7	111	0	0.582	1.327	1.131	0.609	0.5	1.596	0.94	0.969	0.979	1.678	0.658	0.793	1.271	1.369	1.502	0.641	0.813	1.008	0.703	0.895	0.553	0.608	1.227	0.838	0.53	0.881
A-524	189.8	351.5	388.095	390.102	154.037	14763	1	1	Tier 3 one-reaction											0	15	230	0	1.024	0.911	1.287	0.911	0.645	1.124	1.21	1.062	0.794	1.081	0.764	0.908	0.863	1.483	1.118	0.966	0.932	0.8	1.094	0.877	0.65	1.184	1.228	0.873	0.618	1.227
A-525	190	352.2	478.128	480.135	244.07	5.56325e+06	1	1	Tier 3 zero-reaction											2	29	465	0	0.927	0.798	1.081	0.695	0.531	0.903	1.008	1.006	0.631	0.979	0.565	0.789	0.703	1.494	1.312	0.619	0.591	0.673	0.972	0.706	0.577	1.242	0.898	0.778	0.466	1.291
A-526	190.1	352.4	492.189	494.195	258.131	17152.7	1	1	Tier 3 one-reaction											0	6	120	0.0204	0.765	0.661	0.866	1.682	0.81	1.054	0.888	0.428	1.007	0.674	0.816	0.713	0.667	0.518	0.452	1.034	1.942	0.521	0.588	0.528	0.618	0.961	0.998	0.706	1.151	0.482
A-527	190.1	352.4	590.126	592.136	356.068	6580.57	1	1	Tier 3 one-reaction											0	6	207	0	1.82	3.279	2.653	1.978	2.414	2.614	3.647	1.768	2.804	1.557	2.793	1.551	2.186	2.013	1.801	3.475	3.222	1.458	1.877	3.461	0.844	0.829	2.132	1.362	2.336	2.381
A-529	190.1	352.5	353.117	355.124	119.059	2.10723e+06	1	1	Tier 1	AAA00624000	C00188	Threonine	1.13	5.1									0	0.669	0.872	0.518	1.898	2.316	1.26	0.486	1.023	0.53	0.737	2.304	0.657	0.446	0.611	0.627	0.615	1.245	2.602	1.359	0.681	0.895	0.547	0.643	0.727	0.773	1.683
A-530	190.2	352.6	387.145	389.152	153.086	56042.8	1	1	Unidentified														0	0.432	0.751	0.869	0.712	0.375	0.775	2.392	0.975	0.286	0.647	0.355	0.444	1.286	1.512	0.955	0.294	0.833	0.715	0.504	0.413	1.464	3.077	1.286	2.692	1.225	0.985
A-532	191	354.8	303.116	305.123	69.0574	18791.8	1	1	Tier 3 one-reaction											0	2	182	0	0.66	0.841	1.032	0.725	0.825	0.928	0.945	0.906	0.84	0.767	0.965	0.869	0.868	0.92	0.775	0.826	0.683	0.805	0.858	0.877	0.642	0.829	1.137	0.65	0.665	0.72
A-533	191	354.8	355.063	357.07	242.009	4230.29	2	2	Tier 3 one-reaction											0	7	146	0.2245	1.682	1.1483	2.158	2.161	2.12	1.549	1.174	1.547	2.074	1.111	1.999	1.48	1.481	1.309	1.036	2.152	2.001	1.23	1.459	1.743	1.43	1.7	1.325	1.486	7.764	1.789
A-535	191.2	355.2	435.132	437.139	201.074	36138.4	1	1	Tier 2						APA00969000	C20966	3-{[(2E)-4-Amino-4-oxobut-2-enoyl]amino}-L-alanine	2.47	38.9				0	1.579	1.193	1.075	1.611	1.403	1.498	1.281	1.259	1.641	1.055	1.926	1.226	1.278	1.112	0.89	1.293	1.329	0.812	1.056	0.773	1.713	1.137	0.93	1.036	1.357	0.833
A-536	191.4	355.8	610.198	612.205	376.14	52587.5	1	1	Tier 3 zero-reaction											1	11	351	0	0.686	0.71	0.814	0.872	0.874	0.764	1.206	0.771	1.284	0.491	0.925	0.924	0.68	1.192	0.724	0.818	0.461	0.937	1.297	1.089	0.132	0.776	1.042	0.32	0.624	0.968
A-537	191.6	356.2	292.111	294.118	58.0529	19879.4	1	1	Tier 3 one-reaction											0	1	153	0	0.972	1.48	1.289	0.823	1.33	1.025	1.663	1.099	0.915	1.248	0.868	1.514	1.877	1.319	0.995	1.073	0.713	0.939	0.98	1.81	0.404	0.692	2.835	1.089	0.859	0.687
A-538	191.6	356.3	707.126	711.139	240.016	11242	1	2	Tier 3 only two-reaction											0	0	90	0	2.372	1.257	2.139	2.412	2.144	1.146	0.982	1.554	1.668	1.006	2.168	1.356	1.384	1.123	1.016	1.749	1.436	1.247	1.371	1.979	1.132	1.667	1.05	1.541	2.365	1.367
A-539	192.1	357.4	354.062	356.069	240.007	14505.7	2	2	Tier 3 only two-reaction											0	0	105	0	2.102	1.081	1.903	2.223	1.865	1.115	0.878	1.412	1.612	0.947	1.953	1.304	1.287	1.125	0.898	1.615	1.394	1.15	1.258	1.905	1.029	1.645	0.979	1.352	2.214	1.315
A-540	192.3	358	567.213	569.219	333.154	26988.6	1	1	Tier 3 one-reaction											0	6	195	0	0.761	1.103	1.096	2.346	1.299	0.826	0.675	0.674	0.855	0.973	0.749	1.534	1.252	0.794	0.466	0.958	1.446	0.447	0.916	1.046	1.127	1.008	1.063	2.127	1.316	0.244
A-541	192.4	358.3	423.068	425.075	378.019	9258.56	2	2	Tier 3 only two-reaction											0	0	86	0.0612	1.918	1.099	1.728	2.085	1.988	1.293	0.974	1.418	1.724	0.842	2.168	1.205	1.382	1.152	0.715	1.619	1.477	1.104	1.222	1.596	0.962	1.388	1.078	1.388	2.181	1.204
A-542	192.4	358.4	300.069	302.075	132.021	6442.57	2	2	Tier 3 one-reaction											0	1	102	0	0.964	1.323	1.172	1.106	0.806	1.377	1.314	1.186	1.595	1.149	1.418	1.035	1.013	1.279	0.705	1.595	1.195	0.677	0.929	1.826	0.878	0.944	1.168	0.95	1.288	1.096
A-543	192.6	358.8	433.069	435.076	199.01	7381.78	1	1	Tier 3 one-reaction											0	3	60	0	0.885	0.988	0.681	0.931	0.678	1.111	1.236	0.873	0.883	0.454	1.199	0.704	0.944	0.848	0.401	0.804	0.796	0.575	0.582	0.719	1.361	0.692	1.2	1.455	1.057	0.604
A-544	192.9	359.6	381.111	383.118	147.053	189673	1	1	Tier 2						AAA00438000	C00025	Isomer 1 of Glutamic Acid	0.37	0.6				0	0.512	0.676	0.765	0.637	2.009	0.97	0.948	0.705	0.623	1.763	0.782	1.574	1.058	0.813	0.912	0.841	0.54	1.247	0.612	0.827	0.554	0.677	0.684	1.029	0.694	0.869
A-545	193	360	426.121	428.128	192.063	15744	1	1	Tier 3 zero-reaction											1	38	663	0	1.18	1.384	1.696	1.276	1.137	1.448	1.549	1.461	1.452	1.134	1.054	1.331	1.214	2.052	1.6	1.342	1.329	1.097	1.235	1.432	0.924	1.637	1.464	1.124	1.527	1.687
A-549	194	362.4	457.064	459.07	446.011	4277.33	2	2	Tier 3 one-reaction											0	4	89	0.0204	1.392	1.993	2.225	1.217	2.016	2.277	2.52	1.264	1.492	1.253	1.782	1.252	1.548	2.031	1.094	1.659	1.926	0.985	1.24	2.518	1.384	0.761	1.283	1.25	1.838	1.316
A-550	194.1	362.7	291.064	293.069	114.01	11624.3	2	2	Tier 3 only two-reaction											0	0	42	0	1.042	1.369	1.16	1.033	0.79	1.304	1.336	1.042	1.331	0.958	1.477	0.896	0.993	1.167	0.512	1.449	1.044	0.682	0.839	2.092	0.813	0.761	1.119	0.923	1.246	0.912
A-551	194.4	363.4	500.602	502.61	266.544	5039.33	1	1	Unidentified														0	0.761	0.951	1.696	1.548	0.727	0.874	2.113	1.084	1.34	0.956	1.268	0.634	0.768	0.807	1.116	1.196	0.837	0.867	1.727	1.447	1.099	1.122	1.775	0.832	0.525	1.337
A-552	194.5	363.7	380.073	382.079	146.015	32527.7	1	1	Tier 3 only two-reaction											0	0	76	0	1.434	0.866	0.759	1.325	0.907	0.659	0.559	1.117	0.387	0.849	0.491	0.922	0.714	1.144	0.708	0.46	0.567	0.89	0.523	0.618	0.82	0.852	0.748	1.137	0.645	0.665
A-553	195.1	365.3	615.225	617.231	381.167	6846.64	1	1	Tier 2						AXA02783000		Raphanatin/trans-Zeatin-7-beta-D-glucoside	2.75	7.2				0	1.432	1.011	1.862	1.52	1.446	1.519	2.221	1.499	1.831	0.537	0.995	0.469	0.761	1.925	1.417	1.541	0.92	1.598	2.093	1.542	0.506	1.124	1.578	0.507	0.289	1.744
A-554	195.3	365.8	441.23	443.236	207.172	6287.5	1	1	Tier 3 one-reaction											0	2	16	0.1429	0.881	1.244	1.063	0.695	0.632	0.666	1.029	1.087	0.792	1.029	0.676	1.151	1.051	0.822	0.657	0.847	0.425	0.664	1.068	0.872	0.0978	0.615	0.78	0.0994	0.1445	0.508
A-555	195.5	366.4	474.18	476.186	240.121	51877.7	1	1	Tier 2						AAA00772000	C00884	Homocarnosine	2.15	0.9				0.0204	0.847	0.749	0.933	2.659	1.492	1.034	1.007	0.73	1.379	0.773	1.499	1.22	1.037	0.64	0.665	1.453	2.149	0.588	0.831	0.108	1.197	0.792	1.607	1.314	1.997	0.55
A-556	196.1	367.9	414.12	416.128	180.062	68236	1	1	Tier 3 zero-reaction											14	77	502	0	0.784	0.862	0.942	0.677	1.112	1.111	1.286	1.215	1.271	0.781	1.183	0.852	0.93	1.211	1.234	1.765	0.721	1.446	0.871	0.658	0.581	1.41	1.433	0.669	0.954	1.192
A-557	196.2	368.1	560.12	562.127	326.062	5524.73	1	1	Tier 3 one-reaction											0	4	206	0	0.446	0.779	1.131	0.707	1.374	0.496	0.9	0.707	0.962	0.574	1.327	0.642	0.644	0.611	0.58	0.884	0.498	0.486	0.97	1.603	0.624	0.878	1.361	0.489	0.994	1.106
A-558	196.6	369.2	369.621	371.627	135.562	8961.08	1	1	Unidentified														0	1.065	1.101	1.053	0.787	0.764	1.122	0.823	1.118	0.868	1.139	0.577	0.854	0.805	1.727	1.486	1.001	0.892	0.934	1.037	0.674	0.536	1.639	1.022	0.832	0.604	1.487
A-559	196.8	369.6	363.147	365.155	129.089	37514.3	1	1	Tier 2						AAA00770000	C02647	4-Guanidinobutanal	4.52	25.8				0	0.967	1.286	1.254	1.025	2.226	1.343	0.93	1.152	1.711	1.058	1.268	1.306	1.132	1.08	0.765	1.486	1.55	1.104	1.014	1.456	0.723	0.666	1.501	0.741	1.495	0.907
A-560	196.9	369.9	519.129	521.135	285.07	27460.2	1	1	Tier 3 one-reaction											0	8	173	0	0.944	0.606	0.748	0.683	0.502	0.927	0.706	0.945	0.5	0.602	0.493	0.61	0.613	0.975	0.924	0.637	1.012	0.689	0.683	1.069	0.424	0.521	0.854	0.648	0.439	1.274
A-561	196.9	370	390.183	392.19	156.125	11229	1	1	Tier 3 only two-reaction											0	0	88	0	0.531	1.536	0.765	0.645	1.714	0.952	0.417	1.727	0.786	1.275	0.724	1.16	0.647	1.868	0.947	0.588	0.445	0.805	1.019	0.634	0.198	1.315	0.593	0.605	0.557	0.969
A-562	197.1	370.5	570.274	572.281	336.216	5158.57	1	1	Tier 3 only two-reaction											0	0	89	0	1.388	0.898	0.947	2.14	1.137	1.155	1.098	1.43	0.992	1.06	0.922	0.972	0.853	1.636	1.433	1.007	1.698	1.001	0.634	0.872	2.29	1.315	0.957	1.968	1.372	0.789
A-563	197.5	371.4	508.061	512.075	40.9519	4657.54	1	2	Unidentified														0	1.461	2.391	2.083	1.602	1.556	2.16	1.768	1.796	1.937	1.462	2.342	1.142	1.657	1.806	1.638	2.039	1.619	1.599	1.68	4.306	1.251	1.663	1.603	1.501	1.695	1.85
A-564	197.6	371.8	490.092	494.105	22.9824	83625.4	1	2	Unidentified														0	0.598	0.87	0.866	0.715	0.437	0.777	0.836	0.736	0.854	0.571	0.873	0.553	0.623	0.65	0.278	0.943	0.861	0.386	0.626	1.17	0.65	0.564	0.762	0.589	0.788	0.591
A-565	197.6	371.8	420.071	422.078	372.026	11581.6	2	2	Tier 3 one-reaction											0	2	86	0	1.046	1.237	1.955	1.304	0.754	1.2	1.205	1.267	1.043	1.001	1.488	0.928	0.832	1.144	0.369	1.256	1.686	0.624	1.482	1.567	0.845	0.873	1.059	0.852	1.327	0.792
A-566	197.7	372.1	350.152	352.159	116.094	24660.2	1	1	Tier 2						AAA00740000	C00990	Isomer 1 of 5-Aminopentanamide	3.74	84.4				0	1.234	1.082	0.83	0.913	0.746	0.841	1.044	1.193	0.934	1.076	0.714	1.417	1.386	1.36	0.868	0.672	0.605	0.741	0.683	0.712	0.764	0.915	0.879	0.953	0.738	0.659
A-567	197.8	372.3	378.149	380.156	144.09	794382	1	1	Tier 3 one-reaction											0	17	254	0	0.16	1.423	1.332	0.252	0.531	0.768	1.167	0.885	1.046	2.282	0.99	0.981	1.311	0.718	0.81	1.118	0.114	0.572	1.432	1.132	0.132	0.585	0.697	0.308	0.143	0.373
A-568	197.9	372.4	497.195	499.202	263.137	111977	1	1	Tier 3 one-reaction											0	20	393	0	0.821	0.322	0.85	0.372	0.681	1.091	0.825	0.572	0.902	1.042	0.812	0.674	0.812	0.835	1.157	1.05	0.451	1.163	0.787	1.005	0.203	0.805	1.407	0.258	0.452	1.095
A-569	197.9	372.6	384.11	386.116	150.052	49234.7	1	1	Tier 3 zero-reaction											10	57	585	0	1.345	1.984	2.016	1.353	1.76	1.755	1.521	1.661	2.89	2.339	1.7	1.172	1.342	3.463	1.091	3.278	2.042	1.338	1.688	1.682	1.385	1.385	1.626	0.89	4.957	1.626
A-570	198.1	373	387.113	389.118	153.055	8934.75	1	1	Tier 3 one-reaction											0	15	263	0.2449	2.785	1.9886	1.954	3.638	2.897	3.424	2.454	2.113	2.965	1.897	3.068	1.68	1.957	2.443	1.493	2.4655	2.8109	0.9744	1.838	2.5381	2.741	2.3	2.158	2.975	3.138	1.664
A-571	198.2	373.4	484.072	486.079	250.014	31803.2	1	1	Tier 2						AAA00906S02		3,4-Dihydroxyphenylethyleneglycol 4-O-sulfate	2.09	64				0	0.937	0.653	1.347	0.847	0.645	1.164	1.583	0.899	0.764	0.774	0.421	0.613	0.692	1.312	1.007	0.651	0.664	0.692	0.875	1.005	0.27	1.866	0.879	0.839	0.429	1.319
A-572	198.4	373.8	379.132	381.139	145.074	473650	1	1	Tier 2						AAA00733000	C03239	6-Amino-2-oxohexanoic acid	0.15	113.3				0	0.903	0.708	0.783	1.541	0.811	0.781	0.734	0.491	0.788	0.934	0.645	1.085	0.912	0.678	0.608	0.641	1.06	0.481	0.595	0.422	0.941	1.075	1.25	1.357	1.2	0.389
A-573	198.4	373.8	464.111	466.118	230.053	80980.5	1	1	Tier 3 one-reaction											0	4	239	0	0.382	0.872	0.627	0.728	0.258	0.436	0.536	0.717	0.59	0.494	0.405	0.77	1.258	0.697	1.005	0.713	0.469	1.04	0.664	0.681	0.256	0.49	0.98	0.214	0.231	0.273
A-574	198.7	374.7	363.575	365.581	259.032	13075.2	2	2	Tier 3 only two-reaction											0	0	72	0	0.964	1.096	2.6	1.523	0.791	1.368	1.322	1.279	1.089	1.334	1.84	0.964	1.007	0.883	0.436	1.469	1.65	0.712	1.354	1.344	1.015	0.945	1.265	0.914	1.558	1.069
A-576	198.9	375.2	362.575	364.581	257.033	76573.2	2	2	Tier 3 one-reaction											0	3	91	0	0.796	0.821	2.31	1.282	0.838	1.127	1.073	1.044	0.932	1.029	1.307	0.833	0.789	0.762	0.336	1.227	1.613	0.554	1.283	1.995	0.974	0.885	0.948	0.883	1.3	0.814
A-577	199.3	376.2	411.066	413.072	177.008	35055	1	1	Tier 3 one-reaction											0	3	149	0	0.885	1.229	1.332	0.824	0.683	1.02	1.885	1.068	0.85	0.83	1.026	0.689	1.072	1.18	0.628	0.869	1.075	1.079	0.989	1.357	0.72	1.079	1.091	1.023	1.333	0.883
A-579	199.7	377.1	499.154	501.161	265.096	61796.5	1	1	Tier 3 one-reaction											0	16	368	0	0.411	0.425	0.364	0.336	0.298	0.469	0.309	0.461	0.294	0.505	0.378	0.363	0.556	0.417	0.412	0.372	0.607	0.633	0.55	0.744	0.355	0.373	0.448	0.601	0.444	0.67
A-580	200	377.9	466.162	468.169	232.104	94931.2	1	1	Tier 1	AXA01396000	HMDB0029123	Valyl-Aspartate	4.54	1.9									0	0.991	0.947	0.956	1.485	1.373	1.011	0.632	0.473	0.925	0.844	1.076	1.379	1.464	0.421	0.48	1.046	1.707	0.301	0.83	0.681	0.286	1.161	1.227	1.441	1.288	0.24
A-581	200	377.9	413.15	415.157	179.091	52768.2	1	1	Tier 3 one-reaction											0	1	64	0	0.516	0.636	0.54	0.511	0.588	2.151	2.096	0.622	0.638	0.458	0.558	0.836	0.82	0.534	0.54	0.596	1.92	0.474	0.559	0.676	0.425	0.521	1.188	0.498	0.392	0.405
A-582	200	378	676.216	678.221	442.158	18553.7	1	1	Tier 3 one-reaction											0	11	231	0.0204	1.603	1.374	1.592	1.529	1.708	1.729	1.617	1.706	1.685	2.711	1.653	1.579	1.453	1.944	1.351	1.889	1.711	2.02	1.419	1.161	1.253	1.674	1.514	1.554	1.993	1.524
A-584	200.3	378.8	429.114	431.121	195.056	25346	1	1	Tier 3 one-reaction											0	9	271	0.2653	0.162	0.58	0.191	0.327	0.0849	0.219	0.2414	0.598	0.197	0.153	0.21	0.2067	0.0482	0.347	0.321	0.1863	0.3121	0.816	0.18	0.593	0.228	0.1536	0.1859	0.1464	0.211	0.164
A-585	200.5	379.2	473.18	475.187	239.122	40858.7	1	1	Tier 3 only two-reaction											0	0	6	0	0.768	1.03	1.197	1.19	1.774	1.069	0.781	0.924	1.256	0.957	1.388	1.18	0.822	1.211	0.937	1.176	1.314	0.967	1.089	0.131	0.828	0.945	1.402	0.605	1.673	0.771
A-586	201	380.5	652.215	654.221	418.156	17273	1	1	Tier 3 one-reaction											0	16	379	0.0204	1.549	1.931	1.966	2.191	2.341	2.43	1.382	2.186	2.083	2.301	2.689	1.618	1.751	2.065	1.572	2.316	1.877	2.755	2.186	1.864	0.916	2.007	1.808	1.707	2.027	1.435
A-587	201.5	381.8	348.1	350.107	114.042	121313	1	1	Tier 2						AFA00145000	C02512	Isomer 1 of 3-Cyano-L-alanine	3.25	15.2				0	1.075	1.372	0.805	1.334	1.32	1.498	0.904	0.731	1.306	1.06	1.318	1.15	1.114	0.932	0.767	0.956	1.416	0.846	0.927	1.179	1.098	1.218	1.121	1.485	1.885	0.814
A-588	201.6	382.2	295.111	297.118	61.0524	437527	1	1	Tier 1	AAA01327000	C00189	Ethanolamine	1.11	22.2									0	0.908	0.693	1.018	0.793	0.978	0.918	0.645	1.093	1.046	2.622	1.121	1.048	1.255	1.286	0.918	1.256	0.991	1.393	0.933	0.606	0.346	1.17	0.798	0.67	1.246	0.72
A-589	201.8	382.6	408.156	410.164	174.098	19708.2	1	1	Tier 2						AAA00425A01		Isomer 1 of N5-Acetyl-L-Ornithine	5.75	19.9				0	1.305	1.769	1.098	0.776	0.784	0.68	0.987	1.086	0.955	1.693	0.965	1.484	2.274	1.228	1.076	0.964	0.971	1.785	1.142	1.465	1.287	0.67	0.876	0.758	0.522	0.719
A-590	202.2	383.5	380.103	382.109	146.044	73388.2	1	1	Tier 3 only two-reaction											0	0	19	0	1.006	0.819	0.821	0.958	0.997	1.105	1.044	1.108	0.698	1.27	0.846	0.879	0.615	1.15	1.057	0.845	0.912	1.164	0.702	0.503	1.301	1.118	1.054	1.24	0.96	1.07
A-591	202.2	383.6	707.12	711.135	240.011	11953.3	1	2	Tier 3 only two-reaction											0	0	63	0	2.296	1.308	2.012	2.481	2.18	1.209	0.943	1.557	1.666	0.965	2.137	1.355	1.349	1.116	0.985	1.755	1.453	1.23	1.316	1.907	1.101	1.655	1.017	1.535	2.351	1.378
A-592	202.5	384.4	372.134	374.142	138.076	14654.8	1	1	Tier 3 only two-reaction											0	0	1	0	0.903	1.412	0.906	0.773	0.727	0.7	0.989	1.203	0.822	1.049	0.744	1.293	1.374	1.366	0.912	0.789	0.815	0.696	0.682	0.947	1.583	0.944	0.857	1.546	0.837	0.638
A-593	203.1	386	585.113	587.119	351.055	14834.4	1	1	Tier 3 one-reaction											0	1	156	0	0.723	1.015	0.831	0.767	0.656	0.97	0.775	0.693	1.089	0.525	0.956	0.535	0.634	0.753	0.519	1.124	1.136	0.593	0.678	1.132	0.641	0.557	0.786	0.569	0.856	0.695
A-595	203.6	387.2	724.151	728.165	257.042	17361.8	1	2	Tier 3 one-reaction											0	2	100	0	0.825	0.736	2.033	1.326	0.761	1.135	1.046	0.976	0.878	0.944	1.391	0.905	0.735	0.726	0.3	1.153	1.483	0.533	1.139	1.258	0.828	0.832	0.92	0.785	1.289	0.793
A-596	203.9	388.1	354.063	356.069	240.008	19474	2	2	Tier 3 only two-reaction											0	0	65	0	2.042	1.207	1.941	2.263	1.956	1.144	0.937	1.336	1.563	0.95	1.974	1.318	1.301	1.08	0.951	1.582	1.422	1.171	1.247	1.88	1.012	1.629	0.902	1.301	2.206	1.384
A-597	204.6	389.9	489.129	491.135	255.071	47993.4	1	1	Tier 3 one-reaction											0	1	23	0.1224	0.494	0.802	1.218	0.4	0.2117	0.691	3.082	1.494	1.673	1.23	0.803	0.773	1.222	1.955	1.581	2.333	0.802	1.464	0.979	1.06	0.1941	0.7	0.851	0.499	3.063	1.265
A-598	205.4	391.9	587.12	589.127	353.061	15774	1	1	Tier 3 one-reaction											0	27	244	0	1.174	1.609	1.889	1.767	0.848	1.538	1.405	1.309	1.518	1.287	1.684	1.115	1.157	1.229	0.607	2.002	1.908	0.775	1.727	2.227	1.31	1.135	1.578	1.089	1.507	1.163
A-600	206.4	394.4	420.106	422.114	186.048	15174	1	1	Tier 3 one-reaction											0	2	63	0	1.166	1.545	1.962	0.682	1.069	1.366	1.702	1.947	1.746	1.339	1.501	1.042	1.531	1.922	1.872	2.15	0.928	1.773	1.595	1.488	0.388	1.181	1.107	0.31	1.441	1.47
A-601	206.8	395.5	423.067	425.074	378.016	4454	2	2	Tier 3 only two-reaction											0	0	85	0	1.821	1.256	1.884	2.017	1.786	1.16	1.109	1.432	1.617	0.978	2.137	1.323	1.346	1.215	0.916	1.755	1.757	1.15	1.289	1.727	1.055	1.504	1.084	1.422	2.236	1.14
A-604	207.5	397	427.098	429.105	193.039	170811	1	1	Tier 3 zero-reaction											3	29	489	0	0.596	0.828	0.577	0.489	0.896	0.494	0.851	0.793	0.444	0.534	0.531	0.79	0.797	0.697	0.644	0.464	0.573	0.875	0.566	0.996	0.355	0.574	0.842	0.275	0.738	0.483
A-605	207.9	397.9	350.153	352.159	116.094	37180.9	1	1	Tier 2						AAA00740000	C00990	5-Aminopentanamide	2.09	58.6				0	0.664	1.973	1.079	0.45	0.651	0.441	0.638	1.249	0.812	1.586	0.775	2.526	3.353	1.52	0.981	0.538	0.384	1.421	0.804	0.735	0.429	0.991	0.544	0.301	0.508	0.543
A-606	208.2	398.5	394.142	396.149	160.084	183173	1	1	Tier 2						AAA00642000	C19929	N(alpha)-Acetyl-L-2,4-diaminobutyric acid	2.23	15.6				0	1.028	0.789	0.589	0.207	0.505	0.416	0.784	0.571	0.419	0.704	0.4	1.118	1.255	0.476	0.381	0.656	0.603	1.126	0.431	0.654	0.097	0.905	1.964	0.152	1.532	0.197
A-607	208.2	398.5	464.146	466.155	230.088	48801.6	1	1	Tier 1	AXA01291000	HMDB0029013	Prolyl-Aspartate	4.64	3.7									0	0.83	0.83	1.027	0.803	0.645	1.169	1.159	0.958	0.938	0.881	0.62	0.729	0.678	1.105	1.105	0.952	0.884	0.771	0.848	0.791	0.466	1.03	0.877	0.697	0.732	1.09
A-608	208.2	398.6	507.05	509.056	272.992	5162.73	1	1	Tier 2						AAA00885S01		Isomer 1 of 5,6-Dihydroxyindole-2-carboxylate 5-O-sulfate/5,6-Dihydroxyindole-2-carboxylate 6-O-sulfate	4.69	163				0.0816	2.198	3.309	3.284	4.147	2.231	1.884	1.898	3.519	3.728	1.954	3.254	2.629	2.55	3.43	1.635	0.927	3.019	1.424	0.927	1.303	1.693	2.55	2.906	1.406	2.814	2.646
A-609	208.4	398.9	309.09	311.097	75.0319	1.23815e+06	1	1	Tier 1	AAA00261000	C00037	Glycine	0.11	3.5									0	0.549	1.521	0.689	0.661	1.18	1.717	0.544	0.767	0.571	0.767	2.001	0.679	0.884	0.817	1.703	0.625	0.559	2.732	1.565	0.609	0.759	1.036	0.765	0.959	0.562	0.74
A-610	208.6	399.5	373.131	375.137	139.072	22439.5	1	1	Tier 2						AAA00828000	C01929	L-Histidinal	5.51	175.5				0	1.08	0.606	0.48	1.374	0.862	1.12	0.992	0.841	0.863	0.746	1.065	0.752	0.967	0.874	0.562	0.522	0.817	0.48	0.641	0.516	2.265	1.061	1.098	2.082	1.478	0.662
A-612	209.4	401.1	334.121	336.128	100.063	163676	1	1	Tier 3 one-reaction											0	3	242	0	0.585	1.075	0.783	1.524	1.435	1.888	0.585	1.277	0.925	0.926	1.901	0.637	0.65	0.79	0.823	1.058	0.916	2.051	1.522	0.629	0.579	1.029	1.15	1.375	0.935	0.816
A-613	209.4	401.2	422.172	424.179	188.114	65964.6	1	1	Tier 1	AAA00739A01	HMDB0000446	N-Alpha-acetyllysine	5.13	6.2									0	1.667	2.097	1.422	0.809	0.694	0.575	0.56	1.248	0.711	1.495	0.832	2.217	3.091	1.499	1.44	0.586	0.392	1.065	1.183	1.308	0.432	0.699	0.6	0.446	0.533	0.557
A-615	209.4	401.3	470.136	472.143	236.078	54933.2	1	1	Tier 3 zero-reaction											1	12	262	0	0.605	2.135	1.172	0.601	0.708	0.77	1	0.741	1.072	1.093	1.027	0.602	0.571	0.646	0.51	1.383	0.451	0.572	1.008	0.825	0.726	0.729	0.96	0.897	0.559	0.926
A-616	209.5	401.3	450.166	452.173	216.108	24817	1	1	Tier 1	AXA01300000	HMDB0029027	Prolyl-Threonine	6.44	13.3									0	0.999	0.93	0.925	2.578	1.259	1.184	1.231	0.672	1.252	0.972	1.124	1.093	1.039	0.766	0.537	1.309	2.346	0.549	0.739	0.936	1.029	1.016	1.365	1.247	1.786	0.547
A-617	209.6	401.6	328.055	330.06	187.992	5812.62	2	2	Tier 3 only two-reaction											0	0	24	0.2245	1.138	0.7942	1.353	1.313	1.151	1.1	0.641	0.785	0.962	0.892	0.852	1.081	0.753	0.56	0.405	0.793	0.805	0.693	0.814	3.1256	0.3634	0.465	0.874	0.488	0.719	0.977
A-618	209.6	401.6	497.192	499.199	263.134	48713.1	1	1	Tier 3 only two-reaction											0	0	28	0	0.875	0.339	0.901	0.381	0.782	1.182	0.822	0.523	0.887	1.083	0.769	0.687	0.826	0.843	1.18	1.087	0.477	1.2	0.817	1.078	0.195	0.867	1.482	0.297	0.489	1.22
A-620	210.5	403.7	576.128	580.142	109.019	240969	1	2	Tier 3 zero-reaction											1	3	124	0	0.982	0.2	0.457	0.94	0.706	0.206	0.237	0.098	0.298	0.767	0.402	0.926	0.379	0.07	0.291	0.36	0.211	0.471	0.469	0.769	0.027	0.012	0.588	0.289	0.53	0.756
A-621	211.1	405	316.545	318.552	164.974	14855.3	2	2	Tier 3 only two-reaction											0	0	36	0.1429	0.92	0.192	0.407	0.949	0.635	0.193	0.229	0.11	0.326	0.731	0.391	0.95	0.409	0.093	0.274	0.314	0.189	0.456	0.509	0.843	0.0621	0.0662	0.571	0.289	0.444	0.661
A-623	211.8	406.4	537.199	539.206	303.141	95624.4	1	1	Tier 3 one-reaction											0	12	184	0	0.828	1.672	1.411	1.521	1.354	0.914	1.163	1.167	1.106	1.274	1.368	1.719	1.69	1.35	0.953	1.307	1.375	0.605	1.222	1.576	0.75	0.93	1.274	1.429	1.48	0.352
A-624	211.9	406.6	394.177	396.184	160.118	17845.4	1	1	Tier 2						AXA00471000		Isoputreanine	7.24	3.6				0.102	2.14	2.492	1.394	1.313	1.253	1.64	1.32	1.802	1.275	1.765	1.404	2.958	5.04	1.859	1.494	0.894	2.034	1.28	1.391	1.68	0.8025	1.156	1.289	0.62	0.721	1.182
A-627	212.6	408.2	407.089	409.096	173.031	57640.2	1	1	Tier 3 one-reaction											0	16	220	0	0.913	0.747	0.999	0.73	0.589	1.233	1.562	1.183	0.874	1.074	0.561	0.71	0.806	1.332	1.277	0.797	0.762	0.813	0.88	0.735	0.565	1.117	1.348	0.723	0.447	1.548
A-628	212.7	408.4	581.227	583.233	347.169	9730.35	1	1	Tier 3 one-reaction											0	4	112	0	0.84	1.331	0.939	2.197	1.009	0.843	0.852	0.821	0.728	0.736	0.717	1.34	1.343	0.981	0.633	0.76	1.371	0.469	0.781	0.776	0.942	0.737	1.045	1.924	1.293	0.612
A-629	212.7	408.5	338.103	340.111	104.045	10172.7	1	1	Tier 3 only two-reaction											0	0	1	0	1.303	1.233	1.439	1.61	1.449	1.558	1.47	1.408	1.671	1.016	1.983	1.089	1.139	1.067	0.841	1.344	1.136	0.935	1.267	0.555	0.829	0.989	1.175	0.977	1.303	1.016
A-630	212.8	408.7	342.045	344.052	107.987	73218.9	1	1	Tier 3 one-reaction											0	1	9	0	0.216	1.593	0.267	0.728	0.335	0.425	0.706	1.131	0.322	0.242	0.278	0.302	0.331	1.076	1.185	0.224	0.165	1.81	0.268	1.492	0.859	0.636	0.602	0.575	0.258	0.551
A-631	212.8	408.7	436.097	438.104	202.039	28085.5	1	1	Tier 3 one-reaction											0	2	94	0.0204	0.147	0.93	1.029	0.481	0.534	0.576	0.664	0.743	0.541	1.0836	0.832	0.324	0.217	0.618	0.555	0.867	1.619	0.938	0.454	0.913	0.411	0.432	0.693	0.342	1.127	0.434
A-632	213.1	409.4	398.124	400.132	164.066	38726.6	1	1	Tier 3 only two-reaction											0	0	6	0	0.957	0.881	2.29	0.615	0.931	1.166	1.595	2.218	2.298	1.652	1.676	1.295	1.432	2.742	1.993	2.296	0.766	1.62	1.518	1.684	0.361	1.381	1.241	1.053	1.144	1.819
A-633	213.2	409.5	620.093	624.106	152.983	7117.43	1	2	Tier 3 one-reaction											0	1	58	0.2449	0.977	0.493	0.537	1.337	0.896	0.3707	0.3299	0.2858	0.477	0.88	0.687	1.03	0.516	0.369	0.478	0.8076	0.656	0.878	0.533	0.893	0.3114	0.2475	0.672	0.55	0.648	0.855
A-634	213.2	409.5	446.171	448.179	212.113	37360.3	1	1	Tier 2						AXA00596000		Isomer 2 of prolyl-proline	6.67	135.3				0	0.884	1.103	0.994	1.112	0.708	0.943	0.768	1.153	0.865	1.193	0.87	0.999	0.887	1.209	0.973	0.923	0.977	1.118	0.854	1.256	0.348	0.703	0.481	1.155	0.876	1.137
A-636	213.6	410.4	379.178	381.184	145.119	20280.8	1	1	Unidentified														0.0408	0.392	1.721	0.939	0.303	0.964	0.365	0.505	0.831	0.593	1.811	0.5	1.904	2.655	1.065	0.672	0.559	0.349	1.567	0.791	0.654	0.769	0.716	0.553	0.182	0.1965	0.275
A-638	213.8	410.7	277.064	279.07	43.0054	16143.9	1	1	Unidentified														0	1.01	1.35	1.121	1.124	0.86	0.921	0.809	1.039	0.996	0.902	1.553	0.887	1.098	1.11	0.597	0.775	1.296	2.566	0.489	0.419	4.657	0.529	1.259	0.947	4.397	1.227
A-639	213.9	411	511.12	513.126	277.062	14234.1	1	1	Tier 3 one-reaction											0	16	300	0	1.045	1.201	0.959	0.929	0.467	2.017	1.309	0.577	0.562	1.012	0.584	0.896	0.723	1	0.925	0.701	0.78	0.577	1.042	1.242	0.593	1.974	0.79	0.955	1.073	1.569
A-640	214.1	411.5	436.189	438.196	202.131	775759	1	1	Tier 2						AXA01185000		Isoleucyl-Alanine	2.4	166.9				0	1.142	1.058	1.368	0.917	0.614	1.001	1.245	1.086	0.687	1.154	0.586	0.841	0.88	1.645	1.189	0.693	0.516	0.712	1.004	0.794	0.627	2.004	1.151	1.032	0.474	1.074
A-641	214.2	411.7	318.106	320.113	168.095	20835.4	2	2	Tier 3 only two-reaction											0	0	59	0.0204	0.671	0.484	0.533	1.111	0.405	0.733	0.62	0.549	0.447	0.829	0.608	0.599	0.35	0.505	0.311	0.409	0.723	0.553	0.579	0.275	1.39	0.901	1.003	1.13	0.549	0.409
A-642	214.3	411.9	615.223	617.23	381.165	13530.2	1	1	Tier 2						APA00390000	C03423	O-beta-D-Glucosylzeatin/O-beta-D-Glucopyranosyl-cis-zeatin	0.29	44.2				0.0204	1.369	1.303	1.806	1.487	1.357	1.397	2.09	1.571	1.598	0.516	0.948	0.42	0.711	1.777	1.387	1.33	1.054	1.486	1.9	2.009	0.699	1.07	1.763	0.585	0.7952	1.943
A-643	214.3	411.9	412.051	414.057	177.992	12773.7	1	1	Tier 3 only two-reaction											0	0	67	0	0.379	1.193	1.119	0.349	0.45	0.587	0.976	1.028	0.996	0.392	0.938	0.5	0.75	0.941	0.887	1.221	0.291	0.49	1.292	1.779	0.132	0.519	1.013	0.264	0.25	0.593
A-645	214.9	413.2	451.097	453.103	217.039	18415.3	1	1	Tier 2						AAA00871S01		Tyramine O-sulfate	4.85	112.7				0	0.651	1.438	1.583	1.457	2.326	0.79	0.671	1.004	0.913	0.604	0.735	0.409	0.402	0.708	0.543	2.785	1.134	0.769	0.962	0.956	0.376	0.542	0.871	0.139	0.626	1.617
A-646	214.9	413.2	411.104	413.11	177.045	69475	1	1	Tier 2						AXA01530000		Cycloalliin	1.72	0.4				0	0.024	0.497	0.043	0.246	0.042	0.04	0.036	0.54	0.041	0.024	0.052	0.022	0.032	0.263	0.285	0.043	0.043	0.789	0.061	0.489	0.063	0.029	0.032	0.031	0.035	0.033
A-647	214.9	413.3	317.099	319.106	166.082	37321.7	2	2	Tier 3 only two-reaction											0	0	3	0.0408	0.39	0.61	0.786	1.65	0.395	1.873	1.112	0.405	0.805	1.179	1.002	0.779	0.443	0.325	0.229	0.674	2.16	1.975	0.472	0.789	1.098	2.054	2.473	0.308	1.522	0.211
A-648	215.2	414	482.056	484.062	247.997	82080.3	1	1	Tier 2						AAA00905S02		3,4-Dihydroxymandelaldehyde 4-O-sulfate	3.61	84.1				0	0.693	1.045	1.003	0.61	0.721	0.905	1.103	1.045	0.955	1.006	0.626	0.818	0.766	1.414	1.039	0.787	0.522	0.93	1.008	1.069	0.314	1.157	0.883	0.52	0.537	0.941
A-649	215.3	414.1	505.67	507.676	271.611	19702.5	1	1	Unidentified														0	0.883	0.727	1.235	1.064	0.512	0.866	0.865	1.398	0.751	1.071	0.547	0.914	0.695	2.324	1.043	0.641	0.54	0.898	0.915	0.762	0.757	2.619	1.174	1.991	0.437	0.988
A-650	215.3	414.2	292.11	294.117	58.0521	266435	1	1	Unidentified														0.0204	0.802	0.393	0.447	1.376	0.527	0.974	0.719	0.527	0.55	0.529	0.746	0.537	0.484	0.463	0.284	0.38	0.593	0.348	0.625	0.259	1.771	0.945	0.674	1.375	0.763	0.42
A-651	215.4	414.3	375.099	377.106	141.041	31800.7	1	1	Tier 3 only two-reaction											0	0	5	0	0.148	1.111	0.301	0.325	0.549	0.378	0.466	0.271	0.26	0.538	0.629	0.451	0.426	0.743	0.476	0.269	0.213	0.406	0.522	0.408	0.129	0.479	0.349	0.264	1.553	0.184
A-652	215.6	414.7	348.1	350.107	114.042	224026	1	1	Tier 2						AFA00145000	C02512	Isomer 2 of 3-Cyano-L-alanine	2.94	48.1				0	1.114	1.084	0.722	1.35	1.065	1.313	0.916	0.928	1.093	0.807	1.234	0.981	0.919	0.856	0.718	0.882	0.991	0.62	0.786	0.649	1.399	1.256	0.936	1.455	1.389	0.687
A-653	215.7	415	504.038	506.044	269.98	14417.1	1	1	Tier 3 one-reaction											0	1	62	0	0.739	0.926	0.913	0.71	0.661	0.784	1.034	0.973	0.999	0.915	0.739	0.876	0.717	1.443	0.927	0.834	0.62	0.972	0.986	1.353	0.338	1.045	0.717	0.627	0.657	1.155
A-654	215.7	415.1	351.1	353.107	117.041	31026	1	1	Tier 2						AAA00631000	C00441	L-Aspartate 4-semialdehyde	3.78	15.3				0	1.051	2.353	2.023	1.169	0.831	0.974	1.798	1.544	1.574	1.054	1.395	2.112	2.665	1.132	0.823	1.94	1.119	0.921	1.265	1.114	1.171	0.94	0.638	1.075	0.549	0.67
A-655	215.8	415.2	381.11	383.117	147.052	38545.2	1	1	Tier 2						AYA00009000	C12269	N-Methyl aspartic acid	3.75	36.6				0	0.711	1.173	1.283	0.664	1.845	0.939	1.184	1.024	1.462	1.164	1.615	1.513	1.543	1.047	1.02	1.291	0.544	1.654	1.848	1.887	0.412	0.622	0.714	0.649	1.031	1.012
A-656	216	415.7	551.215	553.222	317.156	10377.8	1	1	Tier 3 one-reaction											0	8	122	0	0.765	1.242	0.923	2.401	1.293	0.994	0.878	0.767	0.956	0.821	1.017	1.481	1.366	0.83	0.522	1.2	2.257	0.408	0.878	1.211	1.299	0.979	1.206	1.743	2.147	0.429
A-657	216.1	416	468.076	470.082	234.018	28942.5	1	1	Tier 3 one-reaction											0	4	181	0	0.254	0.465	1.521	0.301	0.235	0.43	1.064	0.388	1.108	0.538	0.832	0.388	0.411	0.678	0.444	0.773	0.313	0.384	3.443	5.237	0.236	0.441	0.41	0.315	0.839	0.434
A-658	216.1	416	355.108	357.114	242.1	44587.4	2	2	Tier 3 one-reaction											0	7	268	0.0204	0.713	0.7171	0.869	1.105	1.847	1.049	0.895	0.73	0.932	1.147	0.974	1.272	0.773	0.737	0.628	0.949	1.869	0.794	0.924	0.694	1.163	1.369	1.355	0.701	2.429	0.744
A-659	216.6	417	381.146	383.153	147.088	122394	1	1	Tier 2						AXA01555000		(2R,3R,4R)-2-Amino-4-hydroxy-3-methylpentanoic acid	5.3	33				0	1.244	2.361	1.098	1.027	0.906	1.085	1.288	1.511	0.88	1.176	1.002	0.76	0.93	1.258	1.406	1.182	1.034	1.746	1.324	0.915	0.596	0.831	1.091	1.068	0.65	0.915
A-660	216.8	417.5	498.172	500.179	264.114	3.08782e+06	1	1	Tier 3 one-reaction											0	7	185	0	0.645	0.512	0.618	1.202	2.053	0.737	0.047	1.605	1.602	0.136	0.959	1.265	0.386	0.56	3.523	1.231	1.227	1.716	0.752	0.293	0.049	0.149	0.82	0.304	1.023	0.73
A-661	217.1	418.1	390.625	392.632	156.566	5314.67	1	1	Unidentified														0	1.139	0.945	0.925	0.947	1.054	1.408	0.458	1.062	0.739	1.118	0.696	1.083	0.951	1.219	1.117	0.845	0.748	0.715	0.929	1.046	0.307	1.252	0.857	0.971	0.532	1.202
A-662	217.3	418.5	541.189	543.195	614.262	7730.8	2	2	Tier 3 only two-reaction											0	0	147	0.0204	0.94	1.045	1.68	1.604	0.602	0.865	0.788	2.709	1.056	0.838	0.896	1.055	1.092	3.23	1.314	1.075	0.894	0.617	1.481	1.804	0.68	1.174	0.944	3.125	0.572	0.534
A-664	218.4	420.9	582.191	584.197	348.133	13084.3	1	1	Tier 3 one-reaction											0	9	370	0.0408	1.005	1.039	1.167	1.09	0.665	1.191	1.169	1.136	1.175	1.162	0.692	0.797	0.94	1.655	1.515	0.937	0.904	0.931	1.174	1.233	0.619	1.834	1.573	0.814	1.141	1.792
A-665	218.4	421	489.176	491.184	255.118	18437.2	1	1	Tier 3 only two-reaction											0	0	4	0.2245	1.091	1.704	0.6411	0.761	1.181	1.304	0.799	1.342	1.009	1.262	0.945	1.597	1.272	1.26	0.721	1.33	1.42	1.991	0.4792	0.8346	0.5285	0.96	0.895	0.4298	5.2047	1.32
A-666	218.5	421.2	354.061	356.068	240.006	4710.29	2	2	Tier 3 one-reaction											0	6	206	0	1.921	1.178	2.219	2.079	1.83	1.368	0.952	1.283	1.641	0.911	2.006	1.22	1.222	1.093	0.943	1.533	1.595	1.168	1.406	1.707	1.068	1.52	0.979	1.287	2.106	1.47
A-667	218.7	421.5	267.079	269.086	33.0209	19680.1	1	1	Unidentified														0	1.778	0.99	0.733	2.391	1.462	1.596	0.903	0.885	1.301	0.732	1.501	0.864	0.963	0.888	0.716	0.82	1.308	0.678	0.913	0.816	1.723	1.554	1.154	1.657	1.681	0.84
A-668	219	422.4	429.114	431.12	195.055	169940	1	1	Tier 3 one-reaction											0	9	269	0.2041	0.014	0.544	0.054	0.286	0.047	0.084	0.0246	0.563	0.0572	0.065	0.054	0.023	0.126	0.305	0.318	0.1006	0.0704	0.854	0.091	0.595	0.093	0.0498	0.0607	0.103	0.0477	0.12
A-670	219.7	423.7	406.107	408.114	172.048	1.62162e+06	1	1	Tier 3 zero-reaction											1	13	258	0	0.235	1.25	0.999	0.43	0.563	0.482	0.697	0.896	0.754	0.69	0.751	0.659	1.007	0.708	0.895	0.762	0.386	0.616	1.085	1.17	0.207	0.392	1.036	0.313	0.604	0.257
A-671	219.9	424.3	438.114	440.12	204.055	243015	1	1	Tier 3 one-reaction											0	7	297	0.0408	0.133	0.666	0.669	0.48	0.204	0.42	0.299	0.772	0.891	0.371	0.744	0.381	0.194	0.689	0.41	0.411	0.148	0.949	0.072	0.769	0.416	0.706	0.867	0.042	0.3547	0.38
A-672	220.8	426.2	408.119	410.128	174.06	435641	1	1	Tier 2						AAA00845000	C00439	N-Formimino-L-glutamic acid	9.36	93.4				0	2.165	2.037	1.713	2.415	2.133	2.557	1.845	2.084	2.547	1.621	3.373	1.738	1.81	1.845	1.457	2.538	2.223	2.364	1.894	1.747	3.124	1.981	1.616	1.969	2.005	1.328
A-673	220.8	426.3	535.186	537.192	301.128	9443.25	1	1	Tier 3 one-reaction											0	14	381	0	0.777	1.44	1.159	0.964	0.731	1.224	1	0.997	1.132	1.007	1.199	1.133	1.518	1.386	0.735	1.369	1.282	0.823	0.985	1.262	0.799	0.731	1.392	0.969	1.116	0.802
A-674	221	426.7	391.178	393.185	157.119	14730.1	1	1	Unidentified														0	1.087	0.83	1.377	1.177	1.031	1.166	1.176	1.332	1.059	1.15	1.146	1.543	1.2	1.881	1.221	1.186	1.749	2.014	1.631	1.788	1.313	1.285	1.656	0.699	1.19	1.825
A-675	221.1	426.9	445.054	447.06	210.996	60757.6	1	1	Tier 3 one-reaction											0	2	65	0	0.458	0.779	0.779	0.49	0.513	0.611	1.694	0.783	0.429	0.671	0.688	0.5	0.565	0.441	0.665	0.592	0.4	0.744	0.614	0.534	2.23	0.768	0.69	0.477	0.503	0.536
A-676	221.4	427.6	330.079	332.086	96.0206	6717.67	1	1	Tier 3 one-reaction											0	4	318	0.0408	0.745	1.107	1.017	0.654	1.292	1.222	1.476	1.262	1.299	0.727	0.999	0.881	1.027	1.414	1.388	1.268	0.632	1.489	0.655	0.843	0.717	1.039	1.432	0.532	1.251	1.111
A-677	221.5	427.7	477.178	479.185	243.12	80372.2	1	1	Tier 2						AXA01293000		Prolyl-Glutamine	4.39	96.5				0.0204	0.2299	1.41	0.733	0.471	0.462	1.012	0.788	0.719	0.573	0.65	0.502	0.632	1.097	0.422	0.368	0.639	0.341	0.263	0.66	0.645	0.179	0.381	0.397	0.176	0.294	0.195
A-678	221.5	427.8	478.109	480.115	244.05	17021	1	1	Tier 3 one-reaction											0	14	234	0.0408	1.23	0.576	1.242	1.031	0.506	0.949	0.775	0.879	0.721	0.6	0.545	0.884	0.559	1.16	0.908	1.052	2.078	0.768	0.769	0.561	0.2778	0.486	1.355	0.453	1.062	1.653
A-680	221.8	428.3	304.07	306.076	140.024	8083.56	2	2	Tier 3 one-reaction											0	12	232	0	1.295	1.114	1.526	1.358	1.263	1.129	1.205	1.104	1.32	1.125	1.485	1.171	1.136	1.022	0.889	1.441	1.694	1.028	1.279	1.353	0.574	0.827	1.003	0.886	1.37	1.271
A-681	222.1	429	646.167	648.173	412.108	10059.7	1	1	Tier 3 one-reaction											0	6	214	0	0.876	0.597	0.509	1.235	0.793	1.109	0.835	0.768	1.078	0.756	1.519	0.67	0.843	0.62	0.3	0.742	1.028	0.324	0.801	0.577	1.183	0.949	0.858	0.996	1.046	0.532
A-682	222.1	429.1	513.171	515.178	279.113	112736	1	1	Tier 3 one-reaction											0	11	292	0	1.152	0.828	0.875	0.595	0.637	1.279	0.508	1.055	0.494	1.643	0.744	0.602	0.711	1.073	1.258	0.602	0.916	1.048	1.122	1.084	0.233	1.091	0.886	0.815	0.626	1.668
A-684	222.2	429.4	571.186	573.192	337.127	29728.6	1	1	Tier 3 one-reaction											0	9	331	0	0.69	1.478	0.823	0.91	0.722	0.635	1.124	0.924	0.728	1.358	0.68	0.835	1.078	1.018	0.744	0.656	0.685	0.58	0.909	1.048	0.779	1.023	0.861	0.846	1.026	0.757
A-685	222.3	429.5	364.168	366.175	130.11	569632	1	1	Tier 1	AAA00765000	C02714	N-Acetylputrescine	1.68	5.5									0	0.573	1.05	0.514	0.538	0.497	0.423	0.976	1.011	0.706	1.063	0.541	0.859	1.041	1.562	0.921	0.563	0.603	0.781	0.616	0.6	3.813	0.698	0.311	1.433	0.464	0.922
A-686	222.7	430.5	478.127	480.134	244.068	99914	1	1	Tier 3 zero-reaction											2	27	367	0	1.045	1.352	0.669	0.526	0.842	1.286	0.794	0.795	1.001	0.908	0.536	0.811	0.903	1.324	1.492	0.947	0.892	0.929	1.073	0.843	0.183	0.837	0.439	0.182	0.344	1.298
A-688	222.8	430.7	406.14	408.147	172.082	206563	1	1	Tier 1	AXA00095000	HMDB0000721	Glycyl-Proline	6.76	14.9									0	0.794	0.998	0.927	0.746	0.963	0.779	0.776	0.837	0.947	0.991	0.828	1.007	0.942	1.134	0.667	0.855	0.538	1.103	0.698	0.902	0.459	1.167	0.786	0.654	0.881	0.771
A-689	222.9	430.9	390.063	392.07	156.005	34047.9	1	1	Tier 3 zero-reaction											1	7	167	0	2.012	1.286	0.57	0.192	0.213	0.31	0.627	1.173	0.608	0.228	0.87	0.931	1.155	0.9	1.306	0.719	0.158	1.106	0.884	0.794	0.07	0.262	0.936	0.237	0.152	0.481
A-690	223.1	431.2	456.07	458.076	222.012	59161.1	1	1	Tier 3 one-reaction											0	2	45	0	0.688	0.851	1.791	0.757	1.019	0.832	0.814	0.933	1.514	0.609	1.784	0.568	0.496	0.682	0.603	1.636	0.804	0.865	1.508	1.231	0.632	1.503	0.994	0.587	0.792	1.041
A-692	223.5	432.2	440.166	442.171	206.107	66066.2	1	1	Tier 3 one-reaction											0	23	255	0	0.492	0.755	0.521	0.462	0.727	0.976	0.404	1.156	0.816	0.619	0.477	0.649	0.422	1.154	1.764	0.876	0.945	0.702	0.636	0.37	0.07	0.356	0.762	0.122	0.435	1.104
A-693	223.8	432.9	418.141	420.149	184.082	15346.9	1	1	Tier 3 only two-reaction											0	0	1	0	0.999	1.278	1.192	1.377	1.096	1.173	1.53	1.204	1.471	1.55	1.366	1.445	2.005	1.106	0.989	1.426	1.13	0.982	0.973	1.017	0.814	0.861	0.907	0.65	2.089	0.665
A-694	224.4	434.3	418.105	420.111	184.047	12485.4	1	1	Tier 3 one-reaction											0	19	263	0	1.665	2.041	1.612	2.037	2.422	1.795	1.172	1.762	1.851	1.695	1.974	1.381	1.204	1.758	1.887	1.967	1.954	2.304	1.298	1.846	1.061	2.212	1.573	1.437	1.774	1.964
A-695	224.8	435.1	502.175	504.182	268.117	375061	1	1	Tier 2						AXA01151000		Hydroxyprolyl-Histidine	0.4	14.4				0	1.052	1.553	1.436	0.92	0.731	0.865	0.537	0.841	0.432	1.507	0.536	0.651	1.098	1.35	2.515	0.923	0.857	1.817	0.651	0.728	0.177	0.393	0.401	0.424	0.567	1.034
A-696	224.9	435.2	337.12	339.127	103.062	8611.12	1	1	Tier 2						AAA00601000	C00334	Isomer 1 of Gamma-Aminobutyric acid	4.28	32.2				0.0408	0.921	1.638	1.51	0.973	0.828	1.372	1.515	1.408	1.037	1.365	1.329	1.147	1.441	1.604	1.197	1.087	1.089	1.025	1.247	1.614	1.074	2.375	1.355	1.077	1.534	1.077
A-697	225.5	436.6	492.142	494.149	258.084	94965.7	1	1	Tier 2						APA00960000	C22140	Isomer 1 of L-gamma-Glutamyl-(3R)-L-beta-ethynylserine	2.52	111.4				0	0.851	0.947	1.117	0.976	0.564	0.881	0.956	0.933	0.773	0.874	0.64	0.825	0.999	1.24	1.309	0.82	0.79	0.886	0.941	0.884	0.531	1.126	0.952	0.704	0.638	1.025
A-698	225.5	436.7	389.127	391.133	155.068	26318.6	1	1	Tier 3 zero-reaction											1	14	272	0	1.116	0.964	1.067	1.365	0.947	1.293	1.073	1.041	0.949	0.937	0.966	0.796	0.908	1.211	1.157	0.873	1.038	0.741	0.783	0.71	1.478	1.236	0.914	1.644	1.311	1.081
A-699	225.6	436.8	392.08	394.087	158.022	26709.5	1	1	Tier 3 one-reaction											0	17	306	0	1.416	0.424	0.419	1.53	0.947	0.879	0.62	0.734	0.711	0.569	0.952	0.88	0.647	0.639	0.677	0.528	0.546	0.536	0.541	0.503	1.623	1.021	0.603	1.631	1.013	0.67
A-700	225.9	437.3	474.065	476.072	240.007	18237.3	1	1	Tier 3 only two-reaction											0	0	104	0.0204	1.414	1.073	1.815	1.577	1.266	1.501	1.291	1.214	1.228	0.999	1.51	1.009	0.922	0.978	0.8	1.687	1.239	1.043	1.037	0.895	0.943	0.917	1.042	1.019	1.219	1.058
A-702	226.5	438.8	292.562	294.569	117.007	8444.44	2	2	Tier 3 one-reaction											0	2	118	0	1.678	1.129	2.073	1.252	1.829	1.275	1.528	1.454	1.778	1.261	1.897	1.531	1.377	1.174	0.893	1.696	2.18	1.445	1.347	1.907	0.68	1.154	1.14	1.2	1.583	1.426
A-703	226.5	438.8	419.132	421.139	370.146	7239.5	2	2	Tier 3 zero-reaction											2	29	446	0	0.978	1.229	1.418	1.199	0.928	1.547	1.362	1.318	1.524	0.819	1.216	0.899	0.931	1.463	1.259	1.469	1.31	0.986	0.979	2.259	1.159	1.27	1.498	0.951	1.359	1.643
A-706	227.1	440.1	541.682	543.688	307.623	5448.57	1	1	Unidentified														0	0.885	0.939	0.868	0.779	0.647	0.941	1.142	0.753	0.818	1.129	0.583	0.896	0.963	1.539	1.164	0.855	0.821	0.8	1.247	1.235	0.428	1.495	0.957	0.584	0.471	1.551
A-707	227.1	440.2	517.112	519.119	283.054	5941.67	1	1	Tier 3 one-reaction											0	18	254	0.0204	1.157	0.898	0.483	0.731	0.754	1.671	1.153	0.502	1.08	1.6	0.936	1.328	0.639	0.749	1.279	0.631	1.083	0.858	1.643	1.675	0.5095	1.478	0.728	0.758	2.368	1.422
A-708	227.2	440.3	461.147	463.154	227.089	89112	1	1	Tier 2						AAA00573000	C00881	Deoxycytidine	3.52	39.6				0	1.317	1.013	1.084	1.177	0.628	1.277	1.427	1.502	0.777	0.892	0.667	0.98	0.725	1.375	1.639	0.834	0.991	0.905	0.837	1.517	0.114	2.141	0.646	1.095	0.527	1.943
A-709	227.3	440.6	477.661	479.668	243.603	36309.8	1	1	Unidentified														0	0.858	0.661	1.266	0.907	0.649	1.038	1.182	1.207	0.809	1.114	0.561	0.714	0.714	1.556	1.196	0.635	0.857	0.861	1.098	0.954	0.394	1.672	1.268	0.778	0.597	1.699
A-710	227.5	440.9	393.193	395.201	159.135	16286	1	1	Unidentified														0.0204	0.402	1.901	0.824	0.76	0.767	0.675	0.701	1.12	0.666	0.802	0.73	1.78	2.124	1.437	0.68	0.771	0.437	0.657	1.058	1.283	0.2113	0.908	0.548	0.854	0.344	0.474
A-711	227.5	440.9	348.138	350.144	114.079	2531009	1	1	Tier 2						AXA00006000		3-Amino-2-piperidone	0.37	182.5				0	0.207	1.698	0.684	0.525	0.681	0.412	0.573	1.006	0.387	0.71	0.518	2.004	2.903	1.309	0.59	0.45	0.225	0.575	0.989	0.906	0.091	0.669	0.352	0.089	0.203	0.331
A-712	227.5	441	478.161	480.168	488.206	41232.9	2	2	Tier 3 one-reaction											0	3	171	0	0.824	0.87	1.334	0.956	0.661	0.987	1.197	1.201	0.747	1.115	0.622	0.99	0.955	1.386	1.238	0.723	1.026	0.819	1.096	1.039	0.431	1.583	1.175	0.824	0.603	1.59
A-713	227.6	441.2	459.205	461.212	225.147	460792	1	1	Tier 3 only two-reaction											0	0	67	0	1.294	0.572	0.698	0.913	0.433	0.378	0.573	0.672	1.226	1.384	0.929	0.947	1.289	0.941	1.235	0.902	0.374	0.841	0.775	0.525	0.368	0.622	0.516	0.317	0.94	0.274
A-714	227.8	441.7	594.102	596.109	360.044	4552.55	1	1	Tier 3 one-reaction											0	6	252	0	1	1.212	1.806	1.018	1.287	1.525	1.27	1.148	0.919	1.283	1.162	0.994	0.816	0.954	0.891	1.009	1.843	1.314	1.156	1.139	0.861	1.139	0.837	1.069	1.305	1.224
A-715	228	442	310.111	312.117	76.0523	76341	1	1	Tier 3 zero-reaction											2	23	482	0	0.195	0.506	0.324	0.403	0.296	0.25	0.356	0.699	0.281	0.335	0.385	0.295	0.324	0.472	0.517	0.341	0.305	0.995	0.447	0.564	0.271	0.261	0.354	0.288	0.236	0.261
A-716	228.1	442.3	422.221	424.227	188.162	15078.9	1	1	Tier 3 one-reaction											0	1	20	0	0.682	1.135	0.793	0.715	0.595	0.436	1.245	1.018	0.786	1.214	0.748	0.872	1.335	1.43	0.881	0.701	0.709	0.931	0.677	0.735	3.259	0.871	0.41	1.61	0.567	0.963
A-717	228.6	443.4	436.098	438.105	202.04	32600.2	1	1	Tier 3 one-reaction											0	1	140	0	0.863	1.19	0.696	0.824	0.325	1.056	0.71	1.103	1.044	0.413	0.647	0.412	0.911	0.887	0.619	1.373	0.311	1.06	0.783	1.06	0.504	0.153	0.593	0.102	0.852	0.453
A-720	229.3	445	477.16	479.167	486.204	382513	2	2	Tier 3 zero-reaction											1	7	174	0	0.822	0.712	1.19	0.895	0.58	0.938	1.078	1.082	0.681	1.065	0.541	0.695	0.616	1.402	1.279	0.664	0.868	0.778	1.067	0.945	0.397	1.62	1.178	0.793	0.621	1.593
A-721	229.7	445.8	358.041	360.047	123.982	62931.8	1	1	Tier 3 one-reaction											0	3	92	0	0.641	1.052	0.973	1.063	0.531	0.728	0.948	1.111	0.7	0.686	0.742	0.68	0.599	1.044	1.043	0.734	0.496	1.099	0.803	1.662	0.262	0.465	1.877	0.727	0.579	1.255
A-722	229.7	445.9	321.089	323.097	87.0305	10409.8	1	1	Tier 2						AAA00669000	C02218	Isomer 1 of Dehydroalanine	4.77	47.9				0.2245	0.568	0.966	1.164	0.8468	0.767	0.916	1.077	0.833	0.835	0.881	0.823	0.644	1.038	0.647	0.523	0.91	0.817	0.6235	0.875	1.177	1.429	0.883	0.989	1.1208	0.817	0.785
A-724	230	446.5	347.117	349.124	113.059	686090	1	1	Tier 2						AAA00774000	C00791	Creatinine	0.36	15.7				0	1.092	0.875	0.857	0.77	0.776	1.197	0.93	1.025	0.837	1.085	0.739	0.932	0.804	1.219	1.314	0.939	0.918	1.152	0.739	0.753	0.506	1.633	0.837	0.981	0.808	1.439
A-725	230.4	447.3	551.216	553.223	317.158	20453.8	1	1	Tier 3 one-reaction											0	7	163	0	0.681	1.504	0.783	2.028	1.146	0.533	0.908	0.835	0.606	0.771	1.088	1.346	1.566	0.894	0.523	0.995	1.534	0.391	0.806	0.735	1.187	0.84	0.914	1.268	1.642	0.262
A-726	230.5	447.6	355.077	357.083	121.019	28402	1	1	Tier 3 only two-reaction											0	0	1	0.0204	0.513	0.681	0.502	0.564	0.131	0.336	0.421	0.824	0.971	0.383	0.14	0.615	0.513	0.581	0.249	0.5079	0.402	0.594	0.234	0.579	0.339	0.493	0.453	0.348	0.488	0.155
A-727	230.9	448.4	519.153	521.16	285.095	28937.9	1	1	Tier 3 zero-reaction											1	14	338	0	0.693	0.892	0.982	0.902	0.571	0.956	1.187	0.966	0.728	0.739	0.678	0.523	0.442	1.302	0.95	0.736	0.52	0.535	0.945	0.776	0.77	1.297	0.855	0.958	0.655	1.186
A-728	230.9	448.4	436.187	438.195	202.129	26519.7	1	1	Tier 2						AXA01185000		Isomer 1 of Isoleucyl-Alanine	6.09	130				0	1.199	2.067	1.223	0.8	0.847	1.144	1.564	1.411	0.824	1.487	0.769	3.263	4.845	1.774	1.246	0.839	0.784	1.21	1.052	1.055	1.268	1.31	1.029	1.225	0.537	1.209
A-729	230.9	448.5	504.614	506.62	270.556	12030.1	1	1	Unidentified														0	0.676	1.018	1.768	1.706	0.752	1	0.757	0.959	0.844	0.816	0.816	0.801	0.923	1.081	1.033	1.108	2.025	0.598	1.002	0.791	0.887	1.398	1.878	2.053	1.227	0.975
A-730	231.1	448.9	353.115	355.122	119.056	22549.7	1	1	Tier 2						AXA03778000		Aminoethoxyacetic acid	5.5	99.8				0	1.172	1.954	1.405	1.126	0.94	1.33	1.13	1.954	1.041	1.263	1.174	0.888	0.976	2.33	1.546	1.067	0.896	1.323	1.188	1.188	0.42	1.302	1.967	0.649	0.631	1.032
A-731	231.3	449.2	420.121	422.128	186.063	55814.7	1	1	Tier 3 one-reaction											0	16	300	0.0408	0.271	1.958	0.935	0.417	0.477	0.6	0.911	1.218	0.827	0.78	0.757	0.778	1.535	0.926	0.931	0.832	0.323	0.563	1.114	1.208	0.388	0.594	0.992	0.265	0.361	0.352
A-732	231.6	450	439.148	441.158	205.09	26798.9	1	1	Tier 3 only two-reaction											0	0	49	0.102	1.696	1.459	1.869	0.95	1.152	1.881	1.348	2.29	1.812	1.864	1.718	1.239	2.191	1.717	1.997	1.835	1.1848	1.789	1.529	2.081	0.718	1.165	1.381	0.7348	1.119	1.245
A-733	231.7	450.3	432.158	434.165	198.1	964369	1	1	Tier 3 one-reaction											0	10	277	0	0.888	0.465	0.729	2.61	1.368	1.12	0.955	0.287	0.994	0.934	0.909	1.218	0.714	0.318	0.451	1.112	2.537	0.245	0.448	0.51	0.665	1.094	1.476	0.764	1.701	0.293
A-734	231.8	450.3	536.113	538.118	302.055	8274.62	1	1	Tier 3 one-reaction											0	15	326	0.1224	0.415	0.87	0.908	0.819	0.8771	1.105	0.568	0.778	0.822	0.2962	1.528	0.388	1.086	0.54	0.268	1.0966	1.0761	0.393	0.466	1.639	1.737	0.832	1.082	1.39	1.284	0.589
A-735	231.8	450.5	429.114	431.121	195.056	257217	1	1	Tier 2						AXA00280000		4-Carboxyphenylglycine	5.67	186				0	0.018	0.478	0.023	0.232	0.037	0.029	0.023	0.525	0.022	0.021	0.041	0.022	0.024	0.257	0.285	0.025	0.026	0.828	0.047	0.6	0.056	0.017	0.022	0.017	0.019	0.019
A-737	232.3	451.6	487.061	489.068	253.003	8312.25	1	1	Tier 3 one-reaction											0	1	48	0	0.803	0.704	1.612	1.273	0.821	1.105	1.208	0.826	0.977	0.746	1.076	0.896	0.668	0.753	0.491	0.851	1.17	0.423	0.923	1.109	1.013	0.772	1.1	1.011	0.976	0.769
A-738	232.4	451.8	466.166	468.169	232.108	29906.2	1	1	Tier 1	AXA01064000	HMDB0028766	Aspartyl-Valine	3.91	4.8									0.0204	1.183	1.587	1.604	1.56	1.333	1.414	1.26	1.191	1.647	1.29	1.219	1.346	2.061	1.108	1.122	1.64	1.68	0.949	1.27	1.914	0.781	1.348	1.376	1.174	1.328	1.136
A-739	232.5	452	446.174	448.181	212.116	487883	1	1	Tier 2						AXA00596000		Isomer 3 of prolyl-proline	1.06	92.8				0	0.752	0.619	0.899	1.165	0.589	0.671	0.688	1.117	0.863	1.238	0.712	0.93	0.701	0.946	0.807	0.804	0.766	1.005	0.676	0.604	0.087	0.711	0.209	1.387	0.749	1.075
A-740	232.7	452.4	581.21	583.216	347.152	40359.3	1	1	Tier 3 one-reaction											0	3	85	0	0.681	0.143	2.341	2.845	1.058	0.956	0.563	1.227	3.367	0.561	2.046	0.649	0.714	0.21	0.39	2.896	1.174	0.734	0.791	0.401	0.513	0.451	3.357	0.874	2.697	0.564
A-741	232.7	452.4	420.14	422.144	372.163	29490.5	2	2	Tier 3 one-reaction											0	12	340	0.2245	0.748	0.8308	1.382	0.992	0.699	1.344	1.307	1.103	0.558	0.718	0.572	0.777	1.061	0.909	1.228	0.59	0.636	0.759	1.23	0.8098	0.717	1.455	1.351	0.767	0.577	1.337
A-742	232.8	452.6	423.155	425.164	189.097	21235.3	1	1	Tier 3 only two-reaction											0	0	1	0	1.04	0.951	0.785	1.006	0.853	0.974	0.713	0.612	0.949	1.094	0.828	0.945	0.859	0.673	0.834	1.05	1.14	0.724	0.593	1.06	0.585	0.775	1.09	0.448	0.933	0.601
A-743	233.1	453.3	388.136	390.142	308.156	7365.14	2	2	Tier 3 one-reaction											0	5	136	0.0408	0.799	0.889	0.88	0.39	0.701	0.894	0.604	0.909	1.071	0.727	1.069	0.841	1.313	1.042	1.179	1.336	0.833	1.891	0.827	1.037	0.3271	0.6	0.867	0.267	0.604	1.388
A-744	233.2	453.5	540.099	542.105	306.041	11655.4	1	1	Tier 2						AXA03651000		4-Hydroxy-5-(dihydroxyphenyl)-valeric acid-O-sulphate/4-Hydroxy-5-(dihydroxyphenyl)-valeric acid-O-sulphate III	0.61	8.4				0.0612	0.296	0.275	2.821	0.612	0.385	2.145	1.578	1.84	1.933	0.258	1.165	0.647	0.908	0.872	1.609	1.118	1.493	0.617	1.039	0.857	0.273	0.603	0.991	0.2367	0.1937	0.301
A-745	233.3	453.6	395.16	397.169	161.102	15227.1	1	1	Unidentified														0.2245	2.5036	1.818	2.328	3.116	1.257	3.9906	1.661	1.911	1.535	1.937	1.761	1.269	1.528	1.726	1.75	3.952	1.2856	1.846	1.881	1.97	2.0152	1.295	1.6646	2.415	3.4261	1.532
A-746	233.4	453.8	496.072	498.078	262.013	36867.1	1	1	Tier 2						AXA03643000		3-hydroxy-3-(3-hydroxyphenyl)propanoic acid-O-sulphate	2.68	13.8				0	0.679	0.698	0.959	0.139	0.171	0.232	0.598	0.651	2.128	0.267	0.692	0.896	1.24	0.483	0.587	0.302	0.122	2.134	2.274	1.937	0.14	0.354	4.354	0.272	0.842	0.678
A-747	233.5	454.1	333.101	335.108	99.043	308638	1	1	Tier 3 one-reaction											0	4	162	0	0.571	0.804	0.679	0.871	0.521	1.268	1.75	0.679	0.58	0.81	0.477	0.737	0.616	1.19	1.549	0.639	0.847	0.9	1.109	0.92	0.665	3.026	2.226	1.802	0.432	1.578
A-748	233.5	454.3	265.099	267.107	31.0409	36459.4	1	1	Tier 2						AFA00216000	C00218	Methylamine	4.69	134.9				0	0.716	1.077	1.091	0.956	0.686	1.124	0.99	1.011	1.059	0.802	1.253	0.749	0.851	0.903	0.531	1.241	1.18	0.721	0.911	0.888	0.758	0.839	0.98	0.764	0.962	0.776
A-749	233.8	454.8	593.211	595.216	359.152	7994.67	1	1	Tier 3 one-reaction											0	1	135	0	1.416	0.489	0.656	1.889	2.6	1.074	0.458	1.854	1.797	0.272	1.323	1.568	0.534	0.736	3	1.227	0.963	1.735	0.748	0.519	0.399	0.537	0.625	0.483	1.099	0.738
A-750	233.8	455	447.122	449.127	213.064	12444.5	1	1	Tier 3 one-reaction											0	21	341	0	1.02	1.372	1.354	1.21	0.959	1.731	1.525	1.087	1.555	0.628	1.748	0.933	0.928	1.17	0.822	1.667	0.861	1	1.077	1.912	0.722	1.029	1.132	0.936	1.038	0.988
A-751	234.2	455.9	462.169	464.175	228.111	145357	1	1	Tier 2						AXA01156000		Isomer 1 of Hydroxyprolyl-Proline	1.11	87.6				0	0.355	2.123	0.778	0.597	0.431	0.897	0.77	0.934	0.492	0.509	0.565	1.848	3.354	0.708	0.712	0.619	0.226	0.449	0.768	0.877	0.065	0.503	0.637	0.32	0.398	0.384
A-752	234.4	456.3	468.041	470.047	233.982	14254.6	1	1	Tier 2						AAA00868S02		2,5-Dihydroxybenzoate 5-O-sulfate	2.55	69.2				0.0612	0.327	0.781	1.148	0.373	0.482	0.385	0.852	1.162	0.771	0.657	0.755	0.756	0.942	0.955	1.042	0.409	0.276	1.551	1.593	1.053	1.024	0.313	0.821	0.2859	0.2006	0.314
A-753	234.5	456.7	323.106	325.113	89.0482	5.74462e+06	1	1	Tier 1	AAA00596000	C00041	Alanine	1.6	2.5									0	0.593	1.035	0.729	0.552	0.737	0.795	0.529	0.768	0.616	0.541	1.072	1.11	1.003	0.788	0.898	0.725	0.295	1.032	1.133	0.703	0.951	0.395	0.568	0.517	0.717	0.718
A-754	234.5	456.8	257.041	259.047	22.9824	22326.9	1	1	Unidentified														0	0.476	0.548	0.662	0.679	0.326	0.518	0.404	0.416	0.477	0.41	0.549	0.404	0.336	0.415	0.218	0.594	0.583	0.27	0.779	0.672	0.488	0.408	0.475	0.413	0.462	0.35
A-755	235	458	420.64	422.647	186.582	10859.3	1	1	Unidentified														0	0.602	0.461	1.243	1.121	0.715	1.242	1.161	0.961	0.416	0.693	0.339	0.675	0.492	0.748	1.239	0.442	0.679	0.837	0.933	0.825	0.611	1.413	1.334	0.709	0.468	1.319
A-756	235	458	367.131	369.138	133.073	42765.1	1	1	Tier 2						AXA04549000		O-Methyl-L-threonine	3.25	7.6				0	0.788	1.397	1.117	0.944	2.576	1.122	1.098	1.48	0.837	1.267	1.268	1.319	1.247	1.436	1.502	0.832	1.032	1.136	1.024	1.24	0.66	0.852	1.57	0.771	0.96	1.48
A-757	235.2	458.3	475.127	477.134	241.069	311431	1	1	Tier 3 one-reaction											0	20	459	0	1.471	0.962	1.593	1.124	0.826	1.215	0.904	1.426	0.747	1.005	0.47	1.301	1.163	1.013	1.665	0.958	1.176	0.832	0.941	1.389	0.16	1.184	0.581	0.889	0.785	1.781
A-758	235.4	458.7	585.111	587.117	351.053	8067.27	1	1	Tier 3 one-reaction											0	1	125	0	2.244	1.129	2.132	1.737	1.543	2.116	1.218	1.266	1.393	1.412	1.685	1.143	1.019	1.192	1.117	1.134	2.03	1.442	1.28	1.508	0.645	2.224	0.955	1.202	1.838	2.092
A-759	235.6	459.4	353.149	355.158	119.091	12856.1	1	1	Unidentified														0.2245	1.345	2.3903	4.111	1.835	1.807	2.775	3.9	2.923	2.448	1.455	2.261	1.396	11.092	1.2	2.158	2.164	2.456	1.674	3.24	2.309	1.849	3.94	3.687	1.877	1.715	2.835
A-760	235.9	460.1	399.145	401.152	165.086	76101.8	1	1	Tier 3 only two-reaction											0	0	2	0.0408	0.451	0.585	0.483	0.376	0.416	0.668	2.147	0.834	0.524	0.58	0.579	0.557	0.845	1.051	0.513	0.75	0.325	0.723	0.62	0.198	4.394	0.358	1.066	1.398	0.67	0.614
A-761	236	460.3	565.231	567.239	331.172	6087.6	1	1	Tier 3 one-reaction											0	3	109	0	0.649	2.494	1.969	1.731	1.312	1.06	1.379	1.511	1.443	1.157	1.354	1.627	2.155	1.668	0.874	1.457	1.172	0.603	1.619	2.176	0.795	1.12	1.949	1.451	1.406	0.981
A-762	236	460.3	317.131	319.138	83.0731	158364	1	1	Tier 3 one-reaction											0	2	188	0	0.728	1.003	0.902	0.751	0.7	0.998	1.59	0.899	0.97	0.711	1.006	0.721	0.896	1.022	0.66	1.163	0.953	0.755	0.762	0.918	2.743	0.661	1.06	1.089	1.004	0.849
A-763	236	460.4	406.14	408.149	172.082	104938	1	1	Tier 1	AXA00594000	HMDB0011178	Prolyl-Glycine	6.36	6.2									0	0.976	1.111	1.228	1.25	1.256	0.998	1.099	1.027	1.119	0.976	1.004	1.107	1.212	1.052	0.71	1.087	1.223	0.934	1.179	1.03	0.371	1.039	0.845	0.73	1.254	0.674
A-764	236.3	461	375.129	377.136	282.141	25791.1	2	2	Tier 3 one-reaction											0	5	154	0	1.576	0.559	1.164	1.207	0.822	0.792	0.893	0.734	0.526	0.48	0.588	0.979	0.591	0.595	0.993	0.728	0.823	0.761	0.471	0.972	0.867	1.607	0.731	1.664	0.754	0.854
A-765	236.4	461.4	496.156	498.163	262.098	59114.5	1	1	Tier 2						AXA01256000		Methionyl-Hydroxyproline	1.97	60.8				0	0.773	0.802	0.836	0.775	1.145	1.082	0.578	1.703	1.641	0.206	0.737	1.227	0.726	0.742	3.06	1.486	1.274	1.555	0.875	0.392	0.677	0.168	1.073	0.655	1.011	0.81
A-767	236.7	462.2	535.188	537.196	602.26	6358.29	2	2	Tier 3 one-reaction											0	4	187	0	0.86	0.71	1.017	0.689	0.516	0.925	0.891	0.885	1.162	0.612	0.841	0.415	0.51	1.232	0.763	1.069	0.691	0.808	0.721	1.145	0.628	1.114	0.908	0.665	0.906	0.964
A-768	236.9	462.6	408.193	410.2	174.135	26877.3	1	1	Unidentified														0.2653	2.9352	2.538	1.003	0.465	0.416	2.6349	0.62	1.319	0.82	1.145	0.663	3.834	6.103	1.142	1.047	2.347	3.3367	1.292	0.853	0.972	0.442	0.358	0.563	1.967	2.8596	0.385
A-769	236.9	462.7	402.086	404.093	168.028	130851	1	1	Tier 3 zero-reaction											1	8	192	0	3.146	0.979	0.365	2.046	1.405	0.735	0.843	1.3	0.893	0.312	1.217	1.645	1.055	0.785	0.934	1.716	0.516	1.66	0.95	0.724	0.403	1.024	0.631	0.666	0.967	0.99
A-770	237.3	463.6	455.129	457.135	221.071	32348.9	1	1	Tier 3 one-reaction											0	19	297	0	1.064	1.568	1.332	1.09	0.795	1.532	1.416	1.28	1.308	1.175	1.13	1.001	1.161	1.486	1.156	1.457	1.14	0.97	0.992	1.601	0.509	1.855	1.023	1.171	1.143	1.544
A-771	237.5	463.9	408.121	410.128	174.063	129446	1	1	Tier 2						AAA00845000	C00439	Isomer 1 of N-Formimino-L-glutamic acid	2.64	131.1				0.0204	1.968	1.572	1.297	1.959	1.646	2.067	1.392	1.574	2.119	1.341	2.2	1.311	1.498	1.949	1.519	1.404	1.457	1.022	1.248	0.933	1.984	1.936	1.405	1.711	1.846	1.508
A-773	238	465.2	389.079	391.086	155.021	25003.8	1	1	Tier 3 zero-reaction											2	6	188	0	0.392	1.359	0.72	0.379	0.453	0.635	0.838	0.786	0.517	0.901	0.425	1.29	1.567	0.591	0.639	0.432	0.792	1.365	0.84	0.755	0.075	0.391	0.61	0.24	0.332	0.568
A-774	238.3	466	351.136	353.144	117.077	13564.4	1	1	Tier 2						AAA00735000	C00431	Isomer 1 of 5-Aminopentanoic acid	4.67	54.8				0.0204	1.066	1.803	1.069	1.078	1.238	1.219	1.705	1.263	1.213	2.026	1.104	1.057	1.493	1.43	1.179	1.223	1.107	1.873	1.104	1.251	0.844	0.856	0.904	0.744	1.445	0.969
A-775	238.3	466	379.13	381.138	145.072	61917.1	1	1	Tier 2						AAA00733000	C03239	Isomer 1 of 6-Amino-2-oxohexanoic acid	5.51	21.1				0	1.026	1.064	0.998	1.332	1.124	1.125	0.952	0.904	1.022	1.035	1.133	1.147	1.022	0.798	0.777	1.077	1.345	0.992	0.964	0.742	0.483	1.021	0.914	1.156	1.094	0.502
A-776	238.4	466.2	337.121	339.127	103.062	38964.2	1	1	Tier 1	AAA00601000	C00334	Gamma-Aminobutyric acid	3.07	1.2									0	0.722	1.227	1.186	1.123	0.562	0.75	0.801	0.966	0.794	1.374	0.836	1.928	1.822	1.129	0.781	0.666	0.778	0.874	0.891	1.082	0.771	2.55	0.574	1.69	0.95	0.739
A-778	238.8	467.3	461.22	463.227	227.162	92663.8	1	1	Tier 3 one-reaction											0	1	39	0	0.821	0.681	1.095	0.522	0.262	0.361	1.291	1.121	1.408	1.278	0.836	0.937	1.615	1.51	1.647	1.305	0.199	0.959	0.861	0.555	0.361	0.531	0.438	0.123	0.918	0.417
A-780	239	467.8	309.127	311.134	75.0684	978883	1	1	Tier 2						AAA00639000	C03194	(R)-1-Aminopropan-2-ol	0.15	62.1				0	0.794	1.231	1.126	0.429	0.676	0.343	0.939	1.577	1.164	1.206	0.597	0.46	0.707	1.784	1.216	0.637	0.683	0.649	1.309	0.832	0.348	0.917	1.535	0.313	0.241	1.149
A-781	239.1	468	570.703	572.71	336.644	5450.59	1	1	Unidentified														0.3061	1.381	0.3403	0.3131	0.271	1.573	1.893	1.306	2.024	1.252	0.2105	0.787	0.937	2.272	0.2624	0.1746	0.3716	0.3561	1.184	1.951	1.4	0.258	1.348	1.75	0.2099	0.876	0.81
A-782	239.3	468.5	467.146	469.152	233.088	58030.9	1	1	Tier 3 only two-reaction											0	0	17	0	0.529	0.774	1.133	0.397	0.255	0.845	3.066	1.36	1.454	1.127	0.654	0.73	1.09	1.666	1.319	2.127	0.802	1.378	0.988	0.96	0.64	0.634	1.035	0.555	2.682	1.304
A-783	239.3	468.5	378.626	380.633	144.568	77065.8	1	1	Unidentified														0	1.115	1.167	1.079	2.052	1.36	1.198	0.843	0.485	1.035	1.333	0.929	1.524	1.452	0.636	0.608	0.779	1.696	0.402	0.726	0.555	0.862	1.465	1.38	2.065	1.723	0.213
A-785	239.5	468.9	307.074	309.081	73.0158	54448.4	1	1	Tier 3 one-reaction											0	2	250	0	0.24	0.606	0.239	0.683	0.229	0.275	0.305	0.309	0.372	0.075	0.348	0.303	0.709	0.507	0.061	0.273	0.595	0.112	0.091	0.061	1.687	0.273	0.705	0.448	0.449	0.147
A-786	239.5	469	422.12	424.126	188.062	26562.7	1	1	Tier 3 one-reaction											0	1	102	0.0204	0.622	1.011	0.8	0.586	0.446	0.81	3.072	2.504	1.052	1.02	0.615	0.818	0.79	1.955	0.922	0.645	1	1.337	0.894	0.78	0.779	0.787	2.533	0.781	1.244	0.425
A-787	239.6	469.3	516.19	518.196	282.131	15449.9	1	1	Tier 3 one-reaction											0	10	318	0	1.559	2.443	2.797	1.292	1.773	3.044	2.449	1.499	1.662	2.183	2.657	0.801	0.786	2.089	1.02	2.279	2.856	1.525	1.426	2.487	1.682	1.813	1.626	0.697	2.685	1.474
A-790	240.2	470.6	358.041	360.047	123.983	96941.5	1	1	Tier 3 one-reaction											0	3	92	0	0.636	1.152	1.017	1.058	0.618	0.883	0.979	1.075	0.795	0.761	0.909	0.692	0.605	0.994	1.002	0.719	0.549	1.088	0.88	1.643	0.271	0.474	1.703	0.734	0.619	1.21
A-791	240.9	472.5	381.144	383.153	147.086	68708.6	1	1	Tier 2						AXA01555000		Isomer 2 of (2R,3R,4R)-2-Amino-4-hydroxy-3-methylpentanoic acid	9.78	22.5				0.2857	2.7715	2.349	3.09	1.523	4.0148	2.725	3.671	1.696	2.304	1.814	4.3488	1.21	1.476	1.848	2.268	6.3698	1.877	1.9	2.392	3.025	5.253	2.496	1.0315	3.534	3.413	2.909
A-792	241	472.7	539.188	541.193	305.129	28781.4	1	1	Tier 3 one-reaction											0	5	133	0	0.603	1.248	1.02	0.878	0.523	1.012	0.978	0.911	0.719	1.368	0.396	0.842	0.833	1.272	2.179	0.493	1.199	0.696	0.88	0.676	0.308	0.958	1.039	0.388	0.451	2.055
A-793	241	472.7	464.082	466.087	460.047	5181.05	2	2	Tier 3 one-reaction											0	1	73	0	0.93	1.271	2.341	0.979	1.253	1.828	1.531	1.093	1.507	1.126	1.66	0.921	1.018	1.108	0.752	1.872	1.619	0.936	1.17	2.541	0.787	0.888	0.857	0.795	1.587	1.112
A-794	241.2	473.2	364.167	366.174	130.108	26679.7	1	1	Tier 2						AAA00765000	C02714	Isomer 1 of N-Acetylputrescine	6.01	38.2				0.0408	0.576	2.669	1.463	0.486	0.914	0.764	0.878	1.678	1.016	1.539	0.662	3.342	4.065	1.488	0.88	0.859	1.262	2.223	0.866	1.148	0.49	1.0371	0.7561	1.267	1.18	0.89
A-798	241.6	474.2	428.128	430.135	194.07	2.09415e+06	1	1	Tier 1	AXA00249000	HMDB0001867	4-Aminohippuric acid	0.74	28.6									0	0.111	0.28	0.132	0.031	0.019	0.286	0.239	0.298	0.258	0.075	0.337	0.149	0.609	0.071	0.077	0.261	0.061	0.074	0.093	0.061	1.757	0.067	0.728	0.464	0.392	0.158
A-799	241.8	474.7	423.158	425.164	189.099	23892.8	1	1	Tier 3 one-reaction											0	28	424	0	1.805	0.706	0.842	1.06	0.827	0.928	0.687	0.571	0.955	1.139	0.819	0.967	0.721	0.694	0.652	1.001	1.231	0.619	0.567	1.024	0.558	0.789	1.095	0.482	0.981	0.606
A-800	242.8	477.1	377.613	379.62	287.11	44883	2	2	Tier 3 zero-reaction											1	11	319	0	0.787	0.777	1.141	0.701	0.61	1.242	1.077	1.044	0.661	1.047	0.773	0.696	0.571	1.205	1.028	0.594	0.772	0.617	1.014	0.787	0.396	1.144	0.743	0.741	0.846	0.994
A-802	243.4	478.6	525.179	527.184	291.12	14678.3	1	1	Tier 2						AXA01365000		Tryptophyl-Serine	2.9	35.2				0	0.705	1.391	1.017	1.021	0.467	1.224	1.473	0.484	1.048	0.491	1.266	0.887	1.046	0.878	0.728	1.578	1.083	0.633	0.718	0.92	0.799	0.572	0.877	0.54	1.153	0.641
A-803	243.8	479.6	352.095	354.102	118.036	27143.3	1	1	Tier 3 only two-reaction											0	0	1	0	0.347	0.648	0.639	0.654	8.451	1.654	1.338	0.71	0.466	1.129	0.531	3.167	0.719	0.787	0.562	0.493	0.536	0.704	0.553	0.602	0.418	1.832	3.266	0.699	1.316	0.573
A-804	244.1	480.4	348.137	350.144	114.079	435552	1	1	Tier 2						AXA00006000		Isomer 1 of 3-Amino-2-piperidone	0.73	143				0	0.34	1.335	1.306	0.594	1.188	0.562	0.833	0.788	1.037	0.888	1.092	1.222	1.946	0.585	0.98	0.75	0.39	0.734	1.178	0.985	0.346	0.492	0.548	0.677	0.501	0.456
A-805	244.1	480.4	701.129	703.134	467.071	6464.67	1	1	Tier 3 one-reaction											0	2	124	0	1.244	0.629	0.686	1.904	1.068	0.934	1.271	0.83	0.917	0.699	1.031	1.083	1.053	1.093	0.487	0.44	1.615	0.533	0.566	0.444	1.801	1.153	1.066	2.228	1.387	0.527
A-806	244.2	480.7	404.126	406.134	170.068	108927	1	1	Tier 3 one-reaction											0	17	323	0.0408	1.119	0.813	1.683	1.195	1.515	1.091	1.354	1.394	1.127	0.53	0.966	0.705	0.588	1.536	0.882	0.935	0.652	0.852	0.81	0.692	1.067	1.517	2.335	0.618	0.94	1.087
A-807	244.3	480.8	468.168	470.175	234.11	15293.8	1	1	Tier 3 one-reaction											0	11	375	0	0.936	1.015	1.077	2.223	0.694	1.346	1.457	0.696	1.136	0.831	1.108	1.989	1.962	0.948	0.665	0.841	0.794	0.521	1.102	0.818	0.756	0.961	0.683	1.491	1.227	0.575
A-808	244.3	480.8	366.063	368.07	132.005	12805.9	1	1	Tier 2						AAA01479000	C03981	2-Hydroxyethylenedicarboxylic acid	2.45	62.1				0.0612	0.591	1.621	1.815	1.21	0.896	1.755	2.367	1.494	1.718	0.723	1.4	1.186	1.512	1.335	1.68	1.782	1.325	0.64	1.634	1.756	0.923	1.964	1.19	1.419	1.762	1.739
A-809	244.3	481	322.074	324.08	88.0153	24590.8	1	1	Tier 3 zero-reaction											2	30	481	0	0.967	1.73	1.692	1.183	1.004	1.302	1.416	1.809	1.894	0.85	1.571	0.779	1.148	1.575	1.201	1.889	0.876	1.292	1.174	2.16	0.98	1.308	1.25	0.845	1.543	1.414
A-810	244.4	481.1	527.187	529.195	293.129	25495.5	1	1	Tier 3 one-reaction											0	4	219	0	1.227	1.871	1.72	0.962	0.792	1.284	1.234	2.927	1.649	1.278	1.092	1.116	2.369	1.122	1.069	0.812	1.412	0.954	1.125	1.664	0.877	1.514	0.891	0.966	1.262	1.549
A-812	244.5	481.3	480.18	482.187	246.122	1.15667e+06	1	1	Tier 1	AXA01125000	HMDB0028832	Glutamyl-Valine	0.47	12.1									0	1.162	0.998	0.933	1.805	1.852	0.866	0.422	0.345	1.028	0.745	1.038	1.434	1.175	0.315	0.394	0.882	1.952	0.327	0.576	0.564	0.34	1.262	0.855	0.916	1.473	0.171
A-813	244.8	482.1	445.091	447.097	211.033	9637.52	1	1	Tier 3 one-reaction											0	4	84	0	1.245	1.724	0.566	0.713	0.746	1.319	0.766	1.722	1.218	0.873	1.174	1.39	0.976	1.199	1.292	1.511	0.9	1.489	0.981	0.796	0.989	0.58	0.661	0.542	0.748	1.245
A-814	244.9	482.2	335.106	337.112	101.047	172285	1	1	Tier 2						AXA01509000	C02926	L-3-Aminodihydro-2(3H)-furanone	1.03	60.9				0	2.036	1.361	1.233	1.538	1.431	0.825	0.87	1.522	1.063	0.961	0.99	1.329	2.092	1.679	1.318	0.995	0.441	0.963	1.292	1.069	0.624	0.969	0.924	1.177	0.775	0.657
A-815	244.9	482.3	460.117	462.125	226.058	153395	1	1	Tier 3 zero-reaction											1	18	327	0	1.034	1.798	0.897	0.409	0.832	1.175	0.698	0.916	1.16	1.178	0.599	0.768	0.916	1.279	1.481	1.095	0.939	0.869	1.004	1.281	0.254	1	0.518	0.229	0.574	1.392
A-816	245.8	484.5	422.137	424.144	376.157	4926.86	2	2	Tier 3 one-reaction											0	4	106	0.0204	1.418	1.623	1.327	2.783	1.479	1.335	0.343	1.001	1.615	1.554	1.266	1.167	1.003	0.945	0.806	1.63	2.468	0.8	0.712	1.213	1.117	1.077	1.918	1.618	1.509	0.595
A-817	246	485.1	441.115	443.12	207.057	188660	1	1	Tier 2						AXA02079000		(2R,2'S)-Isobuteine	0.18	17				0	1.037	1.071	1.282	0.847	0.919	1.104	1.444	1.023	0.709	1	0.984	1.053	0.826	1.168	1.388	0.886	1.134	0.767	1.104	0.967	0.836	1.541	1.182	0.914	0.898	1.547
A-819	246.1	485.3	351.137	353.143	117.079	24860.8	1	1	Tier 2						AAA00735000	C00431	Isomer 2 of 5-Aminopentanoic acid	0.87	35.5				0	0.834	1.333	1.101	1.109	0.949	0.795	1.697	1.061	1.529	1.99	1.311	1.137	1.27	1.466	1.295	1.272	1.107	1.961	1.017	1.267	0.844	0.863	0.992	0.716	1.445	1.175
A-820	246.2	485.6	471.067	473.074	237.009	8488.89	1	1	Tier 3 one-reaction											0	1	38	0	0.646	0.695	1.453	1.316	0.81	1.188	0.849	0.738	1.086	0.836	1.413	0.68	0.797	0.798	0.312	0.814	1.514	0.387	1.183	1.682	0.829	1.017	1.349	0.853	1.251	0.663
A-824	247.1	487.7	468.077	470.084	234.019	64983.6	1	1	Tier 3 one-reaction											0	4	169	0	0.218	0.36	1.469	0.249	0.173	0.37	0.995	0.374	1.19	0.531	0.712	0.333	0.62	0.675	0.396	0.789	0.258	0.357	4.033	5.287	0.231	0.46	0.369	0.283	0.596	0.401
A-825	247.3	488.2	384.621	386.627	301.125	95352	2	2	Tier 3 one-reaction											0	14	289	0	1.224	0.397	0.956	1.734	0.851	0.812	1.033	0.601	0.685	0.561	0.823	0.793	0.714	1.041	1.174	0.419	0.719	0.447	0.594	0.552	1.554	2.212	1.306	1.886	0.787	0.752
A-826	247.8	489.5	348.101	350.108	114.042	224622	1	1	Tier 2						AFA00145000	C02512	3-Cyano-L-alanine	1.56	122.9				0	1.163	1.082	0.677	1.123	1.601	2.032	0.697	0.526	0.904	1.214	0.974	1.744	1.163	0.565	0.426	0.849	1.438	0.513	0.683	0.541	0.71	1.146	0.79	1.399	1.892	0.286
A-828	247.9	489.7	581.21	583.216	347.152	7584.86	1	1	Tier 3 one-reaction											0	3	107	0	0.964	1.184	2.291	2.68	1.165	1.505	0.953	1.301	3.21	0.718	2.209	0.797	0.658	0.489	0.669	2.881	1.814	0.86	0.989	0.455	0.82	0.634	3.092	1.029	2.601	0.801
A-829	247.9	489.8	544.158	546.164	310.099	9686.67	1	1	Tier 3 one-reaction											0	6	162	0	0.345	0.776	0.972	0.874	0.699	0.967	2.535	0.662	0.812	0.743	0.708	0.819	1.196	0.701	0.691	0.886	0.447	0.532	0.836	0.825	0.258	0.653	0.787	0.64	1.202	0.557
A-830	247.9	489.9	436.152	438.159	202.094	16402.2	1	1	Tier 2						AXA01144000		Hydroxyprolyl-Alanine	4.22	79.8				0.0204	1.175	2.221	1.574	1.77	2.343	1.992	1.781	0.8	1.162	2.657	1.585	1.915	2.458	0.862	0.915	2.302	1.843	3.138	0.791	1.474	0.728	1.431	1.611	2.147	2.03	0.612
A-831	248.1	490.2	434.136	436.145	200.077	17581.1	1	1	Unidentified														0	1.393	1.707	1.883	0.889	0.541	1.138	1.093	0.864	0.895	0.667	1.101	1.928	3.625	1.45	0.816	0.787	0.453	1.787	1.289	1.804	0.405	0.716	1.019	0.498	2.208	0.685
A-832	248.2	490.4	366.1	368.107	132.042	61745	1	1	Tier 3 zero-reaction											7	65	697	0	0.923	0.873	1.013	0.76	0.954	1.029	1.026	0.941	0.867	0.842	0.714	0.679	0.746	1.227	0.812	1.04	0.788	0.798	0.859	0.911	0.664	1.041	1.188	0.635	0.91	0.964
A-833	248.4	490.9	381.111	383.117	147.052	20994.5	1	1	Tier 2						AYA00009000	C12269	Isomer 1 of N-Methyl aspartic acid	2.73	39.1				0.0204	1.091	2.295	1.763	1.614	3.996	1.135	1.406	2.703	2.046	1.649	6.216	1.347	1.191	1.115	1.154	2.657	2.089	4.601	1.843	1.197	0.389	1.018	1.079	0.563	1.359	2.327
A-834	248.5	491.3	450.204	452.211	216.146	48840.3	1	1	Tier 2						AXA01413000		Valyl-Valine	2.85	195.7				0	0.287	1.86	1.167	0.561	0.501	0.458	1.702	0.847	0.301	1.393	0.357	1.649	2.434	0.846	0.876	0.277	0.26	1.068	0.594	0.606	0.781	0.659	0.538	0.319	0.167	0.286
A-835	248.6	491.6	384.62	386.627	150.562	36983.5	1	1	Unidentified														0	1.224	0.397	0.956	1.671	0.851	0.812	1.033	0.601	0.685	0.561	0.823	0.793	0.868	1.041	1.149	0.419	0.719	0.457	0.594	0.552	1.509	2.056	1.468	1.729	0.787	0.752
A-837	249	492.5	397.088	399.094	163.029	68269.4	1	1	Tier 3 zero-reaction											1	12	229	0	0.522	0.779	0.442	0.694	0.995	0.556	0.253	0.809	0.333	0.562	0.337	0.709	0.528	0.598	0.74	0.351	0.293	0.571	0.884	1.301	0.236	0.353	0.273	0.259	0.282	0.295
A-838	249.2	493	529.207	531.217	295.148	10356	1	1	Tier 3 one-reaction											0	2	69	0.1837	1.188	2.306	2.006	1.156	1.1109	1.543	1.88	1.812	1.439	1.434	1.121	1.422	2.217	1.695	1.371	1.749	1.3929	1.186	1.61	2.185	1.1559	1.295	1.25	1.027	0.808	1.0721
A-839	249.8	494.4	376.096	378.102	142.037	34539.8	1	1	Tier 3 zero-reaction											1	8	287	0	0.53	0.747	0.681	0.665	0.468	0.686	0.692	0.668	0.689	0.626	1.072	0.672	0.612	0.784	0.654	0.925	1.002	0.693	0.421	0.791	0.496	0.634	0.815	0.541	0.943	0.768
A-841	250.1	495.2	344.035	346.04	109.976	39641.5	1	1	Tier 3 one-reaction											0	2	123	0	1.335	1.83	0.85	0.519	1.276	1.275	0.382	2.027	1.411	1.309	0.83	1.272	1.214	2.154	1.919	1.622	1.599	1.399	0.887	0.9	0.041	0.878	1.166	0.118	0.557	2.086
A-843	250.3	495.8	469.161	471.169	470.206	20370	2	2	Tier 3 one-reaction											0	2	133	0.1429	0.1921	0.299	0.611	0.854	0.381	0.2743	0.635	0.411	0.395	0.219	0.346	0.612	0.646	0.974	0.419	0.481	1.099	0.452	0.419	0.606	0.281	0.1832	0.547	0.262	0.317	0.459
A-844	250.5	496.3	378.185	380.191	144.126	663606	1	1	Tier 2						AXA00663000		1-(3-Aminopropyl)-4-aminobutanal	0.31	15.8				0	0.07	0.659	0.163	0.051	0.081	0.912	5.644	1.826	0.99	1.734	0.26	0.663	0.762	0.977	0.423	0.288	0.067	0.653	0.161	0.095	6.895	0.269	0.175	1.154	0.66	0.543
A-845	250.7	496.6	346.08	348.088	224.043	46840.6	2	2	Tier 3 one-reaction											0	10	264	0.0408	0.61	1.005	1.025	1.054	1.717	0.834	0.656	1.189	0.591	0.836	0.55	0.802	0.655	0.708	0.517	0.734	0.614	0.63	2.387	1.734	0.496	0.588	0.498	0.551	0.442	0.626
A-846	250.7	496.7	436.236	438.243	202.178	14427.5	1	1	Tier 3 one-reaction											0	3	14	0	0.129	0.58	0.275	0.096	0.115	0.892	6.042	1.768	0.994	1.276	0.28	0.586	0.686	0.832	0.474	0.351	0.096	0.779	0.219	0.117	5.69	0.303	0.208	1.149	0.705	0.64
A-847	250.7	496.8	512.184	514.191	278.126	51968.6	1	1	Tier 2						AYA00023000		Leucyl-Methionine sulfoxide	7.64	57.6				0	0.989	0.546	0.552	0.468	0.401	0.565	0.55	0.696	0.977	0.699	0.665	0.652	0.39	1.591	0.78	0.691	0.546	1.273	0.615	0.782	0.471	1.419	0.554	0.831	0.562	0.896
A-848	250.8	496.9	310.112	312.117	76.054	127174	1	1	Unidentified														0	0.193	0.52	0.279	0.418	0.298	0.223	0.357	0.722	0.281	0.336	0.377	0.298	0.32	0.483	0.51	0.339	0.286	0.973	0.431	0.289	0.247	0.263	0.388	0.279	0.165	0.254
A-849	250.8	496.9	439.099	441.106	205.041	16095.8	1	1	Tier 2						AAA01000000	C02470	Xanthurenic acid	7.15	46.7				0	0.413	0.614	0.703	0.42	0.288	0.607	0.779	0.546	0.633	0.534	0.645	0.41	0.549	0.723	0.383	0.575	0.575	0.596	0.707	0.654	0.558	0.434	0.635	0.317	0.532	0.335
A-850	251.3	498.1	287.6	289.607	107.083	28245.5	2	2	Tier 3 only two-reaction											0	0	1	0.0204	0.837	0.0437	0.159	0.986	0.455	0.447	0.356	0.433	0.232	0.331	0.362	0.627	0.376	0.271	0.35	0.142	0.207	0.21	0.316	0.079	3.306	0.485	0.289	2.619	0.424	0.29
A-851	251.6	498.9	480.18	482.187	246.122	752125	1	1	Tier 1	AXA01209000	HMDB0028925	Leucyl-Aspartate	0.52	3.3									0	1.137	0.981	1.022	1.745	1.628	0.989	0.594	0.508	1.043	0.848	1.06	1.278	1.16	0.485	0.508	0.945	1.92	0.443	0.619	0.437	0.399	1.235	1.001	0.976	1.527	0.368
A-852	251.7	499.1	371.072	373.079	137.014	25878.2	1	1	Tier 3 one-reaction											0	9	236	0	0.616	0.734	0.892	0.938	1.187	0.719	0.693	0.926	0.569	0.838	0.527	0.744	0.635	0.554	0.525	0.51	0.524	0.58	1.688	1.382	0.484	0.628	0.459	0.521	0.562	0.734
A-853	252.3	500.7	490.108	492.115	256.05	14941.9	1	1	Tier 2						AAA01008S01		Serotonin O-sulfate	3.95	17				0.0816	0.784	0.58	0.547	1.361	0.792	1.054	0.794	0.855	0.977	0.683	1.208	0.609	0.67	0.636	0.264	0.676	1.148	0.468	0.77	0.428	1.645	0.991	0.832	1.189	0.979	0.507
A-854	252.5	501.3	486.207	488.213	252.149	12296.8	1	1	Tier 3 one-reaction											0	6	139	0.102	0.886	1.192	0.655	0.412	0.742	1.136	0.434	1.173	0.655	0.941	0.412	0.854	0.683	1.094	1.899	0.892	1.314	0.686	0.797	0.647	0.169	0.577	0.924	0.1718	0.312	1.492
A-855	252.9	502.3	355.078	357.084	121.019	289859	1	1	Tier 3 zero-reaction											2	10	238	0.0204	0.98	1.256	0.617	0.409	0.754	1.198	0.419	1.333	0.623	0.996	0.393	0.879	0.676	1.377	2.702	0.857	1.41	0.785	0.821	0.604	0.0402	0.621	0.861	0.051	0.246	1.904
A-856	253.5	503.7	507.051	509.057	272.993	22911.8	1	1	Tier 2						AAA00885S01		5,6-Dihydroxyindole-2-carboxylate 5-O-sulfate/5,6-Dihydroxyindole-2-carboxylate 6-O-sulfate	3.01	57.9				0	1.387	2.112	0.862	1.088	0.774	0.783	0.52	0.871	0.401	0.809	1.352	2.08	2.59	2.337	1.451	0.793	2.464	1.193	0.773	1.251	0.853	0.736	0.28	1.289	0.339	0.475
A-857	253.8	504.3	569.115	571.12	335.056	7278.18	1	1	Tier 3 one-reaction											0	3	139	0	1.05	0.996	1.479	1.44	0.84	2.048	1.403	0.972	1.001	0.814	0.834	0.909	0.947	1.508	1.429	1.091	1.442	1.291	1.127	1.292	0.986	2.069	1.98	1.608	0.787	1.593
A-858	254.1	505.1	492.141	494.148	258.082	7549.67	1	1	Tier 1	AXA00145000	HMDB0000884	Ribothymidine	5.94	7.3									0	0.88	0.708	0.868	1.129	0.456	0.897	0.841	0.533	0.79	0.501	0.83	0.502	0.56	0.756	0.877	0.849	0.75	0.533	0.997	1.373	0.803	1.282	0.756	0.75	0.753	1.09
A-859	254.4	505.8	454.154	456.162	440.192	9108	2	2	Tier 3 one-reaction											0	10	277	0	1.051	0.68	0.92	1.436	0.808	1.067	1.513	1.49	1.237	1.228	1.807	1.077	1.682	1.656	1.443	2.213	1.583	0.787	1.003	1.56	0.596	1.218	1.063	0.676	0.621	1.03
A-860	254.9	507	460.156	462.164	452.196	9223.71	2	2	Tier 3 one-reaction											0	1	118	0	1.054	1.09	0.833	0.706	0.781	1.324	0.844	0.904	0.736	0.635	1.078	0.623	0.596	1.076	0.639	1.073	0.737	0.727	0.804	0.854	0.754	0.753	0.678	1.01	0.977	0.658
A-861	255.1	507.5	392.082	394.088	158.024	40283.6	1	1	Tier 3 only two-reaction											0	0	66	0	1.259	0.296	0.428	1.502	0.779	0.75	0.599	0.625	0.833	0.438	0.685	0.689	0.482	0.475	0.537	0.674	0.601	0.462	0.563	0.397	1.616	0.947	0.485	1.462	0.793	0.45
A-862	255.1	507.7	379.132	381.138	145.073	25887.4	1	1	Tier 2						AAA00724000	C05825	2-Amino-5-oxohexanoic acid	1.31	6.3				0	0.854	1.237	1.446	0.983	1.054	1.149	1.154	1.124	1.374	1.108	1.155	1.085	1.262	1.17	0.894	1.5	1.207	1.075	1.076	1.344	0.576	0.888	1.617	0.749	1.21	1.176
A-863	255.2	507.8	514.073	516.078	280.014	4031.33	1	1	Tier 3 one-reaction											0	2	48	0	1.738	1.803	1.607	3.044	1.509	2.328	1.642	1.194	2.255	1.533	2.593	1.209	1.378	1.692	0.651	1.728	2.154	0.703	1.702	1.966	1.28	1.916	1.604	1.548	2.243	1.198
A-864	255.3	508.1	326.106	328.112	184.094	14085.8	2	2	Tier 3 one-reaction											0	6	232	0	0.932	0.849	0.371	1.602	0.665	0.83	0.367	0.544	0.653	0.619	0.895	0.544	0.514	0.425	0.404	0.401	0.691	0.184	0.74	0.397	1.166	0.955	0.653	1.235	0.754	0.363
A-865	255.4	508.3	292.1	294.107	58.0416	79010.3	1	1	Tier 3 zero-reaction											2	23	461	0	0.144	0.429	0.229	0.34	0.238	0.168	0.283	0.654	0.202	0.274	0.314	0.255	0.271	0.405	0.457	0.265	0.226	0.967	0.399	0.239	0.21	0.218	0.31	0.24	0.128	0.207
A-867	255.7	509	342.083	344.089	108.024	12715.6	1	1	Tier 3 one-reaction											0	1	71	0	0.842	1.099	1.237	0.814	0.776	0.961	1.702	1.421	1.056	0.945	0.705	1.082	1.156	1.655	0.955	1.005	0.835	0.878	1.254	1.222	1.076	0.753	0.919	0.615	1.151	0.646
A-868	255.8	509.3	471.068	473.074	237.01	13924	1	1	Tier 3 one-reaction											0	1	28	0	0.639	0.668	1.469	0.854	0.594	0.772	0.838	0.536	0.633	0.697	0.968	0.654	0.592	0.543	0.312	0.814	1.02	0.387	1.091	1.181	0.741	0.619	1.107	0.662	0.643	0.412
A-870	256.1	510.2	513.686	515.693	279.628	13095.9	1	1	Unidentified														0	1.249	0.614	0.525	1.06	0.397	0.673	0.878	0.996	1.151	0.998	0.984	0.498	0.371	1.721	0.742	0.651	0.719	1.346	0.494	0.55	1.269	1.64	1.06	1.316	0.776	0.62
A-871	256.2	510.4	514.164	516.17	280.106	255778	1	1	Tier 1	AXA01273000	HMDB0028991	Phenylalanyl-Aspartate	0.81	2									0	0.934	0.96	0.866	1.866	1.54	0.863	0.703	0.56	0.867	0.999	0.981	1.229	1.076	0.517	0.401	0.806	1.658	0.364	0.643	0.532	0.746	1.109	1.05	1.637	1.657	0.197
A-872	256.2	510.4	488.184	490.191	254.126	509803	1	1	Tier 2						AXA01511000		L-Furosine	1.89	17.5				0	0.375	1.453	0.365	0.244	0.268	0.443	0.287	0.75	0.584	0.666	0.615	0.666	1.09	0.874	0.824	0.578	0.132	1.282	0.45	0.528	0.03	0.211	0.31	0.056	0.13	0.997
A-873	256.3	510.5	420.122	422.129	186.063	245505	1	1	Tier 3 one-reaction											0	16	300	0	0.342	1.38	0.961	0.498	0.585	0.64	0.58	0.909	0.779	0.671	0.853	0.855	1.157	0.691	1.006	0.927	0.65	0.836	1.058	1.005	0.331	0.641	1.09	0.483	0.547	0.368
A-874	256.3	510.6	378.1	380.107	144.042	10754.6	1	1	Tier 3 zero-reaction											3	43	475	0	1.845	3.217	2.265	1.371	1.261	1.671	1.841	2.011	2.918	1.41	2.77	1.353	1.504	2.386	2.388	2.579	1.782	3.075	2.229	2.787	0.473	1.112	1.651	2.279	1.453	3.877
A-875	256.3	510.6	441.151	443.158	207.093	1.92153e+07	1	1	Tier 3 one-reaction											0	8	105	0	0.92	1.195	0.575	0.373	0.694	1.1	0.395	1.25	0.573	0.936	0.351	0.836	0.644	1.325	2.649	0.767	1.325	0.722	0.796	0.552	0.011	0.583	0.795	0.045	0.218	1.736
A-876	256.3	510.6	286.03	288.034	51.9712	7244.57	1	1	Tier 3 one-reaction											0	1	5	0.0612	1.645	2.159	2.25	1.812	1.632	2.034	1.932	1.816	2.257	1.474	2.264	1.386	1.733	1.968	1.062	2.67	2.409	1.408	1.527	2.608	1.382	1.381	1.772	1.408	1.895	1.671
A-877	257.7	514.1	376.168	378.177	142.11	29684.3	1	1	Tier 3 one-reaction											0	5	123	0.0612	0.517	1.623	1.082	0.606	0.561	0.91	0.9571	0.886	0.805	0.642	0.746	0.966	1.96	0.939	0.865	1.03	0.618	0.628	0.973	1.195	0.1175	0.576	0.641	0.375	0.498	0.72
A-880	258.4	515.7	351.137	353.144	117.078	107556	1	1	Tier 1	AAA00735000	C00431	5-Aminopentanoic acid	1.92	5.1									0	0.526	0.589	0.61	0.745	0.528	0.502	0.815	0.492	0.999	0.955	1.442	0.982	1.152	0.752	0.562	0.913	0.378	1.293	0.661	0.577	3.243	0.509	0.815	2.798	1.777	0.297
A-882	258.6	516.4	346.121	348.128	112.063	25608.3	1	1	Tier 3 one-reaction											0	6	224	0.0408	0.755	0.751	1.098	1.527	1.06	0.812	0.731	0.876	0.833	0.38	1.056	1.425	0.975	0.618	1.992	0.6	1.006	0.339	0.298	0.374	0.772	2.196	0.411	1.587	1.585	1.114
A-883	258.7	516.5	406.065	408.072	172.007	8090.75	1	1	Tier 3 only two-reaction											0	0	37	0	3.238	10.918	2.388	2.678	4.489	4.56	1.932	2.331	5.28	3.224	3.814	3.41	3.527	2.613	1.182	4.279	10.121	8.262	1.142	6.272	2.003	1.902	2.307	2.264	4.783	1.364
A-884	259	517.3	441.114	443.12	207.055	46138.9	1	1	Tier 2						AXA02079000		Isomer 1 of (2R,2'S)-Isobuteine	3	49.2				0	0.742	1.254	0.509	0.528	0.716	0.939	0.682	0.366	0.357	1.139	0.461	0.986	0.544	1.084	2.124	0.514	1.499	0.605	0.349	1.116	0.834	0.511	0.398	0.808	0.339	0.4
A-885	259.2	517.7	473.086	475.093	239.028	155633	1	1	Tier 3 one-reaction											0	2	68	0	0.37	0.678	0.559	0.265	0.495	0.493	0.607	0.446	0.367	0.394	0.52	0.591	0.437	0.483	0.374	0.304	0.547	0.56	0.542	0.936	0.395	0.285	0.515	0.371	0.461	0.23
A-887	259.6	518.8	388.135	390.143	308.154	18085.4	2	2	Tier 3 only two-reaction											0	0	45	0.102	0.446	1.067	1.053	0.402	0.549	1.069	0.461	0.751	1.192	0.58	0.934	0.586	1.156	0.865	1.02	1.348	2.003	1.655	0.581	0.771	0.6506	0.804	0.845	0.8266	0.9614	1.368
A-888	259.7	518.9	337.122	339.129	103.064	3.30547e+06	1	1	Tier 1	AAA00469000	C00053	3-Aminoisobutanoic acid	1.64	1.3									0	0.352	0.646	0.206	0.531	0.328	0.37	0.205	0.293	0.187	0.382	0.513	0.577	0.496	0.926	0.319	0.117	0.282	1.334	0.203	0.349	0.409	0.061	0.035	0.18	0.074	0.061
A-890	260.7	521.4	321.09	323.097	87.032	299226	1	1	Tier 2						AAA00669000	C02218	Dehydroalanine	0.28	27.6				0	0.278	0.388	0.393	0.558	0.531	0.429	0.313	0.779	0.348	0.363	0.364	0.374	0.336	0.309	0.282	0.364	0.337	0.768	0.788	0.836	0.289	0.342	0.255	0.303	0.354	0.267
A-891	260.8	521.8	390.111	392.118	156.053	59327.2	1	1	Tier 3 zero-reaction											3	17	322	0	1.867	1.391	1.735	1.996	1.806	1.536	0.95	1.46	1.43	1.018	1.947	1.441	2.321	1.216	1.142	1.447	1.262	1.045	1.245	1.172	5.971	1.667	0.873	2.481	2.012	1.041
A-892	261	522.2	397.088	399.094	163.03	82464.4	1	1	Tier 3 zero-reaction											1	12	229	0	0.58	0.847	0.494	0.769	1.026	0.596	0.284	0.819	0.387	0.601	0.394	0.752	0.572	0.642	0.747	0.372	0.317	0.588	0.876	1.319	0.255	0.393	0.301	0.277	0.326	0.336
A-893	261	522.2	418.142	420.149	184.084	32522.4	1	1	Tier 3 one-reaction											0	15	307	0	0.9	1.062	0.953	1.036	0.821	0.735	1.367	1.18	0.912	2.532	0.832	2.018	3.073	1.322	1.249	0.989	0.475	0.633	0.778	1.132	0.307	0.544	0.504	0.362	4.098	0.371
A-894	261	522.3	353.089	355.096	238.062	2.00397e+06	2	2	Tier 2						AXA00355000		Cystathionine sulfoxide	0.27	0.3				0	0.014	0.373	0.021	0.373	0.069	0.036	0.023	0.647	0.022	0.022	0.057	0.023	0.021	0.181	0.187	0.021	0.026	0.751	0.132	0.582	0.09	0.015	0.019	0.02	0.017	0.013
A-896	261.1	522.4	385.088	387.095	151.03	390804	1	1	Tier 3 one-reaction											0	8	238	0	0.151	0.471	0.165	0.646	0.283	0.303	0.12	0.751	0.077	0.101	0.122	0.237	0.226	0.283	0.236	0.179	0.209	0.83	0.261	0.676	0.127	0.128	0.075	0.063	0.095	0.155
A-897	261.3	523	401.624	403.631	167.566	5639.5	1	1	Unidentified														0	2.598	1.577	1.289	1.325	0.736	1.038	1.257	1.497	1.136	1.27	0.972	0.991	1.496	4.442	1.369	1.363	1.266	1.378	1.193	1.312	0.492	1.774	1.65	1.363	0.785	1.34
A-898	261.5	523.4	440.093	442.101	412.07	10800.4	2	2	Tier 3 one-reaction											0	2	97	0.0204	0.847	0.889	1.309	1.832	0.526	0.835	0.856	1.052	0.713	0.763	0.737	0.543	0.509	1.054	1.085	0.832	0.593	0.775	1.17	1.102	1.101	1.924	1.476	1.387	0.67	0.971
A-899	261.5	523.4	377.613	379.62	143.555	19689.6	1	1	Unidentified														0	0.807	1.015	1.037	0.983	0.644	1.231	0.999	1.086	0.745	1.07	0.877	0.827	0.613	1.163	1.019	0.606	0.928	0.612	1.014	0.9	0.395	1.291	0.926	0.998	0.964	0.99
A-901	261.7	524	346.084	348.092	112.026	16753.3	1	1	Tier 3 only two-reaction											0	0	2	0	1.01	1.465	1.037	1.163	0.968	1.235	1.028	1.391	1.091	1.023	1.09	0.772	0.855	1.389	0.962	1.015	0.935	0.891	1.074	1.346	0.913	1.173	1.113	1.059	1.023	1.266
A-902	262	524.7	404.091	406.097	170.032	10667	1	1	Tier 3 one-reaction											0	10	171	0.0408	0.732	2.364	1.91	0.534	0.608	1.038	0.891	1.364	0.889	1.975	0.701	1.134	1.724	2.034	1.659	0.732	0.768	0.793	1.271	1.303	0.386	0.714	0.975	0.542	0.525	0.76
A-903	262.2	525.2	365.116	367.123	131.058	122357	1	1	Tier 2						AAA01774000	C03741	(S)-4-Amino-5-oxopentanoic acid	1.87	25.5				0	0.349	0.431	1.186	0.268	3.559	3.262	2.543	0.596	1.153	0.502	1.158	1.871	0.67	0.515	0.56	1.233	0.618	0.543	1.161	1.139	0.447	0.739	1.351	0.916	1.7	0.83
A-904	262.3	525.5	354.089	356.095	240.061	341056	2	2	Tier 3 one-reaction											0	9	206	0	0.089	0.465	0.064	0.445	0.091	0.073	0.045	0.738	0.06	0.055	0.129	0.046	0.06	0.244	0.217	0.039	0.059	0.832	0.155	0.712	0.112	0.033	0.049	0.058	0.039	0.04
A-905	262.6	526.1	630.099	632.105	396.041	7666	1	1	Tier 3 only two-reaction											0	0	59	0	1.501	0.958	2.355	1.622	1.074	1.456	1.012	1.266	1.072	1.376	1.266	1.205	0.972	1.328	1.015	0.867	1.075	1.261	1.202	1.328	0.986	1.465	0.771	1.088	1.428	1.405
A-906	262.8	526.6	451.157	453.162	434.198	5338.15	2	2	Tier 3 one-reaction											0	26	237	0.0204	1.826	2.771	2.239	2.163	1.67	2.142	1.759	2.08	1.754	1.939	2.316	2.186	1.952	1.777	1.891	2.507	2.316	1.591	1.276	1.621	1.203	1.56	1.404	1.754	1.796	1.95
A-907	262.8	526.7	570.064	572.071	336.006	5991.48	1	1	Tier 3 one-reaction											0	1	74	0	1.595	1.109	2.934	1.59	1.215	1.478	1.166	1.325	1.132	1.41	1.39	1.273	0.784	1.485	0.92	1.034	1.256	1.408	1.437	1.409	1.133	1.754	0.935	1.156	1.921	1.389
A-908	263	527.2	422.171	424.179	188.113	14952.5	1	1	Tier 1	AXA01192000	HMDB0028907	Isoleucyl-Glycine	7.52	8.2									0.0408	1.388	2.016	1.657	2.428	1.682	1.72	1.846	1.315	1.965	3.75	2.29	1.824	2.357	1.553	1.177	2.577	2.974	5.667	1.288	4.2768	0.922	1.281	1.872	1.081	2.005	0.972
A-909	263.3	527.8	454.649	456.656	220.591	6322.67	1	1	Unidentified														0	1.028	1.173	1.592	1.205	0.802	1.313	1.778	1.551	1.091	1.28	0.938	0.945	0.972	2.198	1.668	1.169	1.006	1.089	1.157	1.328	0.694	1.845	1.613	1.062	0.844	2.23
A-910	263.5	528.4	494.141	496.147	260.083	23404.3	1	1	Tier 3 one-reaction											0	8	205	0	0.931	1.551	1.28	0.868	0.756	1.071	1.067	1.191	0.936	1.313	0.961	0.824	1.096	1.186	1.131	1.264	0.967	0.727	1.105	1.414	0.481	1.041	0.758	0.781	0.886	1.054
A-911	263.8	529	372.621	374.627	277.125	49814.6	2	2	Tier 2						AXA01006000		Arginyl-Cysteine	5.13	143.7				0	0.259	0.666	0.991	1.703	0.685	0.985	1.737	0.584	0.608	1.403	0.565	0.726	1.153	0.733	0.667	0.691	0.226	0.352	0.985	0.699	0.127	0.712	1.121	0.755	0.758	0.527
A-912	264.2	530	499.164	501.17	265.106	23702.3	1	1	Tier 3 one-reaction											0	7	233	0.0204	0.94	0.936	1.302	1.136	0.924	1.032	0.703	1.113	0.818	0.64	0.784	0.749	0.64	1.135	0.72	0.83	1.8	0.478	0.984	1.129	0.838	0.708	1.308	0.828	0.97	1.552
A-913	264.5	530.8	484.152	486.159	250.094	67965	1	1	Tier 2						AXA01340000		Threoninyl-Methionine	9.69	62.8				0.0816	0.51	0.783	1.166	1.096	0.561	1.802	4.923	0.598	0.876	0.646	0.762	0.968	1.731	0.808	0.819	0.847	0.644	0.457	0.3386	0.726	0.314	0.582	0.599	0.513	1.013	0.945
A-914	264.8	531.6	434.607	436.614	200.548	19348	1	1	Unidentified														0	0.493	0.375	0.185	0.604	0.392	0.611	0.193	0.889	0.606	0.725	0.687	0.739	0.584	0.89	1.442	0.518	0.802	1.031	0.761	0.69	0.05	0.151	0.345	0.432	0.268	0.501
A-915	265.2	532.5	379.131	381.138	145.073	108315	1	1	Tier 2						AAA00744000	C03656	(S)-5-Amino-3-oxohexanoic acid	2.07	30.8				0	0.671	0.898	1.602	0.881	1.176	1.177	1.577	1.087	1.213	0.948	1.058	0.907	0.994	0.968	0.836	1.065	0.845	0.882	1.313	1.267	0.571	1.008	1.004	1.206	2.034	1.263
A-916	265.2	532.6	310.111	312.117	76.0522	104857	1	1	Tier 3 zero-reaction											2	23	482	0	0.167	0.495	0.27	0.373	0.268	0.197	0.323	0.691	0.236	0.305	0.342	0.269	0.304	0.444	0.484	0.312	0.262	0.983	0.404	0.289	0.226	0.236	0.338	0.257	0.159	0.24
A-918	265.6	533.6	448.152	450.159	214.094	25438.7	1	1	Tier 3 one-reaction											0	11	305	0	0.423	2.027	1.656	1.117	0.888	1.042	1.851	0.913	0.932	0.839	0.762	1.562	2.87	0.824	0.612	1.241	0.735	0.565	1.142	1.256	0.786	0.781	0.998	0.72	0.829	0.76
A-919	265.9	534.3	393.146	395.152	159.087	33569.1	1	1	Tier 2						APA00768000	C10850	Isomer 1 of Calystegin A3	5.97	74				0	0.723	0.956	1.283	0.594	0.583	0.613	0.841	0.788	0.923	1.253	0.773	0.895	0.983	0.926	0.977	0.96	0.681	1.094	1.165	1.276	0.362	0.616	0.73	0.34	0.618	0.67
A-920	265.9	534.4	382.647	384.654	297.178	36835	2	2	Tier 3 only two-reaction											0	0	74	0	0.996	0.815	1.181	0.809	0.608	0.883	1.036	1.229	0.962	1.051	0.622	1.039	0.772	1.486	1.588	0.742	0.805	0.836	1.082	0.933	0.634	1.502	1.076	0.912	0.648	1.585
A-921	266	534.5	363.101	365.108	129.043	623165	1	1	Tier 2						AAA00803000	C01877	4-Oxoproline	1.51	2.2				0	0.622	0.759	0.866	1.338	0.938	1.06	0.753	0.833	1.312	0.887	1.312	0.975	0.769	0.999	1.528	1.371	0.591	1.321	1.236	0.8	2.012	1.134	0.672	1.186	0.739	0.989
A-922	266.2	535.1	321.127	323.134	87.0682	81729.9	1	1	Tier 2						AAA00759000	C00555	Isomer 1 of 4-Aminobutyraldehyde	0.61	52.5				0	0.236	1.721	0.894	0.394	0.365	0.761	1.143	1.401	0.848	0.7	0.681	0.874	1.405	1.247	1.066	0.865	0.323	0.469	0.85	0.8	0.224	0.408	0.665	0.127	0.206	0.829
A-923	266.2	535.1	337.12	339.128	103.061	44292	1	1	Tier 1	AXA00258000	C03665	2-Aminoisobutyric acid	5.52	0.5									0	0.736	0.774	0.455	0.689	0.432	0.565	0.32	0.444	0.423	0.461	0.597	0.833	0.83	0.929	0.435	0.353	0.971	1.357	0.382	0.48	0.778	0.669	0.479	0.376	0.454	0.207
A-924	266.4	535.9	349.122	351.129	115.063	609607	1	1	Tier 2						AXA02077000		4-Amino-2-methylenebutanoic acid	0.08	44.9				0	0.261	0.664	0.849	0.409	0.323	0.792	2.104	0.992	0.938	1.611	0.4	0.466	0.516	1.794	1.581	0.643	0.284	0.842	0.779	0.981	0.262	0.329	0.554	0.882	0.626	0.519
A-925	267.3	538.3	401.586	403.592	167.528	3813.33	1	1	Unidentified														0.0204	2.766	1.169	0.587	2.109	1.981	2.187	1.21	1.414	1.729	1.632	1.689	1.168	1.536	1.698	1.581	1.217	1.357	1.407	1.111	1.267	1.187	3.568	1.171	1.903	1.946	1.641
A-926	267.6	539.3	575.218	577.224	341.16	15574.8	1	1	Tier 3 one-reaction											0	13	334	0	2.78	0.727	0.613	3.211	3.11	1.282	0.427	0.588	1.168	0.715	1.504	1.442	0.979	0.405	0.445	0.871	1.367	0.43	0.548	0.343	0.807	2.157	0.615	1.869	2.086	0.236
A-928	267.9	540.3	496.072	498.079	262.014	54839.2	1	1	Tier 2						AXA04182000		3-(3,5-dihydroxyphenyl)-1-propanoic acid sulphate	1.56	9				0	0.692	1.041	1.328	0.103	0.086	0.573	0.633	0.834	2.008	0.245	0.608	0.948	1.165	0.541	0.918	0.493	0.13	1.715	1.838	1.468	0.325	0.438	3.278	0.253	0.086	0.632
A-929	268	540.7	441.114	443.12	207.056	89061.8	1	1	Tier 2						AXA02079000		Isomer 2 of (2R,2'S)-Isobuteine	1.9	72.6				0.0204	0.605	0.408	0.327	0.5269	0.194	0.155	0.599	0.39	0.303	0.515	0.502	0.473	0.576	0.431	0.341	0.45	0.223	0.589	0.349	0.927	0.831	0.289	0.398	0.808	0.138	0.376
A-930	268.1	540.9	560.136	564.148	93.0265	14401.7	1	2	Unidentified														0.0204	1.027	0.228	0.637	1.009	0.909	0.275	0.274	0.736	0.462	0.831	0.482	1.082	0.477	0.136	0.297	0.528	0.356	0.588	0.527	0.918	0.815	0.202	0.832	0.286	0.748	0.82
A-932	268.6	542.4	509.221	511.227	275.163	8372.17	1	1	Tier 3 one-reaction											0	1	51	0	0.867	0.625	0.826	0.655	0.348	0.469	2.126	0.693	1.127	0.964	0.834	0.881	1.235	1.221	1.105	1.044	0.723	0.795	0.739	0.564	0.584	0.63	0.451	0.334	0.841	0.769
A-933	268.7	542.5	455.13	457.137	221.071	124732	1	1	Tier 3 one-reaction											0	19	306	0	0.761	1.079	0.923	0.788	0.73	0.866	1.955	0.917	0.633	0.883	0.776	0.784	0.643	0.916	0.835	0.719	1.026	0.721	0.77	0.748	4.082	0.805	0.73	0.694	0.876	1.004
A-935	269.1	543.9	349.085	351.093	115.026	30634.3	1	1	Tier 3 one-reaction											0	13	272	0	0.978	1.425	0.987	1.628	0.739	1.375	1.331	1.041	1.316	0.845	1.122	0.991	1.428	1.147	0.629	1.317	1.552	0.589	0.909	1.118	1.163	1.215	1.412	1.163	1.647	1.034
A-936	269.2	544.2	265.099	267.106	31.0409	6973.43	1	1	Tier 2						AFA00216000	C00218	Isomer 1 of Methylamine	4.98	45				0	1.153	1.566	1.68	1.451	1.191	1.954	1.551	1.366	1.864	1.16	1.623	1.125	1.376	1.388	0.942	2.004	1.778	1.13	1.263	2.872	1.215	1.23	1.37	1.121	1.742	1.325
A-937	269.5	545	450.648	452.654	216.589	4471.33	1	1	Unidentified														0	1.328	1.188	1.089	3.314	1.082	0.85	1.323	1.176	1.155	0.998	1.149	1.104	0.729	1.025	0.816	1.114	2.271	0.676	0.801	0.771	2.227	1.062	0.755	2.613	2.13	0.873
A-938	269.5	545.1	382.611	384.618	148.553	5846.29	1	1	Unidentified														0	0.851	0.781	1.221	0.718	0.188	1.399	1.523	1.67	0.822	1.028	0.647	0.694	0.52	1.449	0.885	0.604	0.758	0.612	0.985	0.487	0.693	1.145	0.829	0.677	0.879	1.668
A-939	269.7	545.8	516.155	518.161	282.096	16896.4	1	1	Tier 3 zero-reaction											1	31	606	0.0408	1.185	0.902	0.876	0.922	0.665	1.094	1.492	1.045	1.035	1.25	0.687	0.795	0.942	1.388	1.226	1.046	1.032	1.273	0.822	0.776	0.573	1.158	0.584	0.477	0.673	1.483
A-940	270.1	546.9	418.178	420.185	184.12	34474.4	1	1	Tier 3 one-reaction											0	5	118	0	0.728	0.8	0.98	1.084	0.556	0.779	0.843	1.269	0.951	1.409	0.877	0.967	0.825	1.197	0.862	1.042	0.782	1.025	0.689	1.166	0.137	0.733	0.302	1.554	0.893	1.227
A-941	270.4	547.9	399.101	401.108	165.043	1.27447e+06	1	1	Tier 3 zero-reaction											3	17	294	0	0.852	0.461	2.056	1.416	0.887	1.729	0.968	2.227	1.366	0.523	1.235	2.444	1.773	0.253	0.676	0.799	3.029	0.55	1.082	1.154	1.018	1.187	1.302	3.06	2.513	1.249
A-942	270.6	548.2	457.064	459.07	223.006	24748.3	1	1	Tier 3 only two-reaction											0	0	13	0	1.835	1.807	3.64	1.969	2.184	2.204	2.304	1.67	2.07	1.427	2.643	1.445	1.635	1.475	1.006	2.222	2.667	1.275	1.891	4.024	1.386	1.366	1.32	1.558	2.812	1.943
A-943	270.6	548.4	482.093	484.099	248.035	13940.3	1	1	Tier 3 one-reaction											0	2	152	0.3265	0.0819	3.093	1.205	0.1202	0.0799	0.795	0.555	1.474	1.284	0.0747	0.739	0.374	0.619	0.296	0.523	0.974	0.1263	0.339	0.083	0.1446	1.191	0.4836	0.0946	0.1283	0.388	1.0041
A-944	271.3	550.5	470.182	472.191	236.124	42261.8	1	1	Tier 3 one-reaction											0	5	199	0	0.843	1.107	3.005	1.8	0.926	0.857	2.338	1.28	1.222	2.031	1.208	1.349	2.316	1.24	1.837	1.241	0.744	0.703	1.868	3.179	0.52	0.788	0.811	0.893	0.758	0.606
A-946	271.9	552.2	415.108	417.113	362.098	8340	2	2	Tier 3 one-reaction											0	11	370	0.1633	1.06	0.951	1.332	1.283	1.181	1.116	1.197	1.678	2.555	1.1	0.966	0.905	1.808	2.047	1.202	1.675	1.085	2.94	1.478	1.9142	1.044	1.74	1.595	1.156	0.734	1.446
A-948	272.2	553.1	335.106	337.113	101.047	122924	1	1	Tier 1	AAA00630000	C00263	Homoserine	1.53	2.5									0.0408	0.418	0.727	0.731	0.465	0.435	0.556	0.961	0.883	0.732	0.814	0.61	0.576	0.668	1.068	0.722	0.855	0.528	0.68	0.778	0.679	0.467	0.63	0.7	0.476	0.557	0.659
A-949	272.3	553.3	476.184	478.19	242.125	25922	1	1	Tier 3 one-reaction											0	6	159	0.0204	0.19	1.798	0.911	0.507	0.583	0.584	0.508	0.987	0.872	0.99	0.773	0.768	1.465	0.517	0.504	0.804	0.211	0.443	1.195	1.483	0.409	0.604	0.491	0.124	0.209	0.269
A-950	272.3	553.6	458.064	460.071	448.011	6458.75	2	2	Tier 3 only two-reaction											0	0	24	0	2	2.018	4.089	2.331	2.398	2.503	2.721	1.789	2.323	1.585	3.249	1.545	1.653	1.749	1.183	2.368	2.871	1.293	2.058	5.334	1.648	1.576	1.53	1.849	3.009	1.919
A-951	272.4	553.9	375.616	377.622	141.558	9037.83	1	1	Unidentified														0	1.547	1.081	1.462	2.707	1.401	1.295	1.039	1.077	1.005	1.072	0.975	0.934	0.99	1.499	1.773	0.736	1.128	0.823	0.823	1.299	1.153	3.042	2.042	1.998	1.494	1.204
A-952	272.5	554.1	579.708	581.715	345.649	6668.33	1	1	Unidentified														0	0.792	0.753	0.819	0.805	0.425	0.874	1.421	0.993	0.979	1.107	0.653	0.626	0.502	2.058	1.006	0.666	0.672	0.922	1.006	0.897	1.19	3.36	1.685	1.391	0.513	1.529
A-953	272.6	554.4	369.112	371.119	135.054	121499	1	1	Tier 2						AAA00455000	C00147	Isomer 1 of Adenine	1.42	15.6				0	0.976	1.077	1.366	0.971	0.851	1.124	0.916	1.422	1.314	1.093	1.178	1.015	1.072	1.203	1.203	1.301	1.516	0.935	1.234	1.353	0.513	1.443	1.151	0.736	0.781	1.29
A-954	272.7	554.7	585.112	587.118	351.054	18798.6	1	1	Tier 3 one-reaction											0	1	119	0	1.705	1.062	2.558	1.61	1.345	1.921	1.247	1.158	1.207	1.478	1.413	1.056	1.005	1.142	1.025	1.054	1.936	1.512	1.337	1.761	0.715	1.891	0.998	1.289	1.462	1.875
A-955	272.9	555.1	422.17	424.179	188.112	14203.7	1	1	Tier 3 only two-reaction											0	0	2	0	2.02	3.268	3.613	2.689	2.268	3.51	2.559	2.338	2.645	2.294	3.337	2.466	3.674	2.288	2.075	3.792	5.386	3.153	1.621	2.151	1.077	1.506	1.872	1.482	2.005	1.255
A-956	272.9	555.2	420.157	422.164	186.099	20863.8	1	1	Tier 2						AXA01288000		Prolyl-Alanine	4.12	47				0	0.585	1.081	1.242	1.202	1.055	1.494	2.851	2.145	1.37	0.983	1.081	1.044	1.342	1.15	0.898	1.18	0.906	0.819	0.944	1.053	0.555	1.002	0.796	0.842	1.073	0.904
A-957	272.9	555.3	579.246	581.255	345.188	7075.38	1	1	Tier 3 only two-reaction											0	0	60	0	0.83	1.977	1.278	1.784	1.021	1.08	1.306	1.273	1.576	1.175	1.207	1.355	1.824	1.55	0.994	1.346	2.086	1.217	1.121	1.529	1.739	1.101	1.436	1.613	1.83	0.379
A-958	273.1	555.7	396.135	398.142	324.153	553389	2	2	Tier 3 zero-reaction											1	7	193	0	0.805	0.531	1.167	0.862	0.44	0.73	0.974	1.041	0.653	1.023	0.507	0.808	0.517	1.515	1.256	0.707	0.654	0.778	0.994	0.96	0.668	2.148	1.146	1.055	0.444	1.5
A-959	273.2	556.3	315.108	317.115	162.1	14836.3	2	2	Tier 3 zero-reaction											1	15	219	0	0.93	0.587	1.257	0.878	0.487	0.916	0.986	1.011	0.666	1.167	0.672	0.857	0.581	1.531	1.248	0.779	0.725	0.832	1.048	1.062	0.722	2.236	1.036	1.098	0.41	1.537
A-960	273.7	557.6	446.171	448.179	212.113	19874.4	1	1	Tier 1	AXA00596000	HMDB0011180	prolyl-proline	7.81	12.8									0	0.944	1.02	1.257	1	0.881	1.036	0.947	1.158	1.127	1.305	0.918	1.025	0.932	1.579	1.054	0.982	0.932	1.387	1.218	1.134	0.942	1.443	0.886	0.93	1.187	1.058
A-961	273.7	557.7	696.12	700.134	229.011	4252.67	1	2	Tier 3 one-reaction											0	2	36	0	0.927	2.191	9.749	1.153	1.75	1.578	2.294	1.298	1.19	1.837	4.124	3.771	1.444	2.135	0.805	1.395	12.092	1.456	3.169	6.606	1.197	0.434	1.026	1.39	4.488	1.904
A-962	273.7	557.7	397.134	399.14	326.152	24271.5	2	2	Tier 3 one-reaction											0	6	169	0.1224	0.89	0.698	1.434	1.043	0.546	0.883	1.208	1.204	0.812	1.114	0.674	0.907	0.62	1.73	1.372	0.865	0.754	0.999	1.179	1.199	0.762	2.33	1.355	1.1014	0.549	1.614
A-963	273.8	557.8	513.179	515.186	279.121	31396.9	1	1	Tier 2						AXA01038000		Asparaginyl-Phenylalanine	1.64	55.6				0	0.153	1.564	1.713	0.412	0.752	0.312	0.318	0.807	0.674	0.199	0.683	0.701	0.785	0.835	0.99	0.843	0.782	1.283	1.111	1.051	0.151	0.184	0.472	0.157	0.341	1.41
A-964	273.8	558	468.042	470.048	233.983	35289.4	1	1	Tier 2						AAA00868S01		2,5-Dihydroxybenzoate 2-O-sulfate	0.38	28.2				0.0612	0.411	0.806	0.994	0.327	0.263	0.277	0.679	1.304	0.642	0.874	0.441	0.867	1.169	1.238	1.226	0.384	1.4228	2.388	1.958	1.098	1.131	0.285	0.469	0.44	0.2481	0.269
A-966	273.9	558.4	601.107	603.113	367.049	4165.25	1	1	Tier 3 one-reaction											0	2	117	0	1.904	1.177	3.071	1.926	1.773	3.176	1.187	1.281	1.364	1.78	1.814	1.104	0.974	1.597	1.124	1.63	2.501	1.572	1.43	2.421	0.767	1.877	0.992	1.529	2.403	1.671
A-967	274.2	559.2	457.565	459.571	223.506	14278.3	1	1	Unidentified														0	1.941	1.826	3.912	2.055	2.435	2.399	2.556	1.789	2.196	1.519	3.1	1.506	1.658	1.579	1.1	2.52	2.84	1.454	2.102	5.21	1.497	1.487	1.42	1.691	3.016	2.083
A-968	274.2	559.2	388.136	390.142	308.155	11194.7	2	2	Tier 3 only two-reaction											0	0	30	0.0204	0.905	3.377	1.029	0.961	1.132	0.857	0.511	0.855	1.093	0.945	0.986	0.951	1.452	1.009	1.097	1.225	1.101	2.004	0.797	0.832	0.86	0.7245	1.107	0.75	0.705	0.808
A-971	274.6	560.3	468.169	470.176	234.111	137420	1	1	Tier 3 one-reaction											0	11	356	0	0.899	0.488	0.939	0.901	0.642	0.505	0.672	0.653	0.908	0.969	1.058	0.892	1.347	0.901	0.875	0.598	0.534	0.553	0.845	0.753	0.529	0.961	0.913	0.734	1.119	0.381
A-973	274.7	560.8	307.075	309.082	73.0167	9083.47	1	1	Tier 3 one-reaction											0	2	251	0.0612	0.605	0.469	0.819	1.499	0.328	0.454	2.788	0.882	0.3396	0.46	0.2956	1.04	0.368	1.19	0.208	0.621	2.084	0.313	0.498	0.451	0.302	0.722	1.303	0.846	0.39	0.453
A-974	274.8	560.8	395.6	397.606	161.542	6766.5	1	1	Unidentified														0.0204	1.079	0.819	0.895	1.934	1.785	0.784	0.726	0.84	0.702	0.664	0.556	1.069	0.926	0.955	1.044	0.82	1.028	0.485	0.949	1.242	0.625	1.175	1.61	3.298	1.279	1.168
A-975	274.8	560.8	421.644	423.651	187.586	14407.5	1	1	Unidentified														0	1.042	1.229	1.034	2.386	0.876	0.972	0.981	0.927	0.878	1.427	0.805	1.264	1.132	1.109	0.732	0.857	1.607	0.599	0.962	0.981	1.518	1.059	0.863	2.138	1.377	0.444
A-976	274.9	561.2	437.709	439.715	203.651	8503.75	1	1	Unidentified														0.2857	0.584	0.337	1.141	0.817	0.493	0.449	0.51	0.67	0.528	0.686	1.035	0.838	0.516	0.414	0.391	0.691	0.699	0.336	0.919	0.854	0.256	0.336	0.547	0.47	0.516	0.495
A-978	275.2	562.1	277.064	279.072	43.0056	17932.3	1	1	Tier 3 one-reaction											0	6	168	0.102	1.284	1.007	1.082	1.262	0.802	1.414	1.15	1.129	0.94	1.176	0.864	1.049	0.848	1.611	1.116	0.894	0.892	0.91	0.901	0.715	1.953	1.253	1.137	1.07	0.814	1.041
A-979	275.4	562.8	388.167	390.174	154.109	17101	1	1	Tier 3 only two-reaction											0	0	1	0.1224	0.418	2.681	0.462	1.051	0.764	0.987	0.473	1.457	0.679	1.107	0.484	1.238	2.428	0.961	0.972	0.717	0.549	0.608	0.555	0.638	1.4406	0.5321	0.8052	0.291	0.586	0.302
A-980	275.5	563	330.09	332.097	96.0321	125484	1	1	Tier 3 one-reaction											0	4	252	0.0408	1.504	0.798	0.544	1.952	1.269	1.182	0.971	1.001	1.059	0.793	1.153	0.872	1.053	0.933	0.791	0.598	0.825	0.56	0.775	0.579	1.831	1.385	1.135	1.954	1.352	0.863
A-981	275.5	563	265.074	267.08	62.0308	5041.71	2	2	Unidentified														0.0816	1.499	0.937	1.037	1.151	0.912	1.405	1.343	1.187	1.19	1.17	0.87	1.192	0.923	1.586	1.111	1.077	0.839	1.033	0.883	0.938	1.972	1.279	1.266	1.113	0.888	1.07
A-982	275.6	563.3	264.074	266.081	60.0311	36477.5	2	2	Unidentified														0.0612	1.238	0.862	1.121	1.222	0.719	1.131	1.103	1.046	0.915	1.04	0.855	0.974	0.923	1.65	1.069	0.9	0.737	0.836	0.788	0.719	2.028	1.238	0.975	1.113	0.81	0.964
A-983	275.9	564.2	475.236	477.243	241.178	66197.8	1	1	Tier 3 only two-reaction											0	0	31	0	0.881	0.54	0.765	0.439	0.284	0.323	2.348	0.634	0.93	1.002	0.626	0.672	1.206	0.912	0.925	0.974	0.24	0.843	0.755	0.525	0.167	0.311	0.282	0.151	0.672	0.559
A-984	276.3	565.4	480.179	482.186	246.121	50587.2	1	1	Tier 1	AXA01056000	HMDB0028757	Aspartyl-Leucine	1.69	6.4									0	1.254	1.128	1.23	1.56	1.722	1.501	0.809	0.678	0.839	1.083	1.02	1.332	1.318	0.807	1.163	1.221	1.969	0.83	0.941	0.866	0.226	1.284	1.067	0.893	0.925	0.655
A-985	276.5	566	553.203	555.21	319.145	7678.14	1	1	Tier 3 one-reaction											0	4	141	0	1.241	1.148	1.024	0.917	0.653	1.18	1.663	0.928	0.741	1.24	1.002	0.837	0.738	1.389	1.387	0.834	1.014	0.785	0.628	0.978	0.884	1.679	0.684	0.77	1.028	2.57
A-986	276.6	566.3	292.1	294.107	58.0417	154980	1	1	Tier 3 zero-reaction											2	23	460	0	0.143	0.433	0.222	0.349	0.247	0.171	0.292	0.644	0.206	0.282	0.316	0.256	0.264	0.398	0.449	0.269	0.225	0.947	0.388	0.23	0.203	0.214	0.316	0.237	0.127	0.205
A-987	276.6	566.4	283.067	285.073	98.0162	8898.43	2	2	Tier 3 only two-reaction											0	0	30	0.1224	0.704	0.821	1.181	0.907	0.558	0.451	0.554	0.672	0.543	0.667	0.88	0.749	0.497	0.393	0.328	0.684	0.774	0.428	1.015	1.686	0.303	0.43	0.548	0.455	0.729	0.634
A-988	276.6	566.5	409.142	411.15	175.084	17726.9	1	1	Tier 2						AXA00325000		N-Carboxyethyl-g-aminobutyric acid	1.56	112.5				0	0.985	2.059	1.167	0.615	0.984	1.182	0.779	1.394	1.218	1.919	1.372	1.095	1.755	1.167	0.58	1.289	0.538	1.695	0.678	1.039	0.497	0.516	0.587	0.54	0.7	0.413
A-989	276.8	566.9	343.072	345.079	109.013	23711.3	1	1	Unidentified														0	0.761	1.129	1.502	1.538	0.754	1.709	1.562	0.941	1.074	0.731	0.911	0.667	0.651	1.26	0.738	0.76	1.069	0.693	0.717	0.859	0.509	1.315	1.057	1.78	0.937	0.947
A-990	277.1	567.8	453.078	455.084	219.019	54433.5	1	1	Tier 3 one-reaction											0	7	207	0	0.538	0.54	1.103	0.878	0.426	0.846	1.484	0.895	0.854	0.748	0.525	0.9	0.757	1.176	0.782	0.779	0.8	0.617	0.876	1.42	0.77	1.201	1.067	1.669	0.856	1.417
A-991	277.3	568.5	323.105	325.113	89.0463	27917.3	1	1	Tier 1	AAA00622000	C00213	Sarcosine	4.1	8.1									0	0.235	1.536	0.559	0.481	0.397	0.385	0.528	0.747	0.44	0.778	1.122	1.067	1.654	0.653	3.737	0.483	0.236	1.2	0.554	0.546	0.13	0.37	0.311	0.423	0.122	0.269
A-992	277.4	568.8	428.652	430.659	194.594	8083.78	1	1	Unidentified														0	0.78	1.146	1.122	2.352	0.952	0.75	1.06	0.923	0.962	1.049	1.002	1.671	1.189	1.126	0.682	1.048	2.107	0.822	0.796	0.891	2.621	0.781	0.944	1.88	1.472	0.384
A-993	277.6	569.3	303.079	305.086	69.0211	19314.2	1	1	Tier 3 one-reaction											0	3	162	0	0.799	1.113	1.25	1.61	0.751	1.465	1.327	1.027	0.921	0.678	1.063	0.762	0.667	1.106	0.77	0.828	1.022	0.644	1.131	0.94	0.786	1.439	1.202	1.88	1.05	1.004
A-994	277.6	569.5	429.151	431.158	390.185	5862	2	2	Tier 3 only two-reaction											0	0	120	0	1.023	1.254	1.034	1.962	0.993	1.078	0.822	1.224	1.189	0.982	1.033	1.497	1.515	1.17	0.903	1.509	1.648	0.702	0.892	1.396	2.003	1.148	1.081	1.891	1.472	0.644
A-996	278	570.4	555.211	557.22	321.153	5586	1	1	Tier 3 one-reaction											0	5	148	0	0.829	1.903	1.777	0.967	1.451	1.804	1.854	1.661	1.29	1.445	1.456	1.439	1.503	1.878	1.231	2.248	2.347	1.219	1.368	3.772	0.307	1.909	1.225	1.653	1.698	2.586
A-997	278	570.5	292.071	294.078	116.026	6071.09	2	2	Tier 3 only two-reaction											0	0	72	0.1224	0.547	0.331	1.025	0.791	0.512	0.394	0.481	0.577	0.552	0.584	0.672	0.807	0.359	0.303	0.376	0.703	0.691	0.359	1.063	1.116	0.284	0.507	0.548	0.423	0.599	0.581
A-998	278	570.5	307.112	309.119	73.0534	579294	1	1	Tier 2						AAA00636000	C01888	Aminoacetone	1.92	14.3				0	1.068	0.416	1.075	0.264	0.274	0.201	0.437	0.492	0.472	2.049	0.385	0.363	2.996	0.282	0.463	0.421	0.439	0.233	0.492	1.488	1.92	0.3	0.978	0.221	0.405	0.232
A-1000	278.3	571.5	448.102	450.108	428.086	21797.3	2	2	Tier 3 one-reaction											0	2	224	0	0.568	1.38	1.616	1.427	0.487	0.85	0.904	0.958	1.233	0.369	1.074	0.562	0.893	0.675	0.364	1.282	0.833	0.324	1.126	1.033	0.806	0.955	1.255	0.972	1.168	0.896
A-1001	278.4	571.7	383.109	385.116	149.051	142981	1	1	Tier 2						AAA00657000	C00073	Isomer 1 of Methionine	0.05	81.8				0	1.022	0.753	0.516	0.399	0.577	0.861	1.601	0.893	0.472	1.249	0.527	0.823	0.655	1.247	1.21	0.777	0.794	1.065	0.748	1.08	0.59	0.694	0.663	0.55	0.638	0.944
A-1002	278.5	572	378.129	380.134	288.142	23255.7	2	2	Tier 3 only two-reaction											0	0	144	0.0204	0.7849	0.985	1.365	0.902	3.246	1.383	1.096	0.81	1.265	1.014	1.361	0.911	0.818	0.673	0.63	1.385	1.209	0.594	0.905	1.055	0.516	0.723	1.238	0.49	0.96	0.813
A-1003	278.7	572.7	447.102	449.108	426.087	76373.3	2	2	Tier 2						AAA00667000	C05526	S-Glutathionyl-L-cysteine/Cysteineglutathione disulfide	1.46	100.9				0	0.414	1.416	1.768	1.427	0.443	0.868	0.833	1.045	1.321	0.357	1.065	0.582	0.888	0.675	0.373	1.262	0.792	0.303	1.095	1.021	0.833	1.051	1.496	1.023	1.051	1.077
A-1004	279	573.5	365.599	367.605	131.541	14963.5	1	1	Unidentified														0	0.876	0.693	1.017	0.92	0.556	0.857	0.989	1.017	0.694	0.916	0.676	0.895	0.841	1.195	0.988	0.849	0.711	0.617	1.074	0.868	0.61	1.223	0.895	0.811	0.493	0.993
A-1005	279.1	573.9	482.62	484.627	248.561	18634.7	1	1	Unidentified														0	1.042	1.015	1.928	1.319	1.251	2.039	2.048	1.723	1.982	0.856	1.061	1.051	1.066	1.147	0.812	1.393	0.991	1.083	1.568	1.882	0.963	1.839	1.53	0.958	1.646	1.061
A-1006	279.2	574.2	578.11	580.115	344.051	9833.85	1	1	Tier 3 one-reaction											0	10	343	0.1633	0.826	0.239	0.312	1.4059	0.2667	0.226	0.515	0.231	0.322	0.1462	0.436	0.192	0.3	0.4036	0.179	0.432	0.6845	0.171	0.272	1.366	3.981	0.792	0.369	0.39	0.54	0.197
A-1007	279.2	574.2	297.037	299.043	62.9784	24469	1	1	Tier 3 only two-reaction											0	0	55	0.0816	0.573	0.282	1.096	0.728	0.482	0.385	0.484	0.675	0.503	0.632	0.669	0.685	0.454	0.276	0.264	0.61	0.709	0.392	0.973	0.681	0.273	0.337	0.584	0.392	0.505	0.516
A-1008	279.3	574.5	454.143	456.15	220.084	151587	1	1	Tier 2						AXA00994000		Alanyl-Methionine/Methionyl-Alanine	8.64	34.5				0	0.553	0.936	0.928	0.884	1.163	1.463	3.579	0.731	0.846	0.56	0.841	1.036	1.697	0.855	0.783	0.896	0.723	0.574	0.916	0.843	0.12	0.429	0.618	0.443	2.02	0.683
A-1009	279.8	576	551.253	553.26	317.195	6696.33	1	1	Tier 3 one-reaction											0	1	101	0	1.253	1.53	0.672	1.382	2.488	2.193	1.145	0.595	2.444	1.149	2.098	1.239	0.619	0.675	0.777	1.994	3.785	0.685	0.892	0.652	0.772	1.097	1.059	1.01	2.888	0.542
A-1010	280.1	576.9	387.149	389.156	153.091	691222	1	1	Tier 3 one-reaction											0	14	200	0	0.064	0.634	0.156	0.115	0.054	1.06	8.273	5.787	0.575	0.588	0.151	0.655	0.577	1.042	0.429	1.449	0.169	1.061	0.115	0.131	0.12	0.121	0.097	1.431	8.089	0.283
A-1011	280.1	576.9	447.603	449.609	213.544	32187.2	1	1	Unidentified														0	0.392	1.557	1.983	1.653	0.544	0.888	0.952	1.153	1.394	0.434	1.234	0.726	0.995	0.81	0.407	1.611	0.79	0.29	1.258	1.139	0.931	1.151	1.523	1.209	1.131	1.189
A-1012	280.3	577.4	310.074	312.081	76.016	45917.5	1	1	Tier 3 zero-reaction											1	15	512	0	0.82	1.163	0.902	0.76	0.842	0.874	0.929	1.229	0.923	0.877	0.732	0.654	0.714	1.177	1.704	1.042	0.774	0.991	0.967	1.134	0.403	0.79	1.017	0.493	0.619	1.408
A-1013	280.5	578	372.622	374.628	138.563	19008.2	1	1	Unidentified														0	0.352	0.74	0.887	1.184	0.764	0.777	1.393	0.467	0.466	1.268	0.429	1.043	1.555	0.618	0.525	0.76	0.248	0.447	0.73	0.868	0.23	0.514	0.96	1.691	1.298	0.457
A-1015	281	579.6	301.09	303.096	134.063	76230.6	2	2	Tier 3 one-reaction											0	1	18	0.0612	1.161	1.001	1.278	0.998	0.704	1.255	1.221	1.208	0.861	1.214	0.843	1.245	0.987	1.643	1.247	0.802	0.727	1.01	0.986	0.807	1.315	1.448	1.141	1.084	0.898	1.184
A-1016	281.1	579.9	371.116	373.122	274.115	6594	2	2	Tier 3 one-reaction											0	13	260	0	1.367	1.352	1.316	1.3	1.332	2.061	1.026	1.421	1.619	0.623	2.022	0.845	0.784	1.54	1.598	1.383	2.229	0.757	0.898	2.067	1.255	1.612	1.262	1.054	0.94	1.241
A-1017	281.2	580.1	513.198	517.212	46.0887	23936	1	2	Unidentified														0	0.659	0.454	1.216	0.821	0.563	0.451	0.586	0.72	0.584	0.673	0.798	0.756	0.526	0.479	0.308	0.777	0.796	0.463	0.962	0.694	0.303	0.42	0.59	0.435	0.685	0.567
A-1018	281.2	580.2	333.09	335.097	99.032	29778.2	1	1	Tier 3 one-reaction											0	4	257	0.0408	2.958	2.31	1.439	3.315	2.819	4.019	1.656	1.975	2.942	1.672	3.493	1.345	1.831	1.97	1.229	1.967	2.346	1.122	1.643	3.217	1.589	2.589	1.94	2.05	3.551	1.724
A-1020	281.5	581.1	541.203	543.21	307.145	75676	1	1	Tier 3 one-reaction											0	2	73	0	1.377	1.521	1.484	1.069	0.803	1.344	0.958	1.03	0.891	1.39	1.047	0.745	0.901	1.035	1.129	0.793	1.117	0.996	1.253	1.506	0.545	1.431	0.941	0.705	0.991	1.928
A-1021	281.8	582.1	366.124	368.128	132.066	16066	1	1	Tier 3 one-reaction											0	2	29	0.1429	1.137	1.225	1.264	1.265	0.732	1.416	1.216	1.132	1.239	1.31	1.228	1.18	1.007	1.764	1.342	1.153	0.8839	1.098	1.086	1.089	1.296	1.667	1.312	1.229	1.067	1.213
A-1025	282.8	585.1	475.237	477.244	241.179	105296	1	1	Tier 3 only two-reaction											0	0	31	0	0.658	0.723	0.814	0.565	0.339	0.677	2.921	0.632	1.091	0.892	0.814	0.737	1.5	0.721	0.86	1.048	0.219	0.839	0.843	0.548	0.147	0.314	0.246	0.151	0.773	0.651
A-1026	282.8	585.1	411.154	413.163	177.095	14638.9	1	1	Tier 3 only two-reaction											0	0	1	0.0204	1.7678	1.288	1.15	0.853	0.693	1.003	1.003	0.85	1.097	1.6	1.009	0.818	1.007	0.987	1.016	1.272	1.928	1.273	0.803	2.669	0.489	0.868	0.979	0.864	0.819	0.812
A-1028	283.1	585.9	555.22	557.225	321.161	15928.2	1	1	Tier 3 one-reaction											0	1	60	0	0.775	0.663	0.459	0.562	0.409	0.857	1.383	0.546	0.354	0.894	0.335	0.541	0.427	0.824	0.771	0.337	0.482	0.365	0.582	0.597	0.235	1.685	0.293	0.577	0.665	1.729
A-1029	283.1	585.9	538.016	540.022	303.958	5495.75	1	1	Tier 3 only two-reaction											0	0	11	0.1837	1.103	1.653	0.975	0.391	0.441	1.972	1.905	2.122	0.706	1.38	0.434	0.653	0.932	0.556	3.462	1.716	0.362	0.268	1.121	1.093	0.2997	0.228	0.3869	1.066	0.847	2.447
A-1030	283.2	586.1	300.091	302.098	132.065	662042	2	2	Tier 3 one-reaction											0	2	28	0	1.019	0.881	1.036	0.911	0.647	1.04	1.018	1.051	0.749	1.087	0.697	1.096	0.856	1.523	1.175	0.633	0.666	0.903	0.876	0.73	1.256	1.284	0.963	0.958	0.748	0.994
A-1031	283.3	586.3	270.074	272.081	72.0318	200889	2	2	Tier 3 only two-reaction											0	0	199	0	1.114	0.994	1.15	0.946	0.686	1.184	1.142	1.205	0.938	1.209	0.938	1.236	0.976	1.61	1.259	0.752	0.764	0.97	0.941	0.823	1.269	1.388	1.064	1.097	0.856	1.148
A-1033	283.3	586.5	458.064	460.07	448.011	5338.6	2	2	Tier 3 only two-reaction											0	0	24	0	1.851	1.988	3.531	2.065	2.361	2.694	2.757	1.605	2.224	1.573	2.763	1.56	1.72	1.703	1.203	2.275	2.797	1.235	1.929	5.311	1.706	1.391	1.529	1.842	2.954	2.042
A-1035	283.5	587.1	457.064	459.07	446.012	13965.6	2	2	Tier 3 one-reaction											0	4	95	0	1.672	1.745	3.086	1.646	2.067	2.196	2.29	1.414	1.92	1.369	2.121	1.344	1.606	1.536	0.963	2.211	2.529	1.286	1.791	4.644	1.388	1.186	1.278	1.456	2.766	1.879
A-1036	283.5	587.1	289.063	291.07	55.0047	10336.6	1	1	Unidentified														0	1.398	1.619	1.619	1.491	1.106	1.636	1.572	1.259	1.613	1.366	1.644	1.548	1.736	2.028	1.146	1.722	1.633	1.392	1.218	1.17	1.911	1.483	1.865	1.465	1.451	1.458
A-1037	283.7	587.7	429.122	431.129	195.064	50571.9	1	1	Tier 3 one-reaction											0	10	249	0	2.368	1.286	3.547	2.056	1.252	2.548	2.707	2.172	3.749	1.708	1.488	1.498	1.417	2.411	1.329	2.6	4.016	1.394	1.992	1.441	1.522	2.716	2.17	1.188	1.35	0.89
A-1038	283.8	587.9	399.123	401.13	165.065	196843	1	1	Tier 1	AXA00381000	C04152	1-Methylguanine	0.24	13.7									0	1.102	1.227	1.159	0.814	0.745	1.259	1.174	1.349	1.018	1.285	0.753	0.933	0.966	1.814	1.382	0.991	1.042	0.833	1.045	1.175	0.492	1.734	0.91	0.735	0.758	1.781
A-1040	284.1	588.9	379.129	381.138	145.071	44313.6	1	1	Tier 2						AAA00744000	C03656	Isomer 1 of (S)-5-Amino-3-oxohexanoic acid	8.25	25.6				0	0.861	1.193	1.36	0.881	0.958	1.076	1.185	0.942	1.207	1.012	1.119	1.047	1.172	1.144	0.965	1.515	1.132	1.148	1.323	1.675	0.612	0.943	1.008	0.692	1.114	1.038
A-1041	284.1	589	426.61	428.616	192.552	11353.8	1	1	Unidentified														0.0204	0.286	0.653	0.901	0.493	0.329	0.471	0.731	0.667	0.459	0.523	0.229	0.372	0.427	0.568	0.915	0.36	1.4422	0.552	0.576	0.39	0.096	0.396	1.06	0.26	0.236	0.524
A-1042	284.2	589.1	374.614	376.621	281.111	297025	2	2	Tier 3 zero-reaction											4	39	656	0	1.147	1.052	1.235	1.036	0.77	0.819	0.94	1.317	0.831	1.147	0.654	0.918	0.923	1.46	1.538	0.882	0.973	0.9	1.065	1.062	0.539	1.584	1.14	0.72	0.758	2.043
A-1044	284.4	589.8	419.111	421.117	370.106	11856	2	2	Tier 3 one-reaction											0	10	350	0	1.033	0.851	0.954	0.833	0.806	0.735	0.924	0.927	0.73	0.933	0.688	0.755	0.769	0.822	0.974	0.814	0.752	0.906	0.998	1.364	0.508	0.785	0.796	0.575	0.785	0.92
A-1045	284.7	590.8	561.034	563.039	326.975	7068.43	1	1	Tier 3 only two-reaction											0	0	35	0.1429	1.089	1.534	1.024	0.33	0.377	2.016	1.884	2.239	0.7	1.432	0.525	0.528	0.825	0.54	3.544	1.502	0.358	0.274	1.043	0.918	0.1215	0.203	0.245	1.009	0.841	2.1
A-1046	285	591.6	498.169	500.175	264.111	29884	1	1	Tier 3 zero-reaction											2	11	247	0.0204	0.502	0.683	1.011	0.899	0.493	1.255	3.775	0.76	0.792	0.584	0.712	0.98	1.607	0.832	0.863	0.695	0.288	0.644	0.938	0.746	0.388	0.527	0.501	0.407	0.923	0.613
A-1048	285.1	592	599.18	603.192	132.071	13721.3	1	2	Tier 3 only two-reaction											0	0	7	0	1.166	0.956	1.138	0.956	0.671	1.237	1.138	1.146	0.855	1.237	0.814	1.159	0.983	1.512	1.212	0.723	0.766	0.985	0.957	0.836	1.281	1.343	1.085	1.032	0.942	1.136
A-1049	285.2	592.1	277.064	279.072	43.0056	22597.3	1	1	Tier 3 one-reaction											0	6	168	0.3878	1.3011	0.9124	1.0519	1.0111	0.7766	1.2036	1.1493	1.0199	0.81	1.0265	0.766	1.024	0.804	1.4154	1.136	1.11	0.796	0.872	0.98	0.751	1.548	1.0751	1.123	0.8311	0.841	1.017
A-1050	285.7	593.6	482.058	484.065	248	1.21375e+06	1	1	Tier 2						AAA00283S01		Homogentisic acid 2-O-sulfate	2.12	54.6				0	1.027	1.623	0.849	0.282	0.355	2.07	2.074	2.236	0.649	1.472	0.452	0.566	0.868	0.478	4.463	1.523	0.309	0.191	0.977	0.909	0.026	0.181	0.14	1.009	0.793	2.508
A-1051	285.9	594.1	402.603	404.611	168.545	34545.3	1	1	Unidentified														0	0.791	0.774	0.817	0.86	0.634	0.815	0.781	0.99	0.743	0.816	0.626	0.896	0.705	1.007	1.333	0.777	0.807	0.973	0.787	1.064	0.408	0.767	0.733	0.669	0.574	0.895
A-1052	286.1	594.7	441.195	443.201	207.137	14798.9	1	1	Tier 3 one-reaction											0	5	85	0.0204	0.793	0.664	0.79	0.86	0.965	0.881	0.633	0.765	0.683	0.663	0.827	1.01	0.577	0.826	1.129	0.89	0.689	1.369	0.73	0.397	0.451	0.515	0.714	0.541	0.851	0.886
A-1053	286.1	594.8	473.084	475.089	239.025	29719.4	1	1	Tier 3 one-reaction											0	1	79	0.3469	0.7519	1.4495	2.5997	1.0429	1.3069	1.9866	1.9361	1.1891	1.2302	1.2961	2.0164	0.9638	0.902	1.362	0.5727	1.798	1.806	1.15	1.31	2.532	0.699	0.614	0.849	0.909	1.652	1.075
A-1055	286.1	595	404.128	406.135	170.07	248448	1	1	Tier 3 one-reaction											0	17	327	0	1.059	0.738	1.553	1.554	1.893	0.965	1.254	1.218	1.228	0.516	1.375	0.722	0.608	1.187	0.839	1.11	0.863	0.877	1.192	1.556	1.117	1.784	2.331	0.74	1.316	1.227
A-1057	286.7	596.8	450.256	452.262	216.197	4765	1	1	Tier 3 only two-reaction											0	0	1	0.2653	0.2513	0.806	0.3408	0.295	0.2451	1.773	3.139	3.715	1.656	1.936	0.403	0.591	0.924	1.07	0.787	0.347	0.3876	1.337	0.2547	0.187	4.46	0.311	0.382	1.06	0.981	1.512
A-1058	286.9	597.3	394.089	396.096	160.031	340750	1	1	Tier 3 one-reaction											0	1	81	0	0.037	0.584	0.085	0.457	0.362	0.122	0.162	0.482	0.06	0.073	0.1	0.041	0.106	0.241	0.188	0.041	0.045	0.644	0.12	0.67	0.208	0.156	0.116	0.084	0.084	0.09
A-1062	287.4	598.8	422.144	424.148	376.171	5820.73	2	2	Tier 3 only two-reaction											0	0	138	0.0204	1.321	1.376	1.469	3.004	1.11	1.563	1.396	1.335	1.404	1.197	1.246	1.557	1.373	1.38	0.861	1.496	1.891	0.807	1.249	1.707	1.253	1.341	1.23	3.821	1.624	0.969
A-1063	287.6	599.5	494.058	496.065	260	29840.4	1	1	Tier 2						AAA00872S01		2-Hydroxy-3-(4-hydroxyphenyl)propenoate O-sulfate	2.14	3.4				0.102	0.259	0.474	1.424	0.102	0.258	0.177	0.487	0.707	0.704	0.232	0.975	0.691	0.876	0.659	0.488	0.684	0.093	0.962	1.728	1.968	0.0539	0.849	0.781	0.0548	0.1	0.444
A-1064	287.7	599.6	464.222	466.228	230.163	7248.86	1	1	Tier 2						AXA01204000		Isoleucyl-Valine	0.58	188.8				0.0204	0.891	1.615	1.02	0.662	1.215	0.996	1.398	0.743	0.822	1.287	0.359	0.884	1.354	0.928	1.021	0.929	1.247	0.972	0.938	1.003	0.49	0.68	0.668	0.439	0.385	0.563
A-1065	287.8	599.9	392.202	394.209	158.144	259307	1	1	Unidentified														0	0.14	0.962	0.376	0.091	0.148	1.432	2.838	3.609	1.658	1.912	0.285	0.739	1.031	0.991	0.665	0.351	0.098	1.188	0.089	0.045	4.89	0.313	0.248	1.084	1.121	1.52
A-1066	288.4	601.7	365.6	367.606	131.542	16386	1	1	Unidentified														0	0.845	0.653	0.932	0.847	0.576	0.779	0.956	0.834	0.941	0.867	0.561	0.784	0.848	1.18	0.917	0.74	0.831	0.61	1.056	0.852	0.626	1.184	0.973	0.8	0.486	0.96
A-1067	288.4	601.9	321.091	323.098	87.0329	808738	1	1	Tier 2						AAA00593000	C20253	Aminoacrylic acid	2.49	0.3				0	0.103	0.44	0.194	0.417	0.108	0.071	0.093	0.66	0.101	0.048	0.136	0.032	0.058	0.222	0.22	0.109	0.069	0.776	0.155	0.665	0.094	0.045	0.071	0.07	0.042	0.052
A-1068	288.5	602.1	457.11	459.114	223.051	14781	1	1	Tier 2						AAA01001000	C05645	4-(2-Amino-3-hydroxyphenyl)-2,4-dioxobutanoic acid	7.23	67.7				0.2653	3.1887	0.7337	1.624	1.054	3.3545	0.784	1.478	0.3691	1.026	0.317	3.0439	0.4215	0.439	0.864	0.9245	1.237	0.8793	0.792	1.234	1.531	2.2125	1.46	2.772	0.99	6.56	0.671
A-1069	288.5	602.1	385.089	387.096	151.031	907140	1	1	Tier 3 one-reaction											0	8	238	0	0.013	0.431	0.017	0.375	0.055	0.02	0.016	0.677	0.019	0.013	0.043	0.011	0.016	0.21	0.221	0.021	0.02	0.771	0.122	0.491	0.077	0.012	0.015	0.014	0.017	0.013
A-1070	288.5	602.2	374.615	376.621	140.556	35243.8	1	1	Unidentified														0	1.158	1.045	1.228	1.036	0.792	0.841	0.727	0.941	0.848	1.146	0.683	0.916	0.94	1.389	1.298	0.884	0.965	0.8	1.074	1.069	0.568	1.555	1.188	0.571	0.511	1.675
A-1071	288.6	602.3	393.148	395.155	159.089	194191	1	1	Tier 2						APA00768000	C10850	Calystegin A3	0.13	6				0	0.29	0.375	0.665	0.412	0.443	0.423	0.531	0.504	0.623	1.318	0.457	0.447	0.632	0.633	0.716	0.762	0.429	0.97	0.498	0.954	0.162	0.414	0.543	0.131	0.435	0.407
A-1072	288.8	602.9	468.161	470.168	234.102	116121	1	1	Tier 1	AXA00350000	HMDB0002339	5-Methoxytryptophan	3.67	15.5									0.0816	0.478	0.915	0.942	0.85	0.61	1.014	2.283	0.734	0.934	0.524	0.991	1.284	2.21	0.795	0.665	0.847	0.727	0.691	0.747	0.694	0.529	0.542	0.366	0.151	0.829	0.418
A-1073	288.8	603	265.103	267.11	31.0451	8.95934e+06	1	1	Unidentified														0.0816	1.069	1.361	1.922	1.466	1.186	1.412	0.955	1.623	1.228	0.947	1.553	1.799	1.045	0.839	0.627	1.009	2.475	0.78	0.872	1.057	2.081	0.919	0.867	1.492	1.433	0.802
A-1074	288.9	603.2	381.067	383.074	294.017	14187.8	2	2	Tier 3 only two-reaction											0	0	104	0.1837	0.0879	0.356	0.185	0.414	0.163	1.864	0.4597	0.695	0.153	0.108	0.2982	0.2899	0.26	0.239	0.252	0.1414	0.9422	0.781	0.18	0.645	0.131	0.105	0.144	0.221	0.118	0.0911
A-1077	289.3	604.6	409.613	411.619	175.554	7398.57	1	1	Unidentified														0.2041	0.414	0.985	0.615	0.48	0.198	0.876	0.253	1.003	0.693	0.163	2.0305	0.444	0.9802	0.788	1.005	0.38	1.0726	7.989	0.19	0.388	0.635	0.224	0.9031	0.229	0.7045	0.275
A-1079	290.3	607.5	432.159	434.166	198.1	27978.1	1	1	Tier 3 one-reaction											0	10	279	0	0.545	0.678	0.608	2.743	0.883	0.901	0.934	0.509	1.175	0.501	1.173	0.921	0.998	0.449	0.466	1.338	1.989	0.189	0.542	0.875	1.046	0.699	1.404	1.256	1.526	0.302
A-1080	290.4	607.7	422.138	424.145	376.16	6650.33	2	2	Tier 3 one-reaction											0	2	154	0	1.158	1.225	1.237	3.357	1.106	1.377	1.338	1.301	1.271	1.093	1.185	1.465	0.896	1.325	0.77	1.202	1.471	0.884	1.209	1.56	1.602	1.219	1.056	3.691	1.735	0.854
A-1081	290.6	608.3	526.164	528.172	292.106	23131.5	1	1	Tier 3 one-reaction											0	14	248	0	0.99	0.986	1.204	1.285	0.774	0.85	1.944	0.98	1.211	0.706	1.009	1.043	0.709	1.11	0.838	0.984	1.384	0.797	0.894	1.285	0.878	1.147	1.266	1.523	0.895	1.008
A-1082	290.6	608.4	500.151	502.158	266.092	88279.3	1	1	Tier 2						AAA01004A01		N2-Acetyl-3'-Hydroxy-L-kynurenine	4.49	19.4				0	1.524	0.567	1.242	0.651	0.166	0.237	0.796	0.764	1.198	0.356	0.762	0.378	0.667	2.095	0.45	1.011	0.739	0.406	1.221	1.734	0.298	0.466	0.789	1.051	0.23	0.483
A-1085	291.9	612.8	349.123	351.129	115.065	703795	1	1	Tier 1	AAA00804000	C00148	Proline	3.7	2									0	0.603	0.749	1.623	0.851	0.618	0.684	0.744	0.968	2.065	0.718	2.386	0.585	1.216	0.687	3.978	0.701	0.447	1.483	1.056	1.084	0.547	0.878	0.972	0.959	0.641	0.712
A-1086	291.9	612.8	416.198	418.206	182.139	10791.5	1	1	Tier 3 only two-reaction											0	0	2	0.3673	0.7254	3.665	1.555	1.373	1.19	1.164	1.189	2.232	1.2216	1.588	1.0184	3.115	5.647	1.719	1.642	1.336	1.1186	1.54	0.83	1.574	0.6487	0.8966	0.7247	0.6594	0.9587	0.7521
A-1087	291.9	612.9	322.082	324.09	176.047	8721.56	2	2	Tier 3 one-reaction											0	8	163	0.2245	2.677	2.097	0.726	3.599	1.88	3.69	1.275	1.463	2.609	0.977	2.639	1.064	1.716	1.916	1.154	1.093	1.619	1.03	0.808	12.1001	3.793	2.969	1.737	3.227	3.065	1.159
A-1088	292.2	613.9	396.627	398.633	162.568	6435.43	1	1	Unidentified														0.0408	1.229	1.082	1.179	1.187	0.68	1.306	1.499	1.156	0.973	1.219	0.877	0.824	0.946	1.536	1.685	1.058	1.217	0.733	1.032	1.233	0.608	1.315	0.724	0.859	0.638	1.838
A-1089	292.3	614.6	398.634	400.644	164.575	7727.67	1	1	Unidentified														0.0204	1.349	2.475	2.102	1.379	1.648	4.102	3.504	1.549	3.158	0.802	2.256	0.786	1.422	1.137	0.725	2.661	2.609	0.883	1.376	2.69	3.042	1.919	2.754	1.051	1.858	1.368
A-1090	292.8	616.4	361.103	363.111	254.09	11046.5	2	2	Tier 3 one-reaction											0	26	472	0.102	1.086	1.086	0.797	1.196	0.874	0.89	1.153	1.196	1.129	1.178	1.076	1.373	0.991	0.912	0.634	1.899	1.765	1.453	0.844	0.845	1.015	0.619	0.55	0.98	3.104	0.576
A-1092	292.9	616.8	496.073	498.08	262.015	240920	1	1	Tier 2						AXA03557000		Dihydrocaffeic acid 3-sulfate	0.46	61.2				0.0204	0.153	0.186	2.451	0.583	0.106	1.022	1.46	1.051	2.304	0.217	0.907	0.263	0.261	0.528	0.604	0.602	0.425	0.481	1.566	1.4	2.0407	0.265	0.867	0.026	0.294	1.039
A-1093	293.1	617.8	362.154	364.161	128.095	1.0613e+06	1	1	Tier 3 one-reaction											0	8	165	0	0.594	1.391	0.835	0.718	0.58	0.817	0.843	0.893	0.687	0.909	0.672	1.195	1.573	1.094	0.771	0.67	0.63	0.516	1.05	0.782	0.304	0.742	0.659	0.514	0.464	0.841
A-1094	293.5	619.4	326.051	328.058	91.9929	9556.25	1	1	Tier 3 one-reaction											0	3	87	0.0612	1	0.732	1.096	0.48	0.76	1.312	0.589	1.369	0.627	0.895	0.332	0.823	0.692	1.306	1.664	0.725	1.152	0.789	0.856	0.395	0.6412	0.676	0.731	0.1402	0.346	1.743
A-1095	293.6	619.9	346.117	348.124	224.118	278614	2	2	Tier 3 one-reaction											0	10	286	0	0.244	0.632	0.805	0.583	0.599	2.16	2.225	0.623	0.562	0.418	0.536	0.838	0.695	0.553	0.508	0.615	0.528	0.502	0.734	1.269	0.368	0.552	1.202	0.625	0.468	0.508
A-1096	293.7	620.1	467.13	469.136	233.071	65183.3	1	1	Tier 3 one-reaction											0	14	256	0	0.336	2.455	0.636	0.219	0.137	0.401	0.365	0.333	0.895	0.193	0.796	0.249	0.338	0.284	0.327	0.812	0.167	0.365	0.568	0.674	0.325	0.227	0.212	0.174	0.334	0.8
A-1097	293.7	620.2	374.115	376.124	140.056	30838.7	1	1	Tier 3 only two-reaction											0	0	3	0.0204	1.582	1.536	1.389	1.424	1.769	1.488	1.421	1.532	1.224	1.234	1.268	1.365	1.025	1.512	1.322	1.802	1.526	1.309	1.411	2.034	2.074	1.057	1.236	2.17	1.232	1.006
A-1098	293.7	620.2	400.141	402.148	332.165	18661.5	2	2	Tier 3 one-reaction											0	8	201	0.0204	1.23	1.024	0.984	1.286	0.731	0.812	0.776	1.056	0.689	1.184	0.83	1.164	1.027	1.132	0.947	1.011	0.92	1.234	0.717	1.053	0.586	0.659	0.54	0.853	0.844	0.663
A-1099	293.7	620.3	414.09	416.093	180.031	17625.5	1	1	Tier 3 one-reaction											0	1	54	0.0816	2.138	2.622	2.875	3.083	2.073	2.665	2.169	2.54	2.763	2.453	2.652	1.914	1.993	2.145	1.834	2.639	3.714	1.615	3.06	2.275	1.444	2.065	2.102	1.888	2.532	2.814
A-1100	293.7	620.5	381.132	383.136	294.147	45303	2	2	Tier 3 one-reaction											0	3	109	0.1633	0.664	1.8195	1.131	4.2821	0.831	0.737	0.849	0.56	0.794	1.162	0.957	1.645	1.767	0.704	0.72	0.75	5.6263	1.223	1.338	1.583	1.3167	0.869	0.773	4.198	3.0669	0.931
A-1101	293.8	620.8	611.327	613.335	377.269	9873.77	1	1	Tier 3 one-reaction											0	2	116	0	0.605	1.425	0.909	0.878	0.605	0.839	0.898	0.972	0.764	0.873	0.764	1.03	1.443	1.167	0.768	0.658	0.754	0.556	0.955	0.96	0.313	0.751	0.697	0.459	0.56	0.938
A-1102	293.9	621.2	411.583	413.59	177.524	14707.1	1	1	Unidentified														0.0204	1.209	0.644	1.101	3.419	1.502	0.877	0.687	0.681	0.717	0.61	1.25	0.725	0.399	0.392	0.476	0.97	2.44	0.296	0.849	0.573	1.345	1.93	2.271	2.351	1.585	0.409
A-1103	294.1	621.8	381.599	383.606	147.541	9060.25	1	1	Unidentified														0	0.866	1	0.646	0.959	1.5	1.045	0.64	0.903	0.47	0.7	0.604	0.71	0.78	1.553	1.457	0.682	0.835	0.761	0.951	1.24	0.431	0.762	1	0.943	0.594	0.923
A-1104	294.1	621.9	333.09	335.098	99.032	20292.5	1	1	Tier 3 one-reaction											0	4	257	0	1.788	0.785	0.592	1.722	1.386	1.259	0.599	1.031	1.102	0.651	1.655	0.879	0.914	0.88	0.659	0.941	0.642	0.634	0.717	2.061	0.739	1.182	0.612	0.919	1.09	0.457
A-1105	294.1	622.1	411.583	413.589	355.049	58940.8	2	2	Tier 3 one-reaction											0	2	140	0.0204	1.209	0.644	1.101	3.342	1.502	0.877	0.687	0.681	0.717	0.603	1.25	0.725	0.399	0.392	0.476	0.929	2.436	0.296	0.849	0.546	1.345	1.93	2.271	2.351	1.585	0.409
A-1106	294.2	622.4	364.132	366.139	260.147	17003.2	2	2	Tier 2						AXA01228000		Lysyl-Asparagine	1.52	83.8				0.2245	2.119	2.645	1.938	1.974	2.043	2.134	2	2.068	2.177	1.865	2.078	1.865	2.396	2.238	1.266	2.996	2.21	1.58	1.878	2.7555	1.698	1.503	1.682	1.306	1.938	1.265
A-1107	294.7	624.6	393.111	395.118	159.053	108559	1	1	Tier 3 one-reaction											0	35	477	0	0.765	0.638	0.994	1.499	1.485	0.845	0.424	1.106	0.882	0.587	1.307	1.821	1.278	0.582	1.939	0.937	1.312	0.504	0.399	0.46	0.463	2.153	0.644	1.027	1.99	0.96
A-1108	294.8	625	392.199	394.206	158.141	14097.7	1	1	Tier 3 one-reaction											0	3	77	0	0.207	1.126	0.547	0.145	0.395	1.202	2.303	3.058	1.305	1.989	0.394	0.928	1.443	0.861	0.637	0.423	0.089	1.006	0.205	0.158	5.178	0.368	0.24	1.088	0.97	1.185
A-1109	294.9	625	336.611	338.617	205.105	29839.3	2	2	Tier 3 one-reaction											0	6	126	0	2.507	0.329	0.376	2.308	1.609	0.553	0.234	0.743	0.693	0.435	1.121	1.049	0.688	0.599	0.786	0.481	0.445	0.588	0.524	0.372	0.962	1.414	0.466	1.676	1.048	0.535
A-1110	294.9	625.3	457.064	459.07	446.012	6790.67	2	2	Tier 3 one-reaction											0	4	94	0	1.508	1.98	2.331	1.328	1.992	2.242	2.312	1.179	1.647	1.249	1.793	1.244	1.567	1.604	0.939	1.874	2.078	1.127	1.367	3.551	1.286	0.879	1.116	1.351	2.167	1.719
A-1111	295.1	625.8	327.606	329.612	187.095	8493.57	2	2	Tier 3 one-reaction											0	7	163	0	2.3	0.461	0.513	2.539	1.656	0.633	0.317	0.848	0.779	0.515	1.255	1.1	0.739	0.652	0.837	0.674	0.569	0.609	0.611	0.523	1.072	1.366	0.54	1.806	1.237	0.602
A-1112	295.1	626.1	448.143	450.149	214.084	39120.6	1	1	Tier 3 one-reaction											0	6	234	0	0.259	1.274	1.448	0.469	0.404	0.394	1.171	1.414	1.567	0.683	1.562	0.774	0.793	1.025	0.878	1.395	0.225	1.44	0.918	0.638	0.232	0.203	0.273	0.272	0.275	0.858
A-1113	295.2	626.4	310.111	312.117	76.0524	58610.5	1	1	Tier 3 zero-reaction											2	23	481	0	0.211	0.495	0.279	0.433	0.343	0.286	0.403	0.7	0.264	0.384	0.375	0.553	0.336	0.451	0.496	0.312	0.28	0.934	0.41	0.257	0.243	0.237	0.338	0.273	0.174	0.242
A-1114	295.5	627.7	570.298	572.305	336.24	7465.52	1	1	Tier 3 one-reaction											0	3	141	0.0204	0.635	0.774	1.242	0.462	1.099	1.383	1.45	1.172	0.93	1.057	0.775	1.318	1.42	1.166	1.14	0.935	0.473	1.193	1.245	1.163	0.507	1.259	0.97	0.669	0.675	0.64
A-1115	295.5	627.8	288.092	290.098	108.067	13182.5	2	2	Unidentified														0.0612	1.377	0.22	0.343	1.277	0.642	0.564	0.604	0.699	0.314	0.451	0.554	0.748	0.439	0.379	0.535	0.364	0.382	0.364	0.436	0.232	1.961	0.74	0.426	1.737	0.668	0.365
A-1116	295.6	627.9	401.135	403.142	334.154	4873.5	2	2	Tier 3 one-reaction											0	6	174	0	1.093	1.839	2.279	1.307	1.187	2.074	1.703	1.335	2.254	1.197	1.979	1.049	1.335	1.254	0.638	2.172	2.054	1.056	1.332	2.904	1.312	1.248	1.42	1.277	1.806	1.486
A-1117	295.6	628.1	450.169	452.175	216.11	148006	1	1	Tier 3 one-reaction											0	15	318	0	0.815	0.809	0.745	2.085	1.2	1.186	0.937	0.395	1.046	0.723	1.079	1.155	1.035	0.356	0.295	1.083	2.044	0.253	0.492	0.417	0.82	1	1.178	1.586	1.6	0.201
A-1118	295.9	629.3	454.109	456.116	440.102	20329.9	2	2	Tier 3 one-reaction											0	6	154	0	0.633	0.781	1.086	0.618	0.739	0.784	1.039	0.634	0.721	1.287	0.581	0.489	0.571	0.929	0.761	0.668	1.14	0.992	0.894	0.836	0.674	1.124	1.264	0.616	0.77	1.206
A-1119	295.9	629.4	454.61	456.617	220.552	13206.1	1	1	Unidentified														0	0.671	0.793	1.351	0.719	0.784	0.972	1.197	0.736	0.777	1.141	0.61	0.518	0.623	0.961	0.664	0.668	1.26	1.137	1.134	0.848	0.573	1.264	1.337	0.587	0.798	1.41
A-1120	295.9	629.5	351.136	353.144	117.078	177357	1	1	Tier 1	AAA00705000	C00183	Isomer 1 of Valine	3.94	19.1									0.102	1.323	1.081	1.441	1.304	1.327	0.815	1.057	0.976	1.2	1.213	1.171	1.158	1.2	0.803	0.737	1.13	1.02	0.716	1.305	0.915	0.978	1.475	0.998	0.907	1.038	0.984
A-1121	296	629.7	415.145	417.153	362.174	11437.4	2	2	Tier 3 zero-reaction											1	4	197	0.0816	1.415	1.824	1.515	2.205	0.94	1.127	1.133	1.293	1.583	1	1.409	1.259	1.487	1.244	0.871	1.603	2.074	0.896	1.061	1.483	1.301	1.114	1.212	2.1	1.576	1.201
A-1122	296.2	630.5	321.127	323.134	87.0688	590057	1	1	Tier 2						AAA00759000	C00555	4-Aminobutyraldehyde	1.32	42.9				0	0.582	0.892	1.318	0.531	1.085	1.51	1.411	1.196	0.833	1.093	0.875	1.481	1.578	1.26	1.107	0.923	0.384	1.309	1.232	1.136	0.528	1.42	1.19	0.546	0.557	0.657
A-1123	296.5	631.7	380.132	382.138	292.148	21204.5	2	2	Tier 3 one-reaction											0	2	100	0	1.195	0.941	1.391	0.866	1.112	1.532	1.143	0.868	1.056	1.275	1.011	0.981	1.06	1.1	1.434	1.344	0.987	1.501	1.178	1.389	0.447	1.236	1.631	0.78	0.986	1.31
A-1124	296.9	633.5	423.067	425.074	189.009	35843.7	1	1	Tier 2						AXA04181000		2-aminophenol sulphate	1.46	63.4				0.0204	0.152	0.563	1.787	0.433	0.381	0.863	1.265	1.876	2.405	0.377	1.673	0.425	0.447	1.428	1.505	1.977	0.394	0.509	1.223	1.274	0.299	0.526	0.714	0.174	0.149	0.318
A-1125	297.1	634.2	388.137	390.144	308.158	787043	2	2	Tier 3 one-reaction											0	12	214	0	0.87	0.12	0.847	0.291	0.592	0.919	0.531	0.412	0.764	1.114	0.744	0.678	0.713	0.598	1.178	0.986	0.335	1.263	0.91	0.83	0.055	0.855	1.308	0.116	0.3	1.078
A-1126	297.6	636.3	393.134	395.141	318.151	135708	2	2	Tier 3 one-reaction											0	5	122	0	0.683	1.011	0.961	2.19	0.816	0.69	0.929	0.826	0.835	1.537	0.739	1.24	1.311	1.106	0.807	0.871	1.032	0.583	0.986	1.053	1.054	0.845	0.892	1.752	1.268	0.395
A-1127	297.8	637.3	514.085	516.091	280.026	8111.82	1	1	Tier 3 one-reaction											0	3	102	0.1224	1.8824	1.463	0.694	0.504	0.258	0.224	0.922	0.345	0.82	0.3418	0.968	0.3329	0.3933	0.475	0.559	0.744	0.5782	0.232	0.592	1.666	0.228	0.505	0.6	2.053	1.998	0.644
A-1129	297.9	637.7	534.171	536.179	300.113	8503.14	1	1	Tier 3 one-reaction											0	4	148	0	1.527	0.872	1.063	0.71	1.196	1.326	1.127	1.248	1.297	1.027	0.633	1.049	1.122	1.244	2.319	1.252	0.959	0.658	0.655	0.455	1.02	1.403	0.921	0.214	1.168	1.744
A-1131	298.1	638.5	488.046	490.052	253.988	8603.89	1	1	Tier 3 one-reaction											0	1	43	0.0204	0.736	0.729	2.383	0.908	1.183	1.545	1.296	0.768	1.363	1.28	1.797	0.774	0.833	0.721	0.397	1.642	1.524	0.749	0.909	1.941	1.263	0.725	0.882	0.962	1.587	0.822
A-1132	298.2	638.8	399.128	401.134	330.14	6686.6	2	2	Tier 3 one-reaction											0	4	189	0	1.166	0.956	1.59	1.105	1.06	1.751	1.156	0.918	1.787	1.1	1.494	0.972	1.136	1.109	0.938	1.77	1.619	1.057	1.297	1.398	0.737	1.029	1.402	0.56	1.161	1.363
A-1133	298.6	640.5	357.616	359.623	123.558	21133.2	1	1	Unidentified														0	0.608	0.736	1.69	1.322	0.828	0.598	0.843	0.518	0.616	0.782	0.732	1.559	1.953	0.727	0.743	0.902	0.815	0.435	1.529	1.411	0.162	1.386	2.206	0.401	0.631	0.697
A-1134	298.6	640.6	439.095	441.102	410.074	8302.91	2	2	Tier 3 one-reaction											0	7	224	0	1.375	1.075	0.807	0.722	0.409	0.775	0.529	1.021	0.717	0.564	0.497	0.536	0.532	0.9	0.751	0.82	1.481	1.059	0.601	0.902	0.73	0.508	0.616	0.302	0.891	0.467
A-1135	298.7	640.9	362.609	364.616	128.55	17070.2	1	1	Unidentified														0	1.262	1.024	1.299	1.219	0.893	1.149	1.244	1.331	1.093	1.115	0.696	0.907	1.047	1.634	1.701	1.155	1.199	1.07	0.892	1.454	1.092	1.364	1.277	1.133	1.068	1.688
A-1136	298.8	641.3	379.131	381.138	290.146	155247	2	2	Tier 3 one-reaction											0	10	170	0	0.917	0.444	0.991	0.535	1.041	1.1	0.958	0.55	0.928	1.005	0.884	0.751	0.766	0.734	0.955	1.083	0.587	1.05	0.903	1.015	0.484	0.889	1.249	0.528	0.759	0.944
A-1137	299.1	642.3	369.113	371.12	135.055	139819	1	1	Tier 2						AAA00455000	C00147	Adenine	0.82	72.3				0	1.04	1.638	1.579	1.238	1.141	1.337	1.349	1.447	1.398	1.041	1.205	1.016	1.141	1.491	1.169	1.33	1.386	0.921	1.205	1.653	0.696	1.327	0.944	0.844	1.008	1.279
A-1138	299.1	642.5	360.101	362.108	126.043	249954	1	1	Tier 1	AAA00825000	C02835	Imidazoleacetic acid	0.14	24.7									0	0.728	1.186	0.866	0.778	0.852	0.963	1.148	1.18	0.983	0.999	0.764	1.315	1.047	0.673	0.618	1.796	1.044	1.518	0.727	0.845	0.854	0.524	0.569	1.166	3.237	0.592
A-1139	299.2	643	468.041	470.047	233.983	19449.5	1	1	Tier 2						AAA00868S01		Isomer 1 of 2,5-Dihydroxybenzoate 2-O-sulfate	0.66	113.2				0.0408	0.065	0.13	3.211	0.336	0.659	0.409	0.573	1.08	3.367	0.555	2.212	0.412	0.378	0.975	0.863	2.627	0.349	0.749	2.321	2.263	0.073	0.883	1.205	0.089	0.287	1.727
A-1140	299.3	643.2	340.158	342.163	212.199	3679.67	2	2	Tier 3 only two-reaction											0	0	6	0.1224	0.5731	2.314	1.789	0.758	1.094	0.489	0.638	2.36	1.752	2.163	0.405	1.045	1.603	2.375	0.876	1.217	0.998	0.953	1.259	1.423	1.511	0.602	0.526	0.763	0.468	0.409
A-1141	299.5	644.2	303.595	305.602	139.073	11929.8	2	2	Tier 3 zero-reaction											1	12	238	0	1.584	0.469	0.525	1.769	1.013	1.184	0.917	0.861	0.773	0.579	1.083	1.018	0.73	0.679	0.659	0.485	0.884	0.924	0.623	0.974	1.389	1.363	1.184	1.067	1.315	0.654
A-1143	300.1	646.7	432.158	434.166	198.1	173591	1	1	Tier 3 one-reaction											0	10	277	0	0.515	0.576	0.476	2.693	0.762	0.761	0.862	0.357	1.056	0.435	1.035	0.799	0.979	0.215	0.239	1.149	1.784	0.127	0.391	0.721	0.929	0.542	1.34	1.084	1.342	0.143
A-1144	300.3	647.3	396.131	398.137	162.073	40428.3	1	1	Tier 3 only two-reaction											0	0	53	0.3265	0.926	1.37	1.8463	0.986	1.344	1.089	1.905	1.257	2.298	1.332	1.587	0.977	2.0484	1.24	1.542	2.4509	1.2942	0.7383	1.209	1.9634	1.798	0.844	0.947	1.096	1.5545	0.898
A-1147	300.7	649.1	407.125	409.132	173.067	22918.3	1	1	Tier 2						AFA00184000	C17366	(2S,5S)-trans-Carboxymethylproline	5.1	91.7				0	0.723	1.18	1.869	0.851	0.642	1.426	1.247	1.235	1.291	1.072	3.631	2.336	0.88	2.367	1.793	1.868	1.237	1.417	2.642	2.475	0.706	1.098	1.715	0.838	1.89	1.849
A-1148	300.9	649.9	506.159	508.165	272.1	9002	1	1	Tier 3 one-reaction											0	25	497	0	1.561	1.632	0.925	1.595	0.906	1.319	1.957	1.086	1.509	0.993	1.097	0.876	1.025	1.835	2.076	1.455	1.487	1.283	1.2	1.224	0.87	1.228	1.185	0.743	1.19	2.46
A-1150	301.1	650.9	373.13	375.137	278.144	20354.4	2	2	Tier 3 only two-reaction											0	0	54	0.0612	1.015	0.885	1.373	1.21	1.497	1.177	1.591	1.543	1.366	1.572	1.169	1.314	0.922	1.794	1.298	1.305	1.036	1.189	1.195	1.168	0.927	1.612	1.078	1.004	1.031	1.316
A-1151	301.2	651.2	545.069	547.075	311.011	17689.3	1	1	Tier 3 only two-reaction											0	0	48	0.0204	0.865	0.559	0.554	1.454	0.74	0.852	1.224	0.844	0.943	0.588	0.672	0.837	0.773	1.019	0.525	0.427	1.126	0.462	0.514	0.336	1.634	0.957	0.938	1.758	1.035	0.516
A-1152	301.3	651.8	429.112	431.118	195.053	21853	1	1	Tier 1	AXA00135000	C07588	Salicyluric acid	0.27	11.2									0	0.539	2.044	0.85	1.313	0.574	2.705	1.364	1.864	1.864	1.353	1.467	1.5	1.848	2.23	1.67	1.907	2.686	1.425	1.42	2.593	1.625	0.734	2.11	1.053	2.165	1.845
A-1154	301.4	652.1	364.623	366.631	130.565	8470.86	1	1	Unidentified														0	1.105	0.431	0.83	2.981	1.623	1.127	0.646	0.668	0.898	1.228	0.911	1.287	0.841	0.777	0.765	0.989	2.44	0.803	0.826	1.087	0.504	1.333	1.576	0.881	1.487	0.92
A-1155	301.4	652.1	394.134	396.14	320.151	12820.8	2	2	Tier 3 one-reaction											0	4	112	0	1.816	2.086	1.16	2.436	1.092	2.24	1.137	1.422	2.426	1.883	1.538	1.883	2.106	1.486	1.027	1.928	1.485	1.018	1.5	2.586	1.525	2.035	1.558	2.131	2.295	1.737
A-1157	301.4	652.2	444.167	446.175	210.109	16297.2	1	1	Tier 3 one-reaction											0	4	100	0.2449	0.3924	2.2169	1.72	0.788	1.349	1.226	1.388	0.613	1.522	0.61	1.422	0.999	0.8226	0.446	0.2968	1.422	0.811	0.344	2.011	1.517	0.775	0.8	1.581	0.902	1.541	0.739
A-1158	301.5	652.4	420.105	422.111	186.046	250465	1	1	Tier 3 one-reaction											0	2	80	0.0408	1.086	0.57	0.539	0.406	0.201	0.064	0.245	0.693	0.59	0.276	0.463	0.168	0.395	0.232	0.304	0.97	0.353	0.742	0.304	0.345	0.286	0.063	0.0148	0.729	1.124	0.417
A-1159	301.7	653.3	484.201	486.207	250.142	39350.4	1	1	Tier 3 one-reaction											0	3	152	0	0.908	0.646	1.013	0.757	0.37	0.604	4.501	0.859	1.095	0.543	0.952	0.982	1.511	1.147	0.954	0.74	0.486	0.6	1.112	0.881	0.519	0.595	0.417	0.246	1.082	0.702
A-1160	301.8	653.5	383.109	385.116	149.051	406677	1	1	Tier 1	AAA00657000	C00073	Methionine	0.53	0.1									0	0.504	0.465	0.471	0.375	0.512	0.6	0.51	0.502	0.782	0.561	2.394	0.629	0.609	0.437	0.624	0.802	0.746	1.172	1.099	1.256	0.232	0.342	0.787	0.322	0.555	0.606
A-1161	302.1	654.3	321.09	323.097	87.0319	49503.8	1	1	Tier 2						AAA00593000	C20253	Isomer 1 of Aminoacrylic acid	0.6	52.7				0	0.702	1.022	1.306	1.153	0.732	1.127	1.346	0.931	0.781	0.701	0.853	0.692	0.735	1.015	0.785	0.668	0.851	0.718	0.724	0.805	0.646	0.982	1	0.976	0.915	0.763
A-1162	302.3	654.9	396.094	398.1	162.035	21227.7	1	1	Tier 2						AAA00646000	C15606	Isomer 1 of 1,2-Dihydroxy-5-(methylthio)pent-1-en-3-one	0.54	158.5				0	1.213	1.545	1.529	1.136	1.243	1.651	1.434	1.317	1.419	1.148	1.07	1.186	1.086	1.994	1.571	1.644	2.019	1.17	1.236	1.752	0.479	1.723	1.374	0.75	1.239	1.898
A-1164	303.1	657.2	584.277	586.285	350.219	5124	1	1	Tier 3 one-reaction											0	4	140	0.0408	1.709	0.804	0.727	2.164	1.2	1.302	0.736	1.082	1.136	0.855	1.087	0.93	0.922	1.031	0.785	0.952	0.965	0.609	0.713	0.546	1.97	1.454	0.812	2.104	1.593	0.859
A-1166	303.2	657.4	518.152	520.156	284.094	11441.6	1	1	Tier 3 one-reaction											0	1	98	0	1.794	1.446	1.545	1.857	1.446	1.85	2.505	1.598	3.244	1.224	2.078	1.001	2.096	2.289	1.53	2.933	0.817	2.207	2.509	2.516	0.353	1.825	1.299	0.546	0.672	1.843
A-1167	303.4	657.9	335.105	337.113	101.047	62401.7	1	1	Tier 2						AXA01626000		Isomer 1 of (S)-2-Azetidinecarboxylic acid	1.82	80.3				0	0.728	0.921	0.693	0.784	0.686	1.175	0.799	0.693	0.844	0.581	0.853	0.579	0.711	0.81	0.528	0.767	0.886	0.505	0.616	0.636	1.231	0.765	0.756	1.012	0.974	0.632
A-1168	303.4	658.1	260.074	262.08	26.0154	31083.6	1	1	Tier 3 one-reaction											0	3	228	0.0204	1.902	0.636	0.613	2.193	1.201	1.366	0.783	0.963	1.168	0.741	1.278	1.023	0.901	1.004	0.784	0.787	0.776	0.732	0.592	0.482	2.141	1.346	0.82	2.154	1.624	0.722
A-1169	303.5	658.4	388.138	390.145	308.159	1.57813e+06	2	2	Tier 3 one-reaction											0	12	214	0	0.816	0.134	0.838	0.285	0.568	0.865	0.513	0.432	0.758	1.019	0.714	0.66	0.711	0.617	1.156	0.937	0.333	1.248	0.874	0.825	0.056	0.817	1.24	0.125	0.3	0.996
A-1170	303.6	658.5	405.115	407.121	342.113	35743.5	2	2	Tier 2						ABA00221000	C01121	Streptidine 6-phosphate	9.07	158.7				0	0.825	1.261	1.212	0.454	0.76	0.741	1.815	1.132	1.286	0.686	1.201	1.042	1.007	1.321	0.752	1.354	0.445	1.005	1.08	1.03	1.22	0.397	3.491	0.203	0.67	0.507
A-1171	303.7	659	555.22	557.226	321.161	17428.4	1	1	Tier 3 one-reaction											0	1	60	0	0.995	1.297	1.036	0.866	0.787	1.011	0.481	1.037	0.779	1.271	0.923	0.791	0.808	0.904	0.789	0.943	1.4	0.999	0.894	1.17	0.487	1.105	0.444	0.785	1.284	1.443
A-1174	304.2	660.2	445.105	447.112	211.047	10752.4	1	1	Tier 2						AAA00980000	C05654	5-(2'-Formylethyl)-4,6-dihydroxypicolinic acid	3.08	48.5				0.1429	1.637	0.74	1.107	0.544	0.275	0.421	1.018	1.174	2.484	0.572	1.953	0.704	1.23	1.488	0.752	2.357	0.719	0.737	1.249	0.658	0.424	0.479	0.901	0.69	1.0311	0.528
A-1175	304.2	660.3	370.108	372.115	272.099	64453	2	2	Tier 3 one-reaction											0	24	390	0	0.253	0.727	1.921	0.297	0.229	1.124	3.434	0.997	0.844	0.874	0.676	0.392	0.774	2.672	1.741	0.725	0.526	0.949	2.27	2.836	0.216	1	1.364	0.613	0.922	1.837
A-1176	304.4	660.9	334.116	336.123	200.115	24972.3	2	2	Tier 3 one-reaction											0	11	174	0	1.195	0.488	1.205	0.58	0.777	1.251	0.898	0.622	1.277	1.185	1.156	0.932	1.039	1.013	1.367	1.395	0.532	1.333	1.215	1.143	0.288	1.28	1.724	0.262	0.535	1.284
A-1177	304.7	661.6	310.11	312.117	76.0521	26997	1	1	Tier 3 zero-reaction											2	23	482	0	0.287	0.623	0.469	0.529	0.472	0.37	0.466	0.706	0.357	0.484	0.457	0.636	0.494	0.492	0.501	0.388	0.305	0.959	0.467	0.289	0.259	0.313	0.385	0.407	0.545	0.275
A-1178	305.1	662.7	634.127	636.133	400.068	3653.78	1	1	Tier 3 one-reaction											0	1	112	0.102	1.401	1.457	1.919	0.671	1.081	1.877	0.734	1.729	1.275	1.409	1.128	1.17	1.06	1.666	1.846	1.823	2.426	1.077	1.112	1.328	0.1454	0.949	1.122	0.1478	0.771	2.176
A-1179	305.2	663	345.113	347.119	222.109	5652.67	2	2	Tier 3 one-reaction											0	3	232	0.0204	0.533	1.817	1.053	1.234	0.903	1.357	1.228	1.827	1.19	0.65	1.101	0.689	0.713	1.385	0.596	1.885	1.331	1.517	0.774	2.484	1.706	0.714	0.864	0.931	2.032	0.952
A-1180	305.2	663	337.085	339.091	103.026	22784.2	1	1	Tier 2						AAA00589000	C20249	(Z)-3-Peroxyaminoacrylic acid	1.28	157.6				0.0204	1.015	2.899	1.114	0.694	2.437	1.158	0.672	2.252	2.33	1.712	5.045	1.564	2.604	1.54	3.106	2.6	1.042	4.93	2.418	0.904	0.367	1.381	1.271	0.405	1.065	1.202
A-1181	305.3	663.3	351.137	353.144	117.079	315917	1	1	Tier 1	AAA00705000	C00183	Valine	0.95	14.8									0	0.853	1.355	1.711	1.147	0.953	0.792	0.786	1.004	1.269	1.157	1.302	1.256	1.641	0.798	0.838	0.997	0.837	0.798	1.534	1.114	0.676	1.185	0.901	0.785	0.908	0.899
A-1182	305.7	664.4	415.143	417.151	362.169	6741.71	2	2	Tier 3 zero-reaction											1	4	208	0	1.654	2.323	2.191	2.553	0.993	2.605	1.44	2.163	1.758	1.134	1.667	1.243	1.536	1.485	1.035	1.829	2.251	0.984	1.369	2.004	1.47	1.19	1.362	2.261	1.634	1.271
A-1183	306	665.3	392.126	394.133	316.135	12684.7	2	2	Tier 3 one-reaction											0	5	145	0	0.96	1.655	1.474	1.135	1.14	1.434	1.621	1.429	1.537	1.458	1.359	1.106	1.488	1.531	1.058	1.597	1.449	0.934	1.333	2.085	1.181	1.26	1.578	1.213	1.357	0.952
A-1184	306	665.4	474.168	476.175	240.109	90536.1	1	1	Tier 3 one-reaction											0	18	280	0.0204	0.553	1.261	0.686	0.355	0.736	0.828	0.575	1.391	0.938	1.046	0.744	0.892	1.019	1.228	0.996	0.686	0.443	0.962	0.885	0.85	0.1032	0.686	0.41	0.131	0.25	0.397
A-1185	306.5	666.7	364.624	366.631	130.566	104809	1	1	Unidentified														0	0.999	0.463	0.908	2.969	1.629	0.923	0.625	0.329	0.902	0.865	0.945	1.246	0.672	0.261	0.432	1.011	2.846	0.277	0.504	0.464	0.335	1.164	1.436	0.555	1.592	0.322
A-1186	306.5	666.8	581.199	583.207	347.141	11640.2	1	1	Tier 3 one-reaction											0	7	117	0	1.457	1.12	0.525	1.241	0.47	0.839	1.062	0.895	1.082	0.908	0.809	0.753	0.714	0.928	0.886	0.721	1.156	0.5	0.729	2.176	0.426	0.672	0.781	0.394	0.925	1.14
A-1187	306.6	667	499.193	501.199	265.134	31205.8	1	1	Tier 3 one-reaction											0	2	67	0	1.051	1.549	0.741	0.875	0.541	0.863	0.856	1.196	0.663	0.618	0.805	0.697	0.805	0.88	0.823	0.413	0.677	1.048	0.689	1.145	0.375	0.709	0.911	0.801	0.814	0.514
A-1188	307.1	668.3	423.157	425.164	189.099	73477.4	1	1	Tier 3 one-reaction											0	28	423	0.0408	0.398	0.717	0.74	0.421	0.562	0.376	0.622	0.505	0.794	2.497	0.572	0.841	1.26	0.708	0.756	0.978	0.179	1.687	0.593	0.697	0.099	0.297	0.239	0.137	0.4615	0.335
A-1189	307.2	668.6	475.115	477.122	482.113	5601.38	2	2	Tier 3 one-reaction											0	5	206	0	0.83	0.949	2.418	1.607	0.678	1.656	1.533	1.897	1.449	0.72	1.296	0.698	0.644	0.933	1.465	1.235	0.918	0.612	2.21	2.502	0.753	1.544	2.694	0.83	1.141	1.965
A-1191	307.4	669.1	488.047	490.053	253.989	14533.3	1	1	Tier 3 one-reaction											0	1	27	0	0.766	0.787	1.379	0.613	1.474	1.957	1.125	0.864	0.992	1.702	2.309	0.736	0.816	0.584	0.616	1.601	1.518	0.811	0.872	2.011	1.063	0.747	0.932	0.847	1.634	0.967
A-1192	308.1	671.1	401.164	403.171	167.106	203268	1	1	Tier 3 one-reaction											0	7	174	0	0.029	0.937	0.074	0.082	0.034	1.602	4.534	7.836	1.033	0.923	0.238	0.865	0.288	1.534	0.534	0.625	0.38	0.884	0.035	0.036	0.051	0.078	0.071	1.825	1.244	0.393
A-1193	308.3	671.6	418.59	420.597	184.532	5570.2	1	1	Unidentified														0	0.911	0.793	1.01	1.664	1.046	1.084	1.154	0.926	0.846	0.609	1.047	0.743	0.52	0.835	0.698	0.886	1.839	0.6	0.849	0.906	0.718	1.293	1.691	1.025	1.544	0.551
A-1194	308.3	671.7	522.089	524.095	288.031	14749.2	1	1	Tier 2						AXA01429000		5'-(3',4'-Dihydroxyphenyl)-gamma-valerolactone sulfate	0.83	5.4				0.0816	0.226	0.469	2.91	0.562	0.7373	2.837	2.275	2.881	2.677	0.243	1.642	0.334	0.488	0.932	1.906	1.492	1.751	0.506	1.144	0.699	0.359	0.553	1.0908	0.47	0.167	0.281
A-1195	308.4	671.8	463.062	465.068	229.004	42727.9	1	1	Tier 2						AAA00889S01		5,6-Dihydroxyindole 5-O-sulfate/5,6-Dihydroxyindole 6-O-sulfate	1.62	66.3				0.0816	1.847	1.227	0.152	0.22	0.207	0.85	0.263	1.3322	0.27	0.421	1.241	1.55	1.275	0.687	1.773	0.101	3.309	1.441	0.871	0.823	2.514	0.518	0.404	0.896	0.334	0.274
A-1197	308.5	672.2	432.193	434.199	198.134	12273	1	1	Tier 2						APA00781000	C06185	Slaframine	6.08	5.3				0.1224	0.706	1.615	1.004	0.835	0.599	1.204	1.026	1.01	0.912	0.87	0.844	1.058	1.392	0.853	0.846	0.935	0.817	0.673	0.935	1.377	0.531	0.873	0.883	0.671	0.738	0.812
A-1198	308.6	672.4	364.625	366.632	261.133	4.44559e+06	2	2	Tier 2						AXA00435000		N6-beta-Aspartyllysine	0.38	105.8				0	0.972	0.45	0.913	3.013	1.646	0.914	0.625	0.256	0.919	0.865	0.941	1.236	0.672	0.273	0.42	1.001	2.867	0.237	0.504	0.473	0.322	1.158	1.442	0.506	1.592	0.267
A-1199	308.6	672.5	383.597	385.603	149.539	32427.9	1	1	Unidentified														0	0.953	0.469	0.97	2.497	1.576	1.022	0.664	0.242	0.936	0.787	0.952	1.153	0.692	0.241	0.456	0.984	2.653	0.264	0.554	0.591	0.385	1.092	1.296	0.533	1.544	0.351
A-1200	308.7	672.6	503.132	505.137	269.074	65201.2	1	1	Tier 3 one-reaction											0	27	403	0	0.246	2.086	1.323	1.772	0.684	0.531	1.494	1.28	1.258	1.445	1.311	0.948	1.09	1.518	1.136	0.76	0.114	1.414	0.861	0.18	5.603	1.193	1.315	3.009	1.497	0.984
A-1201	308.7	672.8	362.082	364.09	256.048	13764.4	2	2	Tier 3 one-reaction											0	9	154	0.1429	0.429	0.2515	1.171	0.748	0.291	0.607	0.56	0.509	0.49	0.55	0.717	0.539	0.359	0.292	0.129	0.553	0.804	0.1496	0.977	0.537	0.634	0.474	0.544	0.463	0.5	0.387
A-1203	309.1	673.9	521.242	523.25	287.183	5952.86	1	1	Tier 3 only two-reaction											0	0	48	0	1.061	1.641	1.044	1.34	0.995	1.41	1.218	1.376	1.572	0.949	1.203	1.291	1.352	1.109	0.377	1.254	2.178	0.827	0.959	1.54	0.955	0.901	1.289	0.654	1.673	0.825
A-1205	309.6	675.3	314.598	316.604	161.078	16862.8	2	2	Unidentified														0	0.64	1.124	0.838	0.618	0.94	0.834	0.791	1.142	0.786	2.017	1.045	0.723	0.555	1.317	1.453	0.756	0.766	1.586	0.898	0.717	0.469	0.765	0.842	0.395	0.819	0.767
A-1206	309.7	675.5	335.142	337.149	101.084	43914.9	1	1	Tier 2						APA00767000	C12455	5-Aminopentanal	1.27	33.9				0	1.072	0.843	0.947	0.665	0.779	1.467	1.973	1.211	0.874	1.054	0.755	0.892	0.972	1.115	1.119	0.962	0.638	1.544	0.94	0.963	0.788	0.747	1.265	0.57	0.576	0.862
A-1207	310.1	676.8	359.128	361.132	125.07	27772.7	1	1	Tier 3 one-reaction											0	1	76	0.0408	1.538	4.194	3.651	3.257	1.959	4.068	3.436	2.166	4.174	1.388	3.935	1.53	2.572	2.183	1.323	5.586	4.112	1.017	1.613	3.269	3.644	2.138	3.671	2.945	3.767	2.7
A-1209	310.4	677.4	457.064	459.07	446.011	5237.6	2	2	Tier 3 one-reaction											0	4	95	0	1.333	1.754	2.111	1.199	1.906	2.103	2.148	1.16	1.552	1.267	1.734	1.155	1.594	1.55	0.99	1.759	1.963	1.039	1.313	2.516	1.312	0.762	1.028	1.204	2.022	1.655
A-1210	310.4	677.5	484.152	486.16	250.094	34155.2	1	1	Tier 2						AAA00987A01		N2-Acetyl-L-Kynurenine	2.52	0.5				0.0612	0.807	1.141	1.195	1.325	0.963	1.136	1.224	1.031	1.155	1.427	1.058	0.977	0.75	1.383	1.346	1.26	1.546	0.48	0.4442	1.355	0.932	1.133	1.438	1.633	1.463	0.871
A-1211	310.5	677.7	424.105	426.112	190.047	106893	1	1	Tier 2						AAA00882000	C06201	2,4-Dihydroxyhept-2-enedioic acid	2.08	156				0.0204	0.52	0.484	1.115	0.757	0.419	1.001	1.38	1.364	0.87	0.831	0.669	0.565	0.694	1.377	1.286	0.834	1.083	1.309	1.331	0.579	0.531	1.539	1.115	0.603	0.609	1.563
A-1212	310.5	677.9	439.096	441.102	205.038	11068.8	1	1	Tier 2						AAA01000000	C02470	Isomer 1 of Xanthurenic acid	1.6	134.3				0.0612	0.259	1.047	0.589	0.39	0.203	0.343	0.65	1.256	0.397	0.361	0.502	0.338	0.478	0.517	0.558	0.522	1.8425	1.443	0.535	0.872	0.8209	0.462	0.516	0.2771	0.383	0.477
A-1213	310.8	678.6	388.138	390.145	308.16	1.88929e+06	2	2	Tier 3 one-reaction											0	12	257	0	0.834	0.151	0.895	0.298	0.568	0.907	0.526	0.459	0.762	1	0.73	0.664	0.723	0.652	1.157	0.945	0.331	1.272	0.862	0.776	0.063	0.803	1.23	0.138	0.302	0.957
A-1214	311	679.3	443.09	445.097	209.031	9901.43	1	1	Tier 3 one-reaction											0	11	166	0.0612	1.545	0.627	0.972	0.89	0.755	1.414	0.914	0.897	1.481	0.593	1.189	0.638	0.92	1.258	0.622	1.451	0.654	0.703	1.051	0.814	0.96	0.602	0.774	1.112	0.709	0.685
A-1215	311.1	679.3	510.089	512.095	276.03	20828.7	1	1	Tier 3 one-reaction											0	2	93	0.0204	0.11	0.169	3.419	0.369	0.176	0.303	0.763	0.349	4.114	0.481	2.338	0.548	0.419	0.565	0.411	5.089	0.53	0.79	0.682	1.984	0.066	0.926	0.784	0.203	0.707	2.358
A-1216	311.2	679.7	432.157	434.164	198.099	42618.7	1	1	Tier 3 one-reaction											0	10	278	0	0.719	0.985	0.795	2.735	0.922	1.091	1.073	0.53	1.305	0.617	1.264	0.957	1.168	0.409	0.276	1.344	1.991	0.212	0.441	0.593	0.944	0.627	1.466	1.118	1.357	0.298
A-1217	311.2	679.7	378.067	380.072	144.008	10767.7	1	1	Tier 3 one-reaction											0	2	55	0.0408	0.439	1.745	0.663	0.916	1.004	1.339	0.408	0.668	0.867	0.739	1.976	0.71	0.69	0.576	0.527	1.266	0.827	1.574	1.173	0.519	1.192	0.703	0.5	1.002	1.107	0.722
A-1218	311.2	679.7	494.057	496.063	259.999	21481.2	1	1	Tier 2						AXA03550000		Caffeic acid 4-sulfate	0.79	4.3				0.0204	0.082	0.93	2.236	0.559	0.64	0.332	0.637	1.276	2.611	0.596	1.972	0.349	0.845	0.861	0.559	2.629	0.347	0.672	1.448	2.288	1.051	0.682	0.924	0.455	0.437	1.769
A-1219	311.3	679.9	454.649	456.655	220.591	5040.67	1	1	Unidentified														0	1.07	1.278	1.727	1.145	0.922	1.669	1.64	1.478	1.323	1.469	0.945	0.912	1.185	2.388	1.415	1.009	1.054	1.043	1.1	1.693	0.717	1.8	1.697	1.09	1.089	1.92
A-1220	311.4	680.3	321.114	323.12	174.111	27026.6	2	2	Tier 2						AAA00424000	C00062	Isomer 1 of Arginine	0.91	74.1				0	1.202	1.679	1.178	1.398	2.1	1.098	0.898	1.378	1.479	1.244	1.49	1.447	1.63	1.469	1.089	1.363	0.951	1.548	1.219	1.822	0.85	1.231	1.367	0.889	1.232	0.842
A-1221	311.4	680.4	407.163	409.169	173.104	63918.1	1	1	Tier 3 zero-reaction											4	29	349	0	0.566	0.969	0.831	0.803	0.899	1.029	0.898	0.837	1.058	1.387	0.798	1.005	0.959	0.993	1.146	1.149	1.272	0.898	0.682	1.276	0.542	0.827	1.169	0.419	0.9	0.534
A-1222	311.5	680.5	432.104	434.11	198.046	11627.3	1	1	Tier 3 one-reaction											0	3	73	0.2653	0.261	0.399	5.765	0.3072	0.316	0.226	0.304	0.423	4.297	0.566	4.299	0.2886	0.3328	0.308	0.253	3.825	0.496	0.246	3.899	5.449	0.27	0.3099	0.376	0.255	0.354	2.369
A-1224	311.9	681.8	658.216	662.226	191.107	4756.67	1	2	Tier 3 zero-reaction											1	5	121	0	2.221	2.515	2.177	1.153	1.35	1.901	1.197	2.684	1.058	1.63	1.035	1.78	1.353	1.613	2.937	2.072	2.659	1.223	1.21	1.808	1.084	1.911	1.331	0.926	1.062	3.167
A-1226	312	681.9	371.632	373.639	275.148	2.46809e+06	2	2	Tier 2						AXA00404000		Epsilon-(gamma-Glutamyl)-lysine	0.27	87.6				0	0.799	0.491	0.963	1.431	0.643	0.441	0.399	0.986	0.687	1.204	0.733	0.968	0.583	0.721	0.742	0.732	0.813	0.944	0.757	0.624	0.061	0.728	0.239	1.013	0.658	1.029
A-1227	312.1	682.3	501.133	503.137	267.075	22528.5	1	1	Tier 3 one-reaction											0	4	215	0.0204	1.402	1.017	0.977	0.941	1.019	0.686	0.841	0.935	1.114	0.605	0.986	1.005	0.656	1.081	0.982	1.478	1.304	0.88	0.946	1.357	1.8109	1.159	0.952	0.93	0.846	0.744
A-1228	312.3	682.7	487.117	489.124	253.058	24805.7	1	1	Tier 3 one-reaction											0	2	211	0.1224	0.194	2.686	0.1233	0.432	0.356	0.403	0.367	3.135	0.202	1.135	0.174	0.147	1.552	2.838	3.569	0.152	0.5616	5.38	0.0922	0.246	0.171	0.865	0.161	0.692	1.337	0.222
A-1229	312.5	683.4	520.121	522.126	286.062	12726.3	1	1	Tier 3 one-reaction											0	5	238	0.0408	0.801	1.423	1.273	1.386	1.074	1.392	1.086	1.016	1.606	0.94	1.59	0.973	1.098	0.919	0.233	1.268	1.615	0.6286	0.981	0.757	1.611	1.788	1.418	1.444	1.301	0.421
A-1230	312.7	684	397.125	399.131	163.066	197428	1	1	Tier 2						APA00823000	C17213	Homomethionine	0.45	1.5				0	1.587	0.774	0.712	0.664	0.584	0.759	1.442	0.731	0.563	1.11	0.667	0.895	0.833	1.29	1.248	0.575	0.644	0.674	0.752	0.803	0.618	3.388	0.904	1.33	0.964	1.348
A-1231	313	684.6	374.117	376.124	140.059	1.03476e+06	1	1	Tier 3 zero-reaction											4	16	329	0.0204	1.499	0.796	0.662	0.574	1.33	0.839	0.627	0.956	0.365	0.784	0.369	0.818	0.439	0.845	1.572	0.475	0.737	1.707	1.001	0.532	2.79	0.459	0.19	3.075	0.584	0.445
A-1232	313.3	685.6	390.606	392.612	156.547	20880	1	1	Unidentified														0	0.816	0.599	1.079	1.451	0.683	0.529	0.484	1.075	0.829	1.313	0.796	0.965	0.813	0.811	0.861	0.845	0.762	1.042	0.902	0.753	0.077	0.692	0.274	1.141	0.761	1.351
A-1233	313.4	685.9	327.606	329.612	187.094	46130.4	2	2	Tier 3 one-reaction											0	7	163	0	2.485	0.333	0.419	2.481	1.582	0.571	0.226	0.74	0.659	0.474	1.176	1.093	0.66	0.566	0.801	0.493	0.492	0.568	0.537	0.388	0.882	1.392	0.47	1.57	1.026	0.567
A-1234	313.4	686	336.61	338.617	205.104	31656.5	2	2	Tier 3 only two-reaction											0	0	3	0	2.501	0.333	0.397	2.509	1.558	0.576	0.224	0.778	0.696	0.474	1.106	1.082	0.697	0.559	0.791	0.471	0.5	0.553	0.557	0.354	0.978	1.383	0.481	1.638	1.023	0.538
A-1237	314.1	687.8	554.105	556.111	320.046	14148.2	1	1	Tier 3 one-reaction											0	3	105	0	2.69	1.826	1.358	2.719	2.273	4.015	1.976	1.509	2.6	1.659	3.337	1.335	1.824	2.079	1.066	1.924	2.462	0.975	1.262	1.842	3.213	2.222	1.408	3.208	3.337	1.404
A-1238	314.8	689.7	349.085	351.091	115.026	128962	1	1	Tier 3 one-reaction											0	13	272	0	0.711	1.32	1.079	1.252	0.761	0.899	0.929	1.138	1.016	0.887	0.999	1.099	1.406	1	0.467	1.169	1.243	0.392	1.015	1.015	1.108	0.883	1.182	0.735	1.048	0.836
A-1239	314.8	689.8	393.135	395.141	318.154	15967.3	2	2	Tier 3 one-reaction											0	5	100	0	0.911	1.367	1.671	2.016	1.134	1.456	1.117	1.122	1.222	1.204	1.216	1.353	1.139	1.35	0.82	1.324	1.554	0.673	1.234	1.267	0.931	1.243	1.132	2.484	1.992	0.755
A-1240	314.9	689.9	415.096	417.102	181.037	77764.2	1	1	Tier 2						AAA01595000	C06050	2-Methyl-3-hydroxy-5-formylpyridine-4-carboxylic acid	0.42	47.5				0	0.94	0.642	1.699	1.265	0.943	1.109	0.776	1.235	0.919	0.751	1.142	1.257	0.92	0.73	0.836	0.799	1.857	0.635	1.081	0.884	0.833	1	0.945	2.05	1.953	0.965
A-1241	314.9	690.1	526.165	528.171	292.106	11531.1	1	1	Tier 3 one-reaction											0	13	202	0	1.457	0.725	1.093	1.205	0.438	0.764	1.793	0.892	1.619	0.727	0.638	0.932	0.864	1.87	0.851	1.297	1.207	0.592	0.915	0.742	0.603	0.857	1.02	1.357	0.738	0.65
A-1243	315.4	691.3	391.046	393.053	313.975	7455.24	2	2	Tier 3 only two-reaction											0	0	28	0	1.442	1.229	3.192	1.541	1.821	1.857	1.64	1.471	1.587	1.239	2.173	1.264	1.357	1.11	0.823	1.948	2.172	1.331	1.438	2.956	1.18	1.238	1.203	1.146	2.378	1.365
A-1244	315.6	691.8	438.147	440.155	204.089	481828	1	1	Tier 1	AAA00640000	C00078	Tryptophan	2.34	5.4									0	1.262	1.521	0.242	2.043	1.212	0.912	0.177	1.48	0.369	0.898	1.216	0.591	0.647	0.624	1.042	1.071	1.264	1.08	0.989	0.566	0.12	0.465	0.703	0.519	0.814	0.832
A-1245	315.7	692.2	357.616	359.623	123.558	10091.4	1	1	Unidentified														0	0.508	0.909	1.573	1.256	0.678	0.843	1.142	0.679	0.837	1.129	0.784	1.297	1.929	0.946	0.703	0.748	0.683	0.458	1.417	1.235	0.444	1.094	1.909	0.613	0.68	0.885
A-1246	315.7	692.2	446.173	448.18	212.114	16806.1	1	1	Tier 2						AXA00596000		Isomer 4 of prolyl-proline	3.88	147.4				0	0.875	1.013	1.077	1.686	0.812	0.959	0.908	1.048	0.955	1.12	1.045	0.98	0.9	1.052	0.77	1.1	1.211	0.974	0.747	1.012	0.674	0.744	0.893	1.27	1.084	1.107
A-1247	315.8	692.5	409.09	411.095	175.031	10783.8	1	1	Tier 3 one-reaction											0	4	56	0.0816	0.549	1.105	0.539	0.51	0.845	0.6	1.109	1.241	0.464	0.668	0.64	0.768	0.849	0.986	0.75	0.467	0.603	1.06	0.652	0.996	0.68	0.626	0.972	0.658	0.768	0.53
A-1248	315.9	692.7	433.136	435.141	398.155	7678.44	2	2	Tier 3 one-reaction											0	21	356	0	1.218	1.924	2.102	2.433	4.344	1.742	1.793	1.212	2.07	0.901	3.005	2.637	1.637	1.314	0.449	2.255	3.809	0.815	1.505	1.497	2.002	1.545	1.645	1.77	5.527	0.792
A-1249	316	692.9	396.134	398.14	324.152	29091.9	2	2	Tier 2						AAA01245000	C20353	2'-Deamino-2'-hydroxyparomamine	1.62	154				0	0.941	0.512	1.42	0.758	0.922	2.224	1.544	0.938	1.52	2.141	1.009	1.459	1.958	1.919	1.764	2.265	1.247	1.658	0.909	1.028	0.402	1.151	1.629	0.404	0.792	1.245
A-1250	316.1	693.3	398.137	400.142	328.158	20465.7	2	2	Tier 3 one-reaction											0	1	47	0.1224	0.957	2.15	2.387	0.953	1.17	4.239	1.637	2.395	3.002	1.579	2.472	0.691	0.768	2.318	1.314	3.391	1.572	1.929	2.499	2.8	0.63	1.371	1.665	0.619	1.161	2.7421
A-1251	316.1	693.4	426.619	428.625	192.561	6197.17	1	1	Unidentified														0	1.381	0.77	1.115	4.876	1.166	0.991	0.883	0.796	0.805	0.708	0.891	1.654	0.548	0.797	0.508	0.818	2.755	0.425	0.654	0.753	1.496	1.332	1.222	3.886	1.457	0.361
A-1253	316.4	694.1	340.067	342.073	106.008	12147.4	1	1	Tier 3 one-reaction											0	7	111	0.0816	0.533	0.885	1.353	1.255	0.879	1.011	1.286	1.367	1.035	0.985	0.776	0.736	0.809	1.108	1.001	1.404	1.471	1.183	1.166	1.217	0.481	0.899	1.352	0.859	0.808	1.208
A-1254	316.7	694.9	405.116	407.122	342.115	51743.2	2	2	Tier 3 zero-reaction											13	48	561	0	0.628	0.877	0.875	0.256	0.406	0.514	1.293	0.793	0.904	0.642	0.882	0.807	0.707	1.073	0.616	1.139	0.305	1.074	1.153	1.244	1.177	0.371	4.535	0.251	0.302	0.514
A-1256	317	695.8	707.126	711.139	240.017	10193.2	1	2	Tier 2						AAA00674000	C00491	Isomer 2 of Cystine	9.9	150.8				0	1.613	1.233	3.516	1.776	1.942	1.851	1.976	1.63	1.653	1.276	2.243	1.5	1.281	1.238	0.908	1.926	2.414	1.339	1.61	3.258	1.208	1.387	1.225	1.441	2.587	1.605
A-1257	317.3	696.7	321.126	323.133	87.0681	32491.6	1	1	Tier 2						AXA02555000	C14452	Morpholine	0.97	35.7				0	0.921	0.847	1.689	0.98	1.084	1.217	1.46	1.063	1.267	0.977	1.085	0.841	0.928	0.864	0.608	1.223	0.91	0.489	1.439	1.249	0.979	1.381	1.097	0.557	1.051	0.854
A-1258	317.3	696.7	401.165	403.171	167.107	351181	1	1	Tier 3 one-reaction											0	7	174	0.102	0.0296	1.111	0.0744	0.0817	0.0361	1.773	4.303	7.232	1.022	0.993	0.237	0.93	0.344	1.54	0.541	0.668	0.382	0.901	0.03	0.036	0.054	0.08	0.068	1.873	1.352	0.396
A-1259	317.4	696.9	363.137	365.143	129.078	150144	1	1	Tier 2						AXA01551000		2-Pyrrolidineacetic acid	1.35	3.6				0.0612	0.69	0.723	0.705	0.415	0.259	2.22	0.508	0.886	2.742	1.165	1.115	0.78	0.994	0.746	0.985	1.486	0.388	1.182	0.705	0.541	0.268	2.202	0.226	0.163	0.82	0.972
A-1260	317.6	697.6	400.141	402.148	332.166	21607	2	2	Tier 3 one-reaction											0	2	72	0.0612	1.087	1.137	0.888	2.043	1.045	0.679	1.09	0.686	0.728	0.929	0.913	1.505	1.285	0.987	0.565	0.904	1.483	0.531	0.77	1.139	1.528	1.053	1.196	1.737	1.333	0.292
A-1261	317.6	697.6	468.067	470.074	234.009	16655.6	1	1	Tier 3 one-reaction											0	1	31	0.0408	1.351	1.64	1.716	2.266	1.309	2.2	1.572	1.077	1.913	1.153	2.001	0.913	1.14	1.412	0.615	1.844	2.188	0.671	1.389	1.411	1.316	1.773	1.514	1.621	2.167	0.918
A-1262	317.7	697.7	366.594	368.6	265.071	27846.9	2	2	Tier 3 one-reaction											0	10	305	0	0.71	1.163	0.464	0.899	1.249	1.167	0.598	0.803	0.53	0.715	0.619	0.888	0.664	1.694	1.569	0.68	0.695	0.711	1.03	1.12	0.218	1.002	0.743	0.764	0.368	0.977
A-1263	318	698.5	392.125	394.131	316.134	11880	2	2	Tier 3 one-reaction											0	7	196	0	0.729	1.224	1.069	1.377	0.831	1.011	1.137	1.131	1.23	1.153	0.943	1.053	1.318	1.27	0.81	1.332	1.16	0.799	0.707	2.153	1.126	0.793	1.14	0.982	1.261	0.673
A-1264	318	698.6	417.112	419.118	183.054	41352.8	1	1	Tier 2						AAA01610000	C00847	4-Pyridoxic acid	1.63	41.2				0.1837	1.53	0.853	2.558	0.938	1.85	0.75	1.278	0.64	1.967	1.3972	3.114	0.889	0.355	0.734	0.78	1.546	2.3632	0.704	3.338	2.732	0.433	0.918	1.342	0.252	0.5483	1.412
A-1266	318.1	699	404.163	406.169	340.209	26396.5	2	2	Tier 3 only two-reaction											0	0	156	0	0.651	0.574	1.053	1.208	0.832	1.416	1.104	0.758	0.857	1.529	0.694	1.151	0.817	1.042	1.923	1.034	1.92	0.755	0.58	0.667	0.745	0.742	0.986	0.875	1.306	0.908
A-1267	318.4	699.6	424.052	426.059	189.994	314878	1	1	Tier 2						ABA00149000	C06336	3-Sulfocatechol	1.25	52.8				0.0816	0.3004	1.363	1.07	0.489	0.293	0.536	0.549	1.456	0.854	0.402	0.509	0.404	0.471	0.629	1.084	0.497	0.213	0.693	0.172	0.356	0.101	0.321	0.28	0.137	0.397	0.156
A-1268	318.4	699.8	466.142	468.149	232.084	21411.5	1	1	Tier 3 one-reaction											0	10	187	0	0.677	0.776	1.339	0.785	0.599	1.543	3.39	0.698	1.233	0.734	1.017	0.692	0.982	0.855	0.754	1.159	0.707	0.655	1.245	1.235	0.497	0.574	0.6	0.425	0.945	1.001
A-1269	318.5	700	361.086	363.093	254.055	21634.9	2	2	Tier 3 zero-reaction											1	17	412	0.0612	0.1489	0.403	0.3705	0.567	0.268	0.469	0.411	0.716	0.27	0.156	0.192	0.138	0.182	0.296	0.21	0.518	0.297	0.634	0.28	0.744	0.233	0.217	0.515	0.1086	0.208	0.286
A-1270	318.5	700	393.183	395.19	159.125	27703.5	1	1	Tier 3 zero-reaction											1	13	244	0	0.851	0.843	0.791	1.301	0.912	1.029	1.353	1.246	0.597	0.8	0.943	1.562	0.844	1.357	0.947	1.013	0.701	0.622	0.761	1.213	0.763	0.926	0.923	2.503	0.781	0.769
A-1271	318.6	700.3	590.191	594.204	123.081	17874.3	1	2	Tier 3 only two-reaction											0	0	5	0	1.561	0.463	0.353	1.874	0.589	0.379	0.305	0.667	0.704	0.476	1.017	0.802	0.75	0.679	0.273	0.534	0.37	0.396	0.676	0.257	0.831	0.911	0.425	0.784	0.854	0.417
A-1272	318.6	700.3	462.114	464.12	228.056	18589	1	1	Tier 3 one-reaction											0	5	145	0	0.282	0.941	0.904	1.256	0.865	1.104	1.169	1.658	1.222	0.936	0.784	1.033	0.936	0.509	0.564	1.334	1.386	0.673	0.986	0.854	2.614	1.852	2.217	1.186	1.71	0.932
A-1273	318.8	701	470.174	472.182	236.115	15193.6	1	1	Tier 2						AXA00995000		Alanyl-Phenylalanine	1.35	36.4				0.0612	1.084	0.937	0.953	0.689	0.772	1.133	0.732	1.169	0.788	1.074	0.66	0.997	0.687	1.475	1.304	0.908	1.184	0.907	0.819	0.69	0.304	0.986	0.935	0.6065	0.522	1.417
A-1274	318.9	701.2	341.111	343.116	214.104	4919.75	2	2	Tier 3 only two-reaction											0	0	62	0.102	2.378	0.706	0.694	1.512	1.576	0.992	0.45	0.907	1.537	0.63	1.558	0.984	0.797	0.851	1.094	1.091	0.998	0.863	0.566	0.8393	1.412	1.782	0.736	1.118	0.954	0.708
A-1277	319.5	702.7	361.132	363.139	127.074	52920.3	1	1	Tier 3 one-reaction											0	8	176	0.2245	1.6577	1.1961	0.606	0.5785	0.181	1.0373	1.0489	1.589	1.3487	1.111	0.463	0.177	0.695	0.822	0.909	1.714	1.534	1.426	1.161	1.655	0.4539	0.571	0.854	0.472	0.829	1.143
A-1278	319.5	702.7	364.085	366.091	130.026	92869	1	1	Tier 3 zero-reaction											4	40	440	0.0408	0.605	0.301	1.387	0.79	0.59	0.571	2.536	1.712	1.464	0.447	1.314	0.455	0.459	1.02	0.952	1.86	0.264	0.716	2.6	1.102	0.773	0.927	0.854	0.432	0.695	1.511
A-1279	320	704.1	575.201	577.207	341.142	9169.07	1	1	Tier 3 one-reaction											0	1	118	0.0408	1.525	0.542	0.677	2.22	2.866	0.892	0.565	2.378	2.486	0.317	1.623	1.643	0.474	0.916	2.662	1.957	0.961	2.066	0.752	0.888	0.232	0.332	0.75	0.434	1.61	0.912
A-1280	320.1	704.3	518.186	520.192	284.127	15758.4	1	1	Tier 3 one-reaction											0	6	217	0	1.241	1.056	1.268	1.003	1.166	0.781	2.639	1.528	1.409	0.954	1.352	1.237	1.686	1.086	0.911	1.087	1.01	0.834	1.13	1.057	0.721	0.902	0.773	0.459	1.377	0.784
A-1281	320.2	704.6	412.125	414.132	178.067	1.04723e+06	1	1	Tier 3 one-reaction											0	1	85	0	0.922	0.751	0.701	0.418	0.705	1.053	0.495	1.16	0.477	0.924	0.333	0.828	0.571	1.073	1.715	0.688	1.038	0.639	0.705	0.367	0.015	0.51	0.703	0.081	0.267	1.598
A-1282	320.5	705.6	428.128	430.135	194.07	514626	1	1	Tier 2						AXA00249000		Isomer 1 of 4-Aminohippuric acid	0.88	202.8				0	1.052	0.924	1.323	1.108	1.312	1.253	0.939	1.328	0.861	1.164	0.823	1.108	0.691	1.372	1.142	1.25	1.646	0.712	1.139	0.751	0.571	1.148	1.39	0.868	1.46	1.711
A-1283	320.6	705.9	407.164	409.17	173.105	59845.2	1	1	Tier 3 zero-reaction											4	29	349	0	0.612	1.617	0.831	0.811	0.914	1.138	0.888	1.104	1.166	1.458	0.812	1.222	1.511	0.993	1.148	1.163	1.319	0.952	0.67	1.301	0.555	0.816	1.196	0.421	0.918	0.54
A-1284	320.7	706.1	469.668	471.674	235.609	8425.73	1	1	Unidentified														0	1.289	1.12	1.391	1.085	0.587	1.138	1.124	1.27	1.428	0.694	1.357	0.976	0.918	2.861	0.95	1.291	1.534	1.596	1.045	1.952	0.694	1.755	1.215	1.69	0.908	1.112
A-1287	320.9	706.6	394.095	396.102	160.036	22961.7	1	1	Tier 3 zero-reaction											2	39	437	0	1.195	1.591	2.525	1.725	0.964	1.465	1.065	1.495	1.829	1.147	1.653	1.015	1.368	1.366	1.25	2.495	1.203	1.322	1.646	1.786	0.357	1.268	1.896	0.853	1.175	1.394
A-1289	321.2	707.4	448.153	450.159	214.095	39672.4	1	1	Tier 3 one-reaction											0	11	339	0	0.71	1.457	1.048	1.25	0.766	1.094	0.979	0.674	0.833	0.982	0.891	1.702	1.854	0.643	0.745	0.812	0.833	0.83	1.254	0.769	0.588	1.135	1.583	1.438	1.234	0.641
A-1290	321.2	707.4	355.063	357.07	242.01	8492.44	2	2	Tier 3 one-reaction											0	7	144	0	1.604	1.395	3.528	1.893	1.933	1.866	2.194	1.761	1.718	1.41	2.368	1.519	1.59	1.383	0.995	1.969	2.629	1.473	1.788	3.395	1.369	1.425	1.346	1.405	2.572	1.653
A-1291	321.3	707.8	473.658	475.664	239.6	4838.67	1	1	Unidentified														0.0204	0.962	0.7	0.862	0.995	0.486	1.335	2.259	0.841	0.55	0.876	0.647	0.566	0.334	1.569	1.938	0.538	0.703	2.427	0.504	0.897	0.995	3.331	1.134	0.863	0.9019	1.057
A-1292	321.4	707.9	590.134	592.141	356.076	15399.1	1	1	Tier 2						AXA03549000		Caffeic acid 4-O-glucuronide	2.21	4.3				0.1224	0.0991	0.314	0.532	0.108	1.2452	0.374	0.291	0.592	0.178	0.416	0.172	0.322	0.134	0.961	0.98	0.1925	0.191	0.293	0.476	0.46	0.111	0.968	0.31	0.109	0.131	0.959
A-1293	322.2	710.3	354.062	356.068	240.007	32692.3	2	2	Tier 3 only two-reaction											0	0	104	0	1.497	1.244	3.446	1.692	1.903	1.791	1.897	1.63	1.664	1.302	2.388	1.481	1.274	1.15	0.938	1.891	2.357	1.338	1.58	3.282	1.23	1.331	1.168	1.426	2.547	1.645
A-1295	322.5	711.2	461.174	463.181	227.116	32470	1	1	Tier 3 one-reaction											0	5	195	0	1.185	1.082	1.446	0.812	1.065	1.554	1.166	1.205	1.636	1.283	1.373	0.976	1.338	1.301	1.392	2.016	1.152	1.362	1.169	2.32	0.505	1.184	2.099	0.544	1.165	1.778
A-1297	322.6	711.5	337.154	339.164	103.096	16403	1	1	Unidentified														0.2857	2.0579	1.992	1.869	1.328	1.367	1.426	3.173	2.381	1.516	1.368	8.9435	1.635	1.836	1.906	1.207	5.3885	2.259	1.341	1.351	1.673	1.147	1.218	2.169	1.263	1.4177	1.9816
A-1298	323	712.6	350.626	352.632	116.567	9329.33	1	1	Unidentified														0	1.393	1.873	1.839	1.466	1.511	1.271	1.569	1.609	1.58	1.34	1.838	1.301	1.571	1.55	1.003	1.774	1.219	0.963	1.745	2.043	1.334	1.169	0.983	0.397	1.082	0.945
A-1299	323.3	713.3	306.085	308.091	144.053	6028.19	2	2	Tier 3 one-reaction											0	15	283	0	1.625	0.7	0.748	2.001	1.48	1.084	0.805	1.01	1.277	0.831	1.32	1	1.018	0.826	0.957	0.98	1.012	0.824	0.787	0.717	1.86	1.265	0.871	1.68	1.217	0.837
A-1300	323.4	713.7	388.136	390.143	308.156	68706.8	2	2	Tier 3 one-reaction											0	5	123	0	1.01	0.672	1.216	0.555	0.832	1.208	0.878	0.665	1.043	1.136	0.99	0.863	0.958	0.922	1.169	1.217	0.74	1.334	1.07	1.005	0.346	0.905	1.334	0.209	0.412	1.276
A-1301	323.7	714.4	529.072	531.082	295.014	4522	1	1	Tier 3 one-reaction											0	1	67	0.0612	1.872	2.726	2.316	2.004	1.865	1.955	1.843	2.155	2.274	2.152	1.988	1.471	1.532	2.122	1.511	1.782	2.304	1.426	1.547	2.185	1.268	1.108	1.637	1.283	1.902	2.139
A-1302	323.7	714.4	401.065	403.071	167.007	33829.8	1	1	Tier 3 one-reaction											0	2	50	0.0816	0.349	0.783	0.523	0.529	0.852	0.547	0.758	0.664	0.228	0.859	0.264	0.863	0.687	0.82	0.83	0.493	0.508	1.574	0.604	0.523	0.307	0.84	0.416	0.318	0.613	0.572
A-1304	323.8	714.8	378.1	380.107	144.042	16043.5	1	1	Tier 3 zero-reaction											3	43	475	0	1.146	0.708	1.278	0.636	1.173	1.574	1.164	0.996	1.6	1.552	1.382	0.892	1.453	1.449	1.564	2.215	1.17	1.711	1.083	1.556	0.547	1.066	1.84	0.388	0.967	1.609
A-1305	323.8	714.8	406.215	408.222	172.157	24620.5	1	1	Tier 3 one-reaction											0	5	44	0.0612	0.111	1.278	0.421	0.084	0.514	0.974	2.471	4.082	1.306	1.616	0.264	1.33	1.589	0.343	0.385	0.23	0.2507	0.767	0.243	0.115	7.594	0.451	0.202	0.825	0.727	1.246
A-1306	324.2	715.7	324.12	326.127	180.123	4327.85	2	2	Tier 3 only two-reaction											0	0	12	0.4286	0.3464	1.527	0.968	0.4065	0.41	0.9949	0.55	1.151	0.5076	0.952	0.4862	1.993	3.019	0.929	1.177	0.697	0.5341	1.36	0.806	0.6114	0.3097	0.3303	0.3998	0.3148	0.4577	0.3591
A-1307	324.2	715.9	382.611	384.618	148.552	9495.54	1	1	Unidentified														0	1.31	1.348	1.301	1.231	0.84	1.379	0.839	1.069	0.994	1.099	0.88	0.905	0.903	1.547	1.409	1.036	1.107	0.949	1.149	1.139	0.586	1.302	1.272	0.94	1.154	1.67
A-1308	324.2	716	512.22	514.227	278.162	7005.78	1	1	Tier 3 one-reaction											0	13	153	0.4898	0.3413	3.215	1.077	0.7739	0.762	0.4874	0.4339	0.985	0.5001	1.104	0.4791	2.534	4.79	1.073	1.105	0.5491	0.5262	0.412	0.3459	0.6024	0.3052	0.5493	0.845	0.3102	0.451	0.3538
A-1309	324.3	716.1	363.101	365.107	258.084	177490	2	2	Tier 3 zero-reaction											3	30	487	0	0.669	1.114	1.422	0.433	0.296	1.089	5.483	1.81	1.956	1.426	0.893	0.876	1.392	2.266	2.05	2.647	0.995	1.83	1.205	2.079	0.228	0.809	0.913	0.589	4.132	1.492
A-1310	324.3	716.1	543.144	545.151	309.086	6958.67	1	1	Tier 3 zero-reaction											1	10	351	0	1.083	2.933	0.748	1.34	0.674	1.018	1.003	2.48	0.912	0.884	1.225	0.635	0.958	2.29	2.671	1.001	0.933	2.616	0.905	1.213	0.573	1.153	1.555	0.908	0.847	0.949
A-1311	324.4	716.3	300.079	302.086	132.041	26143.8	2	2	Tier 3 zero-reaction											7	65	697	0	0.648	1.235	1.417	0.462	0.334	0.989	3.891	1.515	1.765	1.298	0.895	0.833	1.428	2.054	1.847	2.324	1.042	1.808	1.245	1.299	0.151	0.731	0.995	0.565	3.362	1.555
A-1312	324.4	716.4	426.619	428.626	192.561	8097.76	1	1	Unidentified														0	1.639	1.011	1.391	4.303	1.063	1.073	0.914	1.243	1.102	0.788	1.124	1.019	0.753	1.234	0.606	0.921	2.294	0.598	0.761	1.425	1.8	1.4	1.115	4.16	1.71	0.686
A-1313	324.5	716.7	529.07	533.087	61.9603	6076.57	1	2	Unidentified														0	0.674	0.913	0.882	0.779	0.638	0.907	0.83	0.9	1.177	0.616	0.834	0.692	0.713	0.808	0.636	1.19	0.995	0.584	0.923	0.967	0.491	0.765	1.053	0.721	1.03	0.822
A-1314	324.5	716.8	445.177	447.184	211.119	36070.4	1	1	Tier 3 one-reaction											0	10	143	0.2041	0.669	0.433	1.198	0.444	1.122	0.602	1.6564	0.542	0.644	0.424	0.559	0.958	0.536	0.698	1.519	0.723	0.392	1.272	0.764	0.3147	0.265	0.408	0.509	1.0908	1.7613	0.548
A-1315	324.6	717	315.089	317.096	162.061	11963	2	2	Tier 3 only two-reaction											0	0	3	0	1.415	0.629	0.552	1.73	1.002	1.177	0.932	0.817	0.825	0.702	1.135	0.904	0.778	0.861	0.684	0.604	0.699	0.586	0.77	0.843	3.727	1.123	0.811	2.436	1.014	0.622
A-1316	324.7	717.1	322.074	324.081	88.0157	12908.5	1	1	Tier 3 zero-reaction											2	30	481	0.0816	1.826	1.655	1.389	2.377	1.521	1.851	1.487	1.391	1.647	1.076	1.856	0.974	1.306	1.528	1.4	1.472	1.253	2.003	1.247	1.402	1.175	1.582	1.233	1.43	2.157	2.211
A-1317	324.8	717.4	412.622	414.628	178.563	13175.8	1	1	Unidentified														0	0.791	0.966	1.1	2.924	1.446	0.823	0.453	0.76	1.54	0.667	1.594	2.081	0.946	0.554	0.337	1.348	2.519	0.546	0.562	0.803	1.239	0.868	0.919	1.914	3.168	0.195
A-1318	325.1	718.3	383.073	385.08	149.014	13763.2	1	1	Tier 3 one-reaction											0	6	54	0.0816	1.465	2.233	1.041	0.379	1.296	0.892	0.36	2.419	2.051	1.854	1.508	1.674	1.673	1.931	3.494	3.009	2.218	1.223	1.402	0.891	0.4521	0.929	1.253	0.3676	0.473	2.515
A-1320	325.4	719.2	527.058	529.066	293	5950	1	1	Tier 3 one-reaction											0	1	38	0.0816	0.99	0.909	0.528	1.341	0.745	0.832	1.786	0.886	0.827	0.517	0.74	1.115	0.914	1.34	0.425	0.799	1.477	0.42	0.545	0.604	1.144	1.022	1.21	1.528	0.94	0.601
A-1321	325.5	719.5	367.078	369.086	133.02	31851.9	1	1	Tier 3 one-reaction											0	4	137	0.0204	0.976	0.794	0.62	0.985	0.355	1.007	4.655	1.082	0.874	0.53	0.69	0.383	0.608	1.2	0.915	0.481	0.689	0.891	0.865	1.991	0.676	0.973	0.618	0.71	1.343	0.767
A-1322	325.6	719.8	367.115	369.121	133.057	819672	1	1	Tier 3 one-reaction											0	2	93	0.2245	0.513	1.16	0.646	0.217	0.353	1.005	0.365	1.107	0.676	1.157	0.344	0.675	0.526	1.62	1.996	1.044	1.321	0.471	0.892	0.2615	0.1325	0.363	1.265	0.1347	0.1958	2.063
A-1323	325.7	720.1	288.093	290.099	108.069	7249.16	2	2	Tier 3 one-reaction											0	4	145	0.0204	1.432	0.738	0.752	1.769	0.75	1.109	0.861	0.837	0.953	0.76	0.939	1.085	0.705	0.649	0.831	0.615	0.981	0.421	0.581	0.681	2.493	0.823	0.557	2.001	0.815	0.651
A-1324	325.9	720.4	404.624	406.631	170.566	39024.7	1	1	Unidentified														0	0.811	0.875	0.965	1.629	0.411	0.759	0.45	0.948	0.59	1.23	0.64	0.845	1.038	0.942	1.249	0.711	0.933	0.537	0.606	0.606	0.396	0.693	0.715	0.991	0.689	1.043
A-1325	326	720.8	376.168	378.175	142.11	22245.3	1	1	Tier 3 one-reaction											0	5	123	0	0.526	1.246	1.207	0.998	0.426	0.916	1.21	1.198	0.706	0.975	0.816	1.2	1.27	1.287	0.65	0.547	1.026	0.962	1.099	0.927	0.602	0.908	0.991	0.71	0.881	0.919
A-1326	326.1	721	510.169	512.175	276.111	20497.8	1	1	Tier 3 one-reaction											0	9	222	0	0.54	0.836	0.835	0.721	0.522	0.863	0.859	0.615	3.816	0.834	3.41	1.135	1.372	0.909	0.922	1.009	0.752	0.713	0.529	0.99	1.34	0.397	0.69	0.553	1.268	0.466
A-1329	326.1	721.2	707.126	711.14	240.017	6121.86	1	2	Tier 3 only two-reaction											0	0	100	0	1.571	1.239	3.613	1.779	1.862	1.873	1.913	1.701	1.612	1.315	2.243	1.517	1.226	1.264	0.948	1.772	2.409	1.394	1.601	3.21	1.249	1.346	1.274	1.472	2.657	1.613
A-1330	326.2	721.3	418.178	420.185	184.12	9115	1	1	Tier 3 one-reaction											0	5	118	0	0.885	0.857	1.062	0.866	1.855	0.936	0.839	1.007	2.587	0.787	1.953	1.331	1.019	1.06	1.041	1.389	2.369	0.8	0.721	0.816	1.056	1.196	1.191	0.592	1.046	0.522
A-1331	326.4	722	469.146	471.152	235.088	235420	1	1	Tier 3 one-reaction											0	15	268	0	1.45	2.434	1.084	0.55	1.637	1.111	0.703	2.872	2.166	1.991	1.416	1.926	1.968	2.394	3.671	3.385	2.582	1.685	1.38	1.488	0.081	1.413	1.415	0.734	0.542	2.815
A-1332	326.5	722.2	425.167	427.173	191.108	23069.3	1	1	Tier 2						AXA00499000		4-Hydroxydebrisoquine	5.71	137.9				0	0.681	1.201	0.932	0.301	0.492	1.082	0.456	1.125	0.85	1.2	0.533	0.759	0.569	1.588	1.602	1.182	1.637	0.738	0.931	0.665	0.071	0.65	1.336	0.207	0.311	1.944
A-1333	326.9	723.2	433.627	435.633	199.568	7088.43	1	1	Unidentified														0	0.898	0.687	1.03	2.289	1.439	1.113	1.252	0.911	1.237	0.788	1.777	1.66	0.883	0.945	0.651	1.414	2.154	0.484	0.932	1.033	2.286	1.027	1.01	2.054	2.5	0.821
A-1334	326.9	723.4	349.156	351.163	115.098	10060.8	1	1	Unidentified														0	1.078	1.361	1.344	0.737	1.089	1.014	1.314	1.53	1.129	0.923	0.846	1.132	0.718	1.177	1.13	1.139	0.971	0.718	1.117	1.558	0.379	0.785	1.539	0.745	0.908	0.881
A-1335	327	723.5	498.052	500.058	263.994	12580.4	1	1	Tier 3 one-reaction											0	1	66	0.1429	0.347	0.2179	3.455	2.019	0.455	0.458	2.557	0.173	1.87	0.433	2.747	0.362	0.356	0.228	0.15	2.076	0.0738	0.364	3.738	3.785	0.547	0.606	0.152	0.304	0.508	1.381
A-1336	327	723.7	401.116	403.123	167.058	128784	1	1	Tier 1	AAA01597000	C00250	Pyridoxal	0.66	3.1									0	1.087	0.582	1.891	1.866	0.936	0.823	0.984	1.318	1.812	0.276	1.935	0.889	0.334	0.981	1.796	2.185	0.707	0.503	3.05	1.964	1.313	0.669	0.848	0.802	0.515	1.536
A-1337	327.2	724.3	494.174	496.18	260.116	31210.4	1	1	Tier 3 one-reaction											0	8	159	0	0.36	1.698	1.202	1.355	1.092	1.065	1.026	1	1.067	1.036	1.146	1.564	2.343	1.08	0.571	0.851	0.351	0.86	1.126	1.217	0.264	0.516	0.516	0.521	3.057	0.547
A-1338	327.3	724.3	405.116	407.123	342.115	53610.5	2	2	Tier 3 zero-reaction											13	48	560	0	0.642	0.879	0.921	0.37	0.458	0.571	1.457	0.792	0.923	0.644	0.873	0.824	0.714	1.063	0.562	1.085	0.163	1.105	1.184	1.159	1.275	0.398	4.883	0.259	0.25	0.495
A-1340	327.6	725.3	322.085	324.091	176.053	39977.6	2	2	Tier 3 only two-reaction											0	0	6	0.0612	1.137	0.862	1.172	0.997	0.746	1.315	1.377	1.331	0.908	1.294	0.76	1.057	0.972	1.929	1.415	0.775	0.699	0.981	0.815	0.654	1.777	1.447	1.008	1.278	0.935	1.067
A-1341	327.9	726.2	418.1	420.107	368.083	8796.13	2	2	Tier 3 one-reaction											0	3	114	0.0408	1.032	1.103	0.816	0.603	0.521	1.178	0.7028	0.899	0.706	0.48	0.547	1.04	0.859	1.074	1.262	0.658	0.815	0.808	0.975	1.553	0.4943	1.189	0.55	0.76	0.726	0.625
A-1342	328	726.4	326.052	328.058	91.9933	64645	1	1	Tier 3 one-reaction											0	3	87	0.0204	0.828	0.913	0.7	0.535	0.84	0.992	0.552	1.329	0.606	0.929	0.394	1.081	0.887	1.071	1.621	0.767	1.054	0.622	0.796	0.41	0.201	0.617	0.892	0.093	0.26	1.507
A-1343	328.1	726.7	513.173	515.179	279.115	32890	1	1	Tier 3 one-reaction											0	5	120	0	1.158	1.532	1.101	0.968	1.127	1.952	1.583	1.639	0.721	1.001	1.307	1.081	1.259	1.096	0.931	1.572	2.107	1.231	1.096	0.972	0.946	0.68	0.811	0.81	3.831	1.486
A-1344	328.1	726.7	352.121	354.126	118.062	8332.89	1	1	Tier 3 zero-reaction											11	53	626	0	1.879	1.589	1.276	1.418	1.145	1.31	1.129	1.605	1.144	1.174	0.954	3.059	5.626	1.913	1.484	1.402	1.182	4.172	1.346	1.368	0.645	1.867	1.262	0.753	1.826	1.576
A-1346	328.5	727.7	481.199	483.206	247.141	10437.8	1	1	Tier 3 zero-reaction											1	15	242	0.1633	0.816	0.341	2.426	0.558	0.492	1.102	1.107	0.888	1.437	1.239	1.199	1.155	1.874	1.976	0.933	1.467	0.7524	1.052	1.649	1.244	0.813	0.586	0.767	0.387	0.4199	0.93
A-1348	328.9	729	581.236	583.242	347.178	9352.3	1	1	Tier 3 one-reaction											0	3	64	0.0204	1.031	1.235	0.532	0.739	0.608	0.866	0.929	0.691	0.432	1.057	0.326	0.706	0.49	0.766	0.794	0.401	0.486	0.486	0.803	0.866	0.208	1.941	0.23	0.645	1.063	1.769
A-1350	329	729.3	335.106	337.112	101.047	127092	1	1	Tier 2						AXA01626000		(S)-2-Azetidinecarboxylic acid	0.56	151.7				0	0.719	0.926	0.819	0.872	0.817	1.096	0.729	0.698	0.998	0.732	0.934	0.526	0.676	0.727	0.466	0.869	0.912	0.629	0.612	1.08	0.733	0.682	0.815	0.628	1.053	0.683
A-1351	329.2	729.7	500.131	504.144	33.0219	100494	1	2	Unidentified														0.0408	0.831	0.424	1.406	0.902	0.678	0.29	0.281	0.744	0.878	0.778	1.09	0.831	0.509	0.457	0.339	0.863	0.737	0.497	1.099	0.67	0.433	0.566	0.622	0.564	0.785	0.613
A-1352	329.4	730.1	314.082	316.089	160.046	8448.13	2	2	Tier 3 only two-reaction											0	0	2	0	0.874	1.453	1.294	1.018	0.683	0.892	0.865	0.828	0.852	0.742	1.212	0.488	0.65	0.864	0.456	0.793	0.817	0.565	0.889	2.378	0.434	0.807	0.748	0.531	0.964	0.564
A-1353	329.5	730.6	349.146	351.153	230.175	19278.9	2	2	Tier 3 one-reaction											0	2	33	0.2653	1.434	0.813	1.567	1.238	1.227	1.129	1.059	1.08	1.535	1.387	1.121	1.118	0.753	1.447	1.75	1.416	1.343	0.972	1.402	0.13	0.799	1.579	1.138	1.108	1.259	1.774
A-1354	329.5	730.6	266.072	268.079	32.0135	24920.1	1	1	Tier 3 one-reaction											0	1	1	0.0408	0.751	0.258	1.384	0.968	0.61	0.296	0.297	0.724	0.623	0.707	0.97	0.774	0.489	0.324	0.266	0.769	0.652	0.376	1.17	0.658	0.282	0.454	0.488	0.449	0.756	0.51
A-1356	329.9	731.6	418.131	420.138	184.073	18854.4	1	1	Tier 2						AAA00907000	C05594	3-Methoxy-4-hydroxyphenylethyleneglycol	1.96	136.1				0	1.045	0.757	1.342	0.991	0.817	1.233	1.146	1.041	1.239	0.741	1.067	0.883	0.725	1.055	0.77	1.478	1.306	1.142	1.142	1.294	1.334	1.392	0.678	0.681	0.765	1.418
A-1358	330.4	733	355.063	357.07	242.009	4245.6	2	2	Tier 3 one-reaction											0	7	146	0	1.682	1.472	3.27	2.013	1.633	1.859	2.044	1.643	1.816	1.355	2.442	1.474	1.514	1.427	0.945	2.026	2.411	1.357	1.826	3.388	1.32	1.388	1.324	1.357	2.554	1.687
A-1359	330.5	733.4	379.131	381.138	290.145	19538	2	2	Tier 3 only two-reaction											0	0	8	0	1.224	1.047	1.386	1.234	1.304	1.474	1.164	1.087	1.548	1.432	1.429	1.167	1.326	1.137	1.136	1.638	1.162	1.399	1.191	1.747	0.709	1.226	1.722	0.996	1.278	1.349
A-1360	330.6	733.5	394.061	396.067	160.003	7652	1	1	Tier 3 one-reaction											0	1	87	0.0204	0.645	1.465	1.28	0.998	0.896	0.848	1.174	1.286	1.501	1.013	1.334	1.203	1.258	1.369	1.004	1.87	1.654	1.025	0.673	1.213	0.619	0.919	1.151	0.778	1.659	1.291
A-1361	330.8	734.3	349.152	351.161	115.094	11368	1	1	Unidentified														0.3469	1.055	1.3271	1.379	1.44	1.065	1.069	1.25	0.395	1.164	1.096	0.846	1.246	0.596	1.176	1.3157	1.1581	0.691	0.8551	1.143	1.9252	0.5545	0.813	1.047	0.724	0.77	0.975
A-1362	331.9	737.2	478.236	480.243	244.178	12515.3	1	1	Tier 2						ABA00616000	C01255	N-(6-Aminohexanoyl)-6-aminohexanoic acid	1.14	154.4				0.0204	1.446	1.504	0.667	0.46	0.548	0.573	0.46	0.716	0.301	1.206	0.529	0.828	1.346	0.707	0.828	0.413	0.264	0.609	0.558	0.699	0.1681	0.436	0.597	0.24	0.41	0.27
A-1363	332.3	738.2	390.013	392.019	155.954	39899.4	1	1	Tier 3 only two-reaction											0	0	18	0	1.785	0.267	0.53	0.337	1.078	0.54	1.258	0.843	0.618	1.056	0.8	1.038	0.403	1.187	0.59	0.59	0.735	1.508	0.809	0.615	0.352	0.479	0.523	0.302	0.562	0.704
A-1364	332.4	738.6	391.046	393.053	313.974	4935.33	2	2	Tier 3 only two-reaction											0	0	28	0	1.462	1.293	3.069	1.602	1.806	1.824	1.757	1.421	1.539	1.191	1.875	1.388	1.157	1.2	0.891	1.991	2.643	1.377	1.58	3.05	1.221	1.231	1.244	1.325	2.268	1.56
A-1366	332.7	739.5	383.075	385.082	149.016	29799	1	1	Tier 3 only two-reaction											0	0	1	0.0408	0.448	1.988	1.869	0.977	1.722	0.899	1.638	1.917	1.61	1.412	1.497	1.433	1.68	2.11	4.254	2.99	2.202	1.397	1.534	0.911	1.236	0.98	1.392	1.2254	0.473	1.6934
A-1368	333	740.2	348.101	350.107	114.042	157849	1	1	Tier 3 zero-reaction											2	12	242	0	0.386	0.717	0.954	1.323	0.508	0.742	0.989	0.591	0.999	0.384	1.657	1.011	0.546	0.637	0.634	0.878	0.693	0.532	0.45	0.408	1.324	0.292	0.814	2.208	1.549	1.478
A-1369	333.3	741.1	421.117	423.123	187.058	21487.3	1	1	Tier 3 one-reaction											0	1	152	0.0612	0.969	1.088	1.121	0.889	0.856	1.102	0.95	1.058	0.876	1.107	0.981	0.663	0.729	1.502	0.923	1.075	0.926	0.842	0.883	1.033	0.678	1.335	8.181	0.635	0.898	1.025
A-1370	333.3	741.1	484.072	486.079	250.014	19928.8	1	1	Tier 2						AXA03670000		Hydroxymethoxyphenylcarboxylic acid-O-sulphate	2.06	199.1				0	0.443	0.344	1.457	0.3	0.858	0.21	2.139	0.574	1.443	0.203	2.04	0.3	0.287	0.794	0.422	1.484	0.169	0.307	1.161	1.952	0.477	0.501	0.857	0.445	0.299	0.83
A-1371	333.3	741.3	397.616	399.623	327.116	40249.5	2	2	Tier 3 one-reaction											0	14	425	0	0.76	1.06	0.897	1.439	3.6	0.885	0.706	0.737	0.956	1.028	1.085	2.073	1.01	0.739	0.675	1.174	2.558	0.731	0.673	1.508	1.188	1.232	1.224	1.24	3.44	0.354
A-1372	333.7	742.2	383.58	385.586	299.043	34073.2	2	2	Tier 3 one-reaction											0	6	212	0	0.654	1.551	0.811	1.274	1.388	1.136	0.669	2.234	0.949	0.626	1.499	1.67	0.843	0.971	1.843	0.549	1.394	2.408	0.981	0.848	0.653	1.489	0.764	1.5	1.011	0.907
A-1374	333.9	742.8	569.235	571.242	335.177	12853.9	1	1	Tier 3 one-reaction											0	3	50	0	1.295	1.209	1.23	0.928	0.883	1.036	0.461	0.994	1.007	1.537	1.244	0.628	0.597	0.843	0.885	0.785	1.522	1.062	1.133	1.84	0.338	1.291	0.687	0.874	1.561	1.63
A-1376	334	743.1	553.211	555.218	319.153	12767.1	1	1	Tier 3 one-reaction											0	2	105	0	1.046	0.825	1.171	0.872	0.908	1.053	1.244	0.983	0.889	1.16	0.864	0.892	0.864	1.301	1.225	0.547	0.995	1.175	0.915	0.708	0.457	1.465	0.661	0.873	0.727	1.437
A-1377	334	743.1	315.089	317.096	162.062	8310.78	2	2	Unidentified														0	1.451	0.61	0.556	1.746	1.063	1.169	0.9	0.865	0.771	0.681	1.074	0.947	0.773	0.877	0.67	0.575	0.723	0.558	0.68	0.455	3.797	1.094	0.691	2.546	1.013	0.595
A-1379	334.4	744.1	360.101	362.107	126.042	63531.7	1	1	Tier 3 zero-reaction											2	14	370	0	1.042	1.175	0.925	1.466	1.451	1.695	1.403	1.046	1.6	0.921	1.424	0.875	1.098	1.197	0.773	1.311	1.347	0.658	0.742	1.105	1.513	1.349	1.294	1.711	1.951	0.906
A-1380	334.5	744.5	497.023	499.027	262.965	6893.75	1	1	Tier 3 only two-reaction											0	0	13	0.1224	0.405	0.465	1.147	0.91	0.473	0.666	0.593	1.113	0.779	0.177	0.455	1.124	0.818	0.4482	0.527	0.489	1.018	0.235	0.634	0.386	0.742	0.529	0.494	1.366	0.714	1.008
A-1382	335.1	746	397.616	399.623	163.558	15248.3	1	1	Unidentified														0	0.756	1.09	0.897	1.425	3.541	0.885	0.706	0.737	0.956	0.986	1.101	2.024	1.006	0.826	0.657	1.149	2.403	0.719	0.672	1.301	1.207	1.315	1.205	1.263	3.176	0.367
A-1383	335.1	746	382.58	384.587	297.044	148074	2	2	Tier 2						AXA00093000		L-Cysteinylglycine disulfide	2.19	25				0	0.549	0.717	0.738	0.995	0.71	0.783	0.596	1.958	0.732	0.583	0.498	1.051	0.694	0.811	1.653	0.559	0.372	2.296	0.74	0.746	0.483	1.364	0.594	1.443	0.606	0.899
A-1384	335.4	747	388.134	390.142	308.152	39315.2	2	2	Tier 3 one-reaction											0	2	55	0	1.079	1.289	1.321	0.742	0.852	1.277	0.976	2.481	1.262	1.431	1.101	0.933	1.046	1.135	1.183	1.336	1.04	1.53	1.182	1.274	0.698	1.057	1.401	0.549	0.913	1.276
A-1385	335.7	747.8	327.606	329.613	187.095	411186	2	2	Tier 3 one-reaction											0	7	163	0	2.503	0.241	0.35	2.404	1.613	0.467	0.162	0.672	0.575	0.416	1.085	1.064	0.569	0.454	0.741	0.368	0.404	0.508	0.527	0.327	0.852	1.426	0.36	1.472	0.868	0.442
A-1386	335.9	748.4	404.125	406.133	170.066	95714.3	1	1	Unidentified														0	2.252	0.318	0.44	2.266	1.622	0.553	0.276	0.741	0.644	0.48	1.167	1.091	0.624	0.521	0.761	0.497	0.534	0.562	0.615	3.204	0.877	1.419	0.429	1.358	0.972	0.501
A-1387	336	748.7	364.051	366.056	129.993	107713	1	1	Tier 3 one-reaction											0	2	56	0.102	1.447	1.284	0.791	1.877	1.492	1.39	1.026	1.144	1.411	0.936	1.556	0.9	1.163	1.147	0.87	0.878	1.333	0.761	0.913	0.96	1.042	1.411	1.368	1.351	1.671	0.984
A-1388	336.1	748.9	397.159	399.166	163.101	8606.22	1	1	Tier 3 one-reaction											0	16	203	0.102	1.018	1.877	1.119	1.025	0.865	1.543	1.015	1.491	1.359	0.873	0.866	1.189	1.247	1.327	2.506	1.063	1.767	1.293	0.664	0.638	0.2549	0.505	1.035	0.324	0.802	1.364
A-1389	336.3	749.5	398.117	400.125	328.117	9120.73	2	2	Tier 3 one-reaction											0	12	313	0	0.775	1.252	1.235	1.571	1.604	1.025	1.091	1.046	1.211	1.324	1.257	1.835	1.187	1.077	0.864	1.513	2.667	0.963	0.915	1.858	1.131	1.459	1.563	1.297	3.239	0.606
A-1392	336.6	750.3	419.629	421.636	185.571	15931.6	1	1	Unidentified														0	0.881	0.794	0.791	1.589	2.524	1.213	0.677	0.429	1.29	0.71	1.327	2.23	0.972	0.72	0.319	1.19	3.379	0.48	0.484	0.764	2.035	1.144	1.041	1.623	2.922	0.295
A-1393	336.8	750.7	322.075	324.082	88.0169	14163.7	1	1	Tier 3 zero-reaction											2	30	482	0.1837	1.103	2.588	1.514	1.6718	0.933	1.1479	1.317	1.529	1.683	1.184	1.827	0.887	0.895	1.887	1.997	1.915	0.7121	2.483	1.722	1.601	1.1757	1.0767	1.233	1.265	0.807	3.653
A-1394	337.2	752	284.041	286.047	49.9822	12525.1	1	1	Tier 3 one-reaction											0	2	94	0	0.92	0.431	1.618	0.947	0.694	0.628	0.632	0.859	0.775	0.926	1.146	0.85	0.686	0.53	0.46	0.943	1.191	0.565	1.117	1.008	0.404	0.491	0.715	0.585	1.124	0.791
A-1395	337.3	752.3	321.126	323.133	87.0678	17578.5	1	1	Tier 2						AXA02555000	C14452	Isomer 1 of Morpholine	1.75	19.9				0	0.55	1.44	1.443	0.492	0.861	0.981	1.293	1.03	1.116	0.901	0.861	1.006	1.033	0.694	0.505	0.947	1.213	0.758	0.799	0.618	1.534	0.567	0.753	0.668	1.401	0.589
A-1396	337.5	752.7	299.085	301.092	65.0264	11047.1	1	1	Tier 3 only two-reaction											0	0	166	0	2.402	0.572	0.634	2.17	1.536	0.662	0.471	0.724	0.835	0.575	1.275	1.1	0.646	0.575	0.761	0.6	0.677	0.591	0.625	0.665	0.813	1.335	0.535	1.236	0.96	0.575
A-1397	337.7	753.5	467.663	469.67	233.605	8065.5	1	1	Unidentified														0.0408	1.225	0.567	1.212	1.127	0.913	0.715	0.461	0.994	0.659	0.793	0.525	0.861	0.735	0.671	1.443	0.635	0.918	1.096	0.98	0.951	0.138	1.432	0.355	0.637	0.582	1.737
A-1398	337.8	753.6	429.112	431.119	195.054	1.13277e+06	1	1	Tier 2						AXA00485000		3-Hydroxyhippuric acid	0.68	0.8				0	2.439	0.471	1.032	0.318	0.154	0.17	0.39	0.795	1.677	0.303	1.361	0.51	0.745	0.991	0.496	1.367	0.366	0.497	1.49	1.193	0.07	0.473	0.475	0.981	0.172	0.327
A-1399	337.8	753.6	483.161	485.166	249.103	14925.1	1	1	Tier 3 one-reaction											0	6	174	0.0204	1.248	1.438	1.257	0.821	1.101	1.056	1.325	0.951	1.091	1.241	1.104	1.061	1.507	2.071	2.243	1.18	1.125	1.038	1.118	1.835	0.929	0.96	1.738	0.648	0.846	1.88
A-1400	337.8	753.7	617.092	619.098	383.033	4397.25	1	1	Tier 3 one-reaction											0	5	103	0.0204	1.989	1.918	1.095	2.541	1.791	3.575	1.413	1.319	2.061	1.281	2.01	1.11	1.456	1.809	0.984	1.19	2.141	0.894	1.236	1.745	1.287	2.03	1.458	2.159	2.609	1.075
A-1402	338.8	756.3	358.125	360.131	248.133	16838.9	2	2	Tier 3 only two-reaction											0	0	49	0	1.568	0.777	0.906	1.629	1.345	0.852	0.575	0.769	0.986	0.794	1.237	1.052	0.801	0.784	0.938	0.9	0.997	0.732	0.753	0.897	0.739	1.24	1.017	1.002	1.021	0.768
A-1403	338.8	756.3	354.102	356.108	240.087	7506.86	2	2	Tier 3 one-reaction											0	29	495	0.0612	1.313	0.894	1.02	0.868	1.131	1.315	0.921	1.146	0.794	1.118	0.5522	1.083	1.112	1.36	1.363	1.4	1.188	0.431	1.266	1.35	0.8223	1.221	1.026	0.428	0.554	1.637
A-1405	339.1	757.3	452.127	454.133	218.069	56867.9	1	1	Tier 3 one-reaction											0	11	193	0	1.123	0.975	1.147	1.172	0.659	1.366	1.603	1.007	1.308	1.125	1.015	0.837	1.058	0.98	0.552	1.354	0.794	0.775	0.995	1.129	0.862	1.122	1.261	0.902	1.001	0.843
A-1406	339.4	758.2	374.08	376.086	140.022	22032.2	1	1	Tier 3 one-reaction											0	8	151	0.0612	0.1951	3.379	1.396	0.297	0.432	0.846	0.922	0.671	0.893	1.495	0.703	2.238	1.077	1.02	0.923	0.917	0.876	1.441	0.94	0.895	0.249	0.852	0.879	0.719	0.508	0.592
A-1407	339.6	758.7	543.144	545.15	309.085	11109	1	1	Tier 3 zero-reaction											1	10	362	0.0408	0.52	4.61	0.45	0.588	0.208	0.679	0.633	3.546	0.3847	2.175	2.671	0.223	1.4621	5.038	3.354	0.28	0.26	3.553	0.749	0.471	0.291	0.407	0.377	0.705	0.694	0.331
A-1408	339.9	759.5	351.083	353.089	117.025	111327	1	1	Tier 2						AXA00344000		Homocysteine thiolactone	0.38	152.3				0.1837	0.224	0.471	0.357	0.478	0.207	0.42	1.106	0.647	0.198	0.264	0.3429	0.173	0.305	0.656	0.633	0.234	0.209	0.778	0.342	0.5	0.497	0.212	0.507	0.212	0.223	0.661
A-1409	339.9	759.5	406.215	408.221	172.157	18722.4	1	1	Tier 3 one-reaction											0	5	44	0.0408	0.133	0.761	0.163	0.397	0.172	1.425	4.444	1.885	1.067	1.547	0.212	0.31	0.388	0.916	0.418	0.6053	0.203	0.3	0.093	0.374	7.113	0.351	0.3726	2.119	0.851	0.356
A-1410	340.5	761.2	463.099	465.105	229.04	114041	1	1	Tier 3 one-reaction											0	7	182	0	0.037	0.196	1.098	1.004	0.731	0.263	0.956	2.107	0.812	0.86	0.685	0.777	0.319	0.051	0.154	0.688	0.555	0.123	1.043	0.782	2.564	2.397	2.43	1.196	2.57	0.984
A-1411	340.7	761.7	513.078	515.084	279.02	33192.8	1	1	Tier 3 one-reaction											0	2	51	0	0.728	1.321	1.02	1.127	0.979	1.501	1.465	1.256	0.934	0.798	0.936	0.657	0.692	1.164	0.864	0.97	1.103	1.042	0.642	1.262	0.885	0.756	0.92	0.945	1.234	0.91
A-1413	341.4	763.6	459.122	461.128	225.063	20931.1	1	1	Tier 2						AAA01682000	C11355	4-Amino-4-deoxychorismic acid	1.09	23.6				0	0.328	1.096	1.147	0.535	0.609	0.336	0.283	1.578	1.868	0.276	2.711	0.577	0.556	0.624	1.15	2.105	0.575	1.096	2.002	1.763	0.477	0.72	1.054	0.481	0.957	0.83
A-1414	341.7	764.4	415.601	417.608	181.543	15792.5	1	1	Unidentified														0.0204	0.791	0.113	0.296	0.941	0.605	0.301	0.326	0.452	0.417	0.674	1.087	0.791	0.376	0.293	0.308	0.395	0.351	0.199	0.568	0.115	0.932	0.626	0.335	1.209	0.385	0.267
A-1415	341.7	764.5	508.174	510.178	274.116	10101.2	1	1	Tier 3 one-reaction											0	15	356	0.0204	1.378	1.92	1.455	1.259	2.444	0.943	0.498	0.962	1.898	0.999	2.302	1.993	1.597	0.569	0.297	2.357	3.056	0.681	0.832	0.803	0.795	1.405	0.975	1.052	1.695	0.556
A-1416	341.8	766.1	372.102	374.109	138.044	1.26113e+06	1	1	Tier 3 zero-reaction											2	17	251	0	1.204	0.849	1.159	0.319	1.122	0.857	0.589	1.325	1.005	0.704	1.381	0.29	0.224	0.528	1.543	0.826	0.652	0.905	1.303	1.38	0.387	1.733	0.467	0.156	1.35	1.243
A-1417	341.9	767.1	336.068	338.075	204.019	6068.57	2	2	Tier 3 one-reaction											0	5	163	0.1633	1.419	0.896	1.817	0.857	0.774	1.322	1.229	0.795	0.977	1.4	0.832	0.863	0.804	0.675	0.602	1.361	1.176	1.061	1.126	0.857	0.407	0.973	0.792	0.13	1.018	1.292
A-1418	342.4	772	423.104	425.11	189.046	10572.9	1	1	Tier 3 one-reaction											0	6	178	0.0816	0.96	0.847	0.951	0.748	0.661	1.111	1.603	0.91	0.814	0.906	0.879	0.829	0.718	1.286	1.318	0.976	0.963	0.704	0.865	0.942	1.131	1.305	1.008	1.195	0.945	1.437
A-1419	342.4	772.3	494.174	496.181	260.115	150056	1	1	Tier 3 one-reaction											0	8	161	0	0.676	0.691	0.471	0.442	0.4	0.42	0.463	0.709	0.854	0.924	1.078	0.856	1.421	0.656	0.521	0.612	0.538	0.877	0.806	1.269	0.335	0.407	0.307	0.421	1.171	0.355
A-1420	342.5	773.2	391.168	393.175	157.109	111310	1	1	Tier 3 one-reaction											0	18	261	0	0.433	0.755	0.71	0.752	1.244	0.894	0.594	0.828	0.912	0.626	1.004	0.88	0.682	0.84	0.7	0.933	0.933	0.636	0.724	0.893	0.534	0.677	1.147	0.424	1.136	0.474
A-1421	342.7	775.3	412.643	414.649	178.585	12322.3	1	1	Unidentified														0.0204	4.47	0.518	0.684	6.847	3.113	1.574	0.377	0.416	1.116	1.125	1.235	1.811	1.001	0.517	0.678	0.563	1.16	0.537	0.585	0.428	1.071	4.064	1.268	3.97	2.363	0.376
A-1422	343.3	781.5	535.164	537.17	301.106	8153	1	1	Tier 3 one-reaction											0	8	169	0	0.628	1.666	1.283	0.814	0.699	0.64	0.468	1.136	0.897	0.754	0.784	1.205	1.706	1.041	0.93	0.89	0.855	0.71	1.232	1.411	0.485	0.803	1.256	0.693	0.812	0.573
A-1424	343.7	785.2	399.137	401.144	165.079	673899	1	1	Tier 1	AAA00935000	C00079	Phenylalanine	0.02	20.8									0	0.863	1.359	0.866	1.138	1.09	0.812	0.406	0.888	0.724	0.625	2.015	0.66	0.759	0.566	0.919	0.993	0.91	0.907	1.57	0.96	0.413	0.68	0.604	0.454	0.928	0.873
A-1426	343.7	786.2	501.081	503.087	267.022	5933.5	1	1	Tier 3 one-reaction											0	2	97	0	0.539	0.86	1.555	0.985	1.547	0.556	0.814	1.218	1.374	0.689	1.397	0.959	0.672	0.717	0.58	1.685	0.599	0.353	1.328	1.725	1.288	1.253	1.775	0.71	1.06	1.01
A-1427	344	788.8	474.121	476.128	240.063	50016.5	1	1	Tier 3 one-reaction											0	11	212	0.0204	0.06	1.289	0.242	1.0731	0.13	0.35	0.237	0.132	0.453	0.64	0.158	0.086	0.082	0.607	0.444	0.156	0.528	0.443	0.536	0.162	0.314	0.153	0.13	0.316	0.419	0.173
A-1428	344	789.3	315.089	317.096	162.061	6041.78	2	2	Tier 3 only two-reaction											0	0	3	0	1.406	0.568	0.582	1.596	1.034	1.197	0.917	0.879	0.752	0.667	1.063	0.926	0.77	0.814	0.651	0.6	0.681	0.574	0.691	0.444	3.588	1.04	0.662	2.41	1.004	0.579
A-1429	344.1	790.4	385.122	387.128	151.063	64070.3	1	1	Tier 2						AXA00329000		2-Phenylglycine	0.1	89				0	0.863	1.141	1.148	1.177	0.562	0.644	1.439	1.269	0.919	0.707	0.809	0.867	0.82	0.869	0.59	1.163	0.947	0.739	0.922	1.538	0.311	0.767	2.568	0.753	0.616	0.74
A-1430	344.2	790.9	455.127	457.134	221.068	15119.1	1	1	Tier 3 one-reaction											0	20	229	0	0.687	0.819	1.725	2.735	0.318	1.549	1.583	1.997	1.235	0.844	1.074	0.664	1.37	0.753	0.483	0.785	0.392	0.561	0.5	1.229	1.048	0.6	1.02	0.835	1.073	1.209
A-1431	344.3	791.6	462.204	464.211	228.146	13065.8	1	1	Tier 1	AXA00591000	HMDB0011175	Leucyl-Proline	2.97	10.4									0	0.862	0.902	1.063	0.862	0.734	0.7	0.675	0.876	0.663	0.966	0.497	1.043	0.836	1.118	0.841	1.011	0.827	1.012	1.041	0.825	0.394	0.873	0.612	0.614	0.793	0.887
A-1432	344.8	796.8	390.014	392.02	155.955	58420.6	1	1	Tier 3 only two-reaction											0	0	24	0.2653	1.284	0.2752	0.5598	0.4423	1.0538	0.6074	1.1951	0.9132	0.6402	0.829	0.8609	1.0716	0.409	1.125	0.558	0.621	0.837	1.807	0.894	0.595	0.547	0.425	0.63	0.324	0.596	0.716
A-1433	344.9	798.2	366.061	368.069	264.006	8229.64	2	2	Tier 3 only two-reaction											0	0	80	0.1837	0.671	1.148	1.164	1.142	1.459	0.959	0.508	1.208	0.831	0.784	0.644	0.964	0.727	0.761	1.027	1.562	1.209	1.151	1.43	3.039	0.624	0.643	0.6	0.497	0.727	0.626
A-1434	345	799	351.118	353.125	234.12	87787.5	2	2	Tier 3 one-reaction											0	4	165	0	0.595	0.365	0.658	1.246	0.943	0.591	0.299	0.36	0.739	1.005	0.767	0.828	0.474	0.424	0.495	0.758	1.304	0.489	0.575	0.631	0.292	0.732	1.14	0.352	0.861	0.395
A-1435	345.1	800.8	364.051	366.056	129.993	136275	1	1	Tier 3 one-reaction											0	2	56	0	1.207	1.436	0.913	1.922	1.435	1.395	1.055	1.166	1.417	0.996	1.535	0.883	1.164	1.141	0.887	0.898	1.329	0.777	0.915	0.895	1.008	1.438	1.367	1.351	1.597	0.967
A-1436	345.1	800.8	353.577	355.584	239.038	13090.7	2	2	Tier 3 only two-reaction											0	0	44	0	0.218	0.945	0.977	0.432	0.358	1	0.727	0.707	0.59	0.525	0.572	0.354	0.421	0.682	0.653	0.728	0.638	1	0.958	0.893	0.417	0.736	0.796	0.446	0.381	0.961
A-1437	345.4	803.3	407.161	409.17	173.103	39833.8	1	1	Unidentified														0.1224	0.5977	2.298	1.384	0.7015	0.75	1.094	1.088	1.416	1.228	1.207	1.06	1.392	2.479	1.129	0.879	1.202	0.9217	0.677	1.032	2.054	0.5345	0.941	0.888	0.5433	1.148	0.731
A-1438	345.4	803.7	632.113	634.118	398.055	4114.4	1	1	Tier 3 only two-reaction											0	0	71	0.0408	1.681	1.519	1.791	0.902	1.373	2.992	0.947	1.699	1.207	1.809	1.128	1.259	1.184	1.672	1.687	1.71	2.602	0.971	1.166	1.558	1.3007	0.757	1.101	0.274	0.972	2.696
A-1440	345.8	807.8	336.61	338.617	205.104	21908	2	2	Tier 3 only two-reaction											0	0	3	0	2.381	0.422	0.39	2.494	1.474	0.606	0.307	0.828	0.745	0.508	1.119	1.104	0.711	0.633	0.827	0.522	0.502	0.6	0.542	0.381	1.038	1.369	0.56	1.723	1.119	0.584
A-1441	345.8	807.9	501.115	505.128	34.0051	12618.1	1	2	Unidentified														0	1.232	0.864	6.404	1.785	1.824	1.445	1.614	1.294	1.233	1.424	3.609	1.259	1.039	1.094	0.74	1.743	2.962	1.059	2.067	4.509	1.823	1.242	0.982	1.828	2.554	1.185
A-1442	345.8	808.2	469.146	471.152	235.087	31036.3	1	1	Tier 3 one-reaction											0	15	268	0	0.912	1.084	0.596	0.297	0.725	0.825	0.209	1.371	1.078	1.098	0.882	0.998	0.616	0.884	1.532	1.363	1.422	0.849	0.667	2.66	1.092	0.364	0.907	0.752	0.498	1.298
A-1443	346.1	811	428.119	430.126	194.061	119058	1	1	Tier 2						AXA02211000		(-)-trans-3,4-Dihydro-4,8-dihydroxy-3-methyl-1H-2-benzopyran-1-one	7.45	150.2				0	1.132	1.359	0.776	0.447	0.767	2.109	0.943	2.028	0.97	1.586	0.649	1.265	1.033	2.206	2.78	1.654	1.932	0.965	1.001	0.532	0.045	0.626	0.978	0.079	0.343	1.756
A-1444	346.3	812.6	340.067	342.074	106.009	7153.33	1	1	Tier 3 one-reaction											0	7	109	0.1224	1.0704	0.8173	1.3454	1.253	1.371	0.9271	1.146	1.353	1.114	1.032	1.1923	1.211	0.951	0.692	0.923	0.742	1.176	0.816	1.228	1.364	0.774	0.729	0.994	0.726	0.999	1.111
A-1445	346.4	814.2	347.115	349.122	226.113	14896.6	2	2	Tier 3 only two-reaction											0	0	34	0	0.761	0.958	1.015	0.952	0.747	1.049	0.953	0.783	1.026	0.68	0.941	0.654	0.742	0.729	0.495	1.009	0.969	0.564	0.557	0.848	0.472	0.552	0.659	0.507	0.849	0.718
A-1447	346.8	818.4	426.589	428.595	192.531	6621.6	1	1	Unidentified														0.0204	0.605	0.787	2.589	1.488	0.523	1.264	1.989	1.052	1.402	0.696	0.968	0.405	0.694	1.685	1.106	1.363	0.591	0.728	1.61	1.754	0.394	1.505	1.753	0.432	1.129	3.99
A-1448	346.9	819.2	457.061	459.067	446.006	6235.43	2	2	Tier 3 one-reaction											0	1	42	0	1.384	1.184	1.815	1.064	1.668	1.972	1.875	1.129	1.436	1.122	1.743	1.163	1.414	1.515	1.063	1.638	1.713	1.057	1.347	1.015	1.248	0.767	1.075	1.178	1.767	1.257
A-1449	347	820.6	377.152	379.159	143.094	109706	1	1	Tier 2						AXA02078000		L-2-Amino-3-methylenehexanoic acid	1.53	34				0.0408	0.494	0.956	0.824	0.877	0.377	0.609	0.706	0.812	0.689	0.914	0.656	0.732	1.007	0.79	0.609	0.658	0.536	1.291	0.885	0.902	0.159	0.514	0.271	0.319	0.57	0.783
A-1450	347.1	821.9	379.13	381.137	290.144	37009.1	2	2	Tier 3 only two-reaction											0	0	22	0	0.932	0.52	1.043	0.534	0.873	0.996	0.624	0.733	1.08	1.127	1.011	0.906	1.106	0.957	1.278	1.278	0.614	1.58	0.951	1.332	0.21	0.944	1.367	0.245	0.581	1.176
A-1451	347.2	822	368.11	370.117	268.104	63600.3	2	2	Tier 3 one-reaction											0	12	306	0	1.273	1.969	1.451	1.019	0.764	1.793	1.403	1.757	1.247	1.441	1.079	1.567	1.701	1.993	1.531	1.535	1.097	1.05	1.108	1.819	0.605	0.906	1.008	1.062	0.324	0.91
A-1452	347.2	822.2	359.133	361.14	250.149	15320.5	2	2	Tier 3 only two-reaction											0	0	22	0.0408	0.264	0.674	1.048	0.373	0.345	0.595	1.247	1.43	1.059	2.259	0.434	1.25	2.162	2.28	1.287	1.05	2.243	3.954	0.932	0.976	0.346	0.866	0.901	0.1862	0.354	0.548
A-1453	347.4	823.4	339.084	341.09	210.051	216499	2	2	Tier 3 only two-reaction											0	0	63	0	0.678	1.186	0.648	1.049	1.297	0.773	0.396	1.141	0.494	0.679	0.577	0.827	0.656	0.676	0.935	0.501	0.563	1.048	1.195	1.77	0.278	0.395	0.262	0.323	0.43	0.412
A-1455	347.5	823.5	325.076	327.082	182.035	34079.2	2	2	Tier 3 one-reaction											0	7	242	0	1.467	0.988	1.164	1.07	1.075	1.654	1.008	1.308	1.022	1.566	0.78	1.019	1.007	0.84	1.18	1.194	1.058	0.968	0.916	1.29	0.234	0.841	0.895	0.449	0.705	1.09
A-1456	347.5	823.5	451.646	453.653	217.588	7501.1	1	1	Unidentified														0	0.764	0.791	1.476	0.697	0.637	0.651	1.176	0.868	0.438	0.714	0.724	0.46	0.588	1.221	1.515	0.695	1.036	0.696	1.511	1.166	0.476	0.927	0.655	1.01	0.903	3.122
A-1457	347.7	823.7	357.058	359.064	245.998	5758.77	2	2	Tier 3 one-reaction											0	2	60	0.0408	0.994	1.222	1.062	1.01	1.565	1.191	0.596	1.145	0.992	0.817	1.002	1.257	0.964	0.919	1.043	0.5593	1.233	0.87	1.353	1.896	0.365	0.784	0.719	0.45	0.748	0.673
A-1459	347.9	824	338.084	340.091	208.052	1773804	2	2	Tier 3 one-reaction											0	6	319	0	0.473	1.028	0.44	0.814	1.226	0.518	0.198	0.899	0.251	0.499	0.28	0.669	0.466	0.525	0.781	0.284	0.303	0.61	1.039	1.664	0.119	0.313	0.206	0.138	0.219	0.279
A-1460	348.1	824.2	299.1	301.107	130.083	42064.9	2	2	Tier 3 only two-reaction											0	0	11	0.0612	0.548	0.525	0.599	0.553	0.362	0.66	0.477	0.582	0.451	0.637	0.446	0.528	0.451	0.537	0.384	0.59	0.662	0.461	0.707	0.417	0.31	0.891	0.55	0.472	0.427	0.648
A-1461	348.4	824.5	496.189	498.196	262.13	63996.1	1	1	Tier 1	AXA01219000	HMDB0028935	Leucyl-Methionine	9.52	9.7									0.0204	0.87	1.766	1.502	0.772	1.068	0.956	2.413	1.452	1.342	0.999	1.363	1.651	2.278	1.417	0.809	1.556	0.939	1.117	1.586	1.396	0.532	0.984	0.661	0.488	1.239	1.008
A-1462	348.8	825.1	365.151	367.16	131.093	458302	1	1	Tier 1	AXA00239000	C01933	Norleucine	4.52	21.5									0	1.06	1.212	2.236	1.601	0.871	0.874	0.695	1.03	1.615	1.26	1.879	1.33	1.784	0.919	1.072	1.305	0.928	1.051	1.962	1.639	0.443	1.206	1.143	0.851	1.1	1.111
A-1463	348.9	825.2	375.603	377.61	283.089	37785.1	2	2	Tier 3 zero-reaction											2	43	603	0	1.407	2.187	0.887	0.504	1.003	1.868	0.898	1.587	1.132	1.039	0.766	0.984	1.224	1.466	1.395	1.646	1.408	1.155	1.615	2.013	0.191	0.805	0.459	0.297	0.635	1.831
A-1465	349.1	825.4	319.601	321.607	171.084	62270.3	2	2	Tier 3 only two-reaction											0	0	13	0	2.75	0.38	0.404	2.675	1.731	0.686	0.276	0.954	0.859	0.519	1.325	1.235	0.836	0.75	1.011	0.598	0.518	0.701	0.538	0.442	1.347	1.544	0.557	1.968	1.208	0.657
A-1466	349.2	825.5	416.116	418.122	182.058	22879.3	1	1	Tier 2						AXA00365000		3-(3-Hydroxyphenyl)-3-hydroxypropanoic acid	0.06	26.4				0.0204	0.856	0.832	1.276	1.111	0.679	0.496	0.952	0.747	1.202	0.499	0.893	0.577	0.671	0.952	0.592	1.071	0.632	0.682	0.905	0.843	2.614	0.77	0.837	1.031	1.428	0.768
A-1467	349.3	825.7	327.606	329.613	187.096	999223	2	2	Tier 3 one-reaction											0	7	164	0	2.46	0.311	0.341	2.407	1.536	0.525	0.218	0.783	0.719	0.444	1.146	1.091	0.691	0.585	0.81	0.471	0.406	0.552	0.494	0.277	1.068	1.363	0.439	1.708	1.001	0.532
A-1468	349.3	825.7	328.606	330.612	189.095	120950	2	2	Tier 3 only two-reaction											0	0	32	0	2.696	0.407	0.431	2.671	1.69	0.664	0.317	0.934	0.868	0.552	1.384	1.225	0.855	0.746	0.938	0.633	0.522	0.68	0.585	0.356	1.215	1.538	0.568	1.863	1.173	0.649
A-1469	350.5	827.1	438.067	440.073	204.009	52319.9	1	1	Tier 3 one-reaction											0	5	118	0.0204	0.326	0.587	2.198	0.501	0.125	0.275	1.927	2.426	1.23	0.546	0.285	1.797	0.469	0.644	0.889	0.333	1.709	0.643	0.76	0.406	1.301	0.753	0.047	0.853	0.209	0.445
A-1470	350.6	827.2	371.106	373.112	137.047	177625	1	1	Tier 2						AXA04432000		m-Aminobenzoic acid	0.98	121.7				0	1.843	0.555	1.088	0.33	0.133	0.208	0.638	0.859	1.806	0.299	1.083	0.435	0.786	1.614	0.497	1.457	0.36	0.48	1.205	1.258	0.264	0.401	0.647	1.213	0.184	0.356
A-1471	350.6	827.3	300.582	302.589	133.048	91434.2	2	2	Tier 3 one-reaction											0	1	61	0	1.184	1.128	1.11	1.187	0.933	1.268	1.427	1.339	1.046	1.214	0.884	1.108	1.114	1.949	1.484	0.736	0.912	1.165	0.769	1.19	1.915	1.355	1.087	1.285	0.861	1.371
A-1472	350.7	827.4	412.142	414.15	356.166	57389.1	2	2	Tier 3 one-reaction											0	15	299	0	1.981	0.512	0.436	2.484	1.131	0.83	0.589	0.377	0.612	0.61	0.631	0.822	0.585	0.409	0.565	0.471	0.691	0.356	0.365	0.406	0.588	1.653	0.543	1.831	1.051	0.474
A-1474	350.9	827.6	364.623	366.63	130.565	15905.7	1	1	Unidentified														0	1.359	1.163	1.093	2.265	1.874	1.257	0.775	0.872	0.981	1.218	0.905	1.616	1.121	0.988	0.86	0.836	1.501	0.733	0.73	0.699	0.556	1.316	1.252	1.219	1.219	0.531
A-1475	351	827.7	354.069	356.076	240.021	14297.6	2	2	Tier 1	AAA00674000	C00491	Isomer 1 of Cystine	3.34	18.9									0.0612	0.653	1.224	3.249	1.063	1.014	0.578	0.44	0.848	1.969	0.619	3.842	0.541	0.438	0.572	0.749	2.557	0.484	0.931	2.7	2.581	1.42	0.756	0.811	0.421	0.992	1.294
A-1477	351.2	828	307.075	309.081	73.0161	45469.5	1	1	Tier 3 one-reaction											0	2	250	0.0408	1.202	0.939	1.065	1.045	0.705	1.281	1.46	1.212	0.809	1.2	0.792	1.225	0.993	1.893	1.313	0.684	0.609	1.068	0.834	0.667	1.923	1.426	1.095	1.355	0.927	1.184
A-1478	351.3	828.1	356.62	358.627	122.562	8961.09	1	1	Unidentified														0	1.312	0.365	1.794	0.736	1.631	2.076	1.538	0.949	1.703	2.059	1.409	1.159	1.246	1.334	1.626	1.804	0.748	1.71	1.08	1.538	0.437	1.369	2.017	0.726	0.851	1.635
A-1479	351.4	828.2	396.174	398.18	162.116	5952.06	1	1	Tier 2						APA00756000	C06180	Anabasine	0.35	160.5				0	2.148	2.863	1.803	1.52	1.431	1.877	2.423	3.537	3.884	1.554	1.714	2.063	2.398	3.929	2.568	4.279	4.224	1.785	2.638	4.101	0.702	2.19	1.37	0.829	1.484	1.52
A-1480	352	828.9	461.138	463.143	227.08	12678.9	1	1	Tier 2						AAA01055000	C00826	L-Arogenic acid	0.74	56.4				0.1633	0.1655	4.1999	1.94	0.624	0.746	6.7985	0.896	0.782	1.703	0.598	2.128	0.795	0.549	2.902	0.1252	1.597	0.577	3.3091	1.595	1.657	0.586	1.741	1.053	0.59	1.273	1.2
A-1481	352.2	829.2	375.603	377.61	141.545	26447.5	1	1	Unidentified														0	1.411	2.263	0.887	0.504	1.003	1.868	0.898	1.587	1.116	1.039	0.766	0.984	1.224	1.427	1.395	1.648	1.408	1.155	1.615	1.988	0.191	0.805	0.459	0.297	0.635	1.684
A-1483	352.9	830.1	654.215	658.228	187.105	82548	1	2	Tier 3 only two-reaction											0	0	29	0	2.701	0.35	0.374	2.59	1.667	0.624	0.26	0.94	0.85	0.497	1.262	1.21	0.813	0.708	0.954	0.538	0.465	0.656	0.522	0.316	1.309	1.521	0.532	1.948	1.187	0.632
A-1484	353	830.2	450.111	452.118	216.052	14790	1	1	Tier 3 one-reaction											0	6	134	0	0.757	1.069	0.776	0.597	0.445	0.613	1.051	0.945	0.824	0.821	0.812	0.742	0.743	0.817	0.48	0.732	0.54	0.268	0.731	0.665	0.356	0.733	0.992	0.381	0.624	0.629
A-1485	353.4	830.6	455.127	457.134	221.069	29714	1	1	Tier 3 one-reaction											0	20	229	0	3.052	0.597	0.764	0.628	0.096	0.195	0.505	1.217	1.595	0.673	0.629	0.79	0.873	1.167	0.674	1.716	0.315	0.543	0.836	0.845	0.333	0.569	0.226	0.807	0.461	0.495
A-1486	354	831.4	447.242	449.248	213.184	6629.08	1	1	Tier 3 only two-reaction											0	0	14	0.1633	0.788	1.715	1.47	0.808	0.431	0.954	0.958	0.821	0.953	1.061	0.81	1.912	2.171	0.903	1.169	1.005	0.3746	0.749	1.235	0.25	0.1738	0.514	0.516	0.1767	0.2568	0.49
A-1488	354.9	832.5	308.1	310.106	148.083	6815.67	2	2	Unidentified														0.1837	0.492	2.253	0.876	0.758	0.43	1.206	1.245	0.838	1.973	4.482	0.898	0.464	1.002	0.829	0.873	0.734	2.409	11.194	0.819	0.999	11.42	0.491	0.917	0.715	4.8294	9.191
A-1489	355.5	833.2	404.624	406.63	170.566	26923.4	1	1	Unidentified														0.0408	1.768	1.003	0.842	2.481	2.976	0.677	0.346	0.816	1.314	0.498	1.802	1.658	1.112	0.282	0.712	1.095	3.354	0.668	0.674	1.123	1.605	0.972	0.877	2.007	4.052	1.164
A-1490	355.6	833.3	373.085	375.092	139.026	154754	1	1	Tier 2						AXA00784000	C18620	3-Hydroxypicolinic acid	1.36	57				0	0.393	1.203	0.632	0.166	0.27	0.509	0.589	0.581	0.357	0.649	0.457	1.005	1.295	0.617	0.682	0.306	0.075	0.837	0.65	0.534	0.102	0.291	0.529	0.347	0.133	0.491
A-1491	355.6	833.3	436.226	438.232	202.167	29088.4	1	1	Tier 3 one-reaction											0	3	50	0	0.425	0.768	0.701	0.767	1.231	0.903	0.604	0.79	0.88	0.615	0.931	0.848	0.686	0.771	0.645	0.89	0.957	0.635	0.708	0.936	0.481	0.627	1.154	0.419	1.078	0.491
A-1492	355.6	833.3	464.22	466.227	230.161	5138	1	1	Tier 1	AXA01404000	HMDB0029131	Valyl-Leucine	3.4	3.7									0.2245	0.559	0.493	3.505	0.9411	0.61	1.135	1.715	0.7	2.527	1.099	6.406	0.68	0.966	0.546	0.581	0.952	0.5245	0.427	0.879	0.958	0.4849	0.817	1.535	0.345	0.721	0.624
A-1495	357.1	835.2	497.176	499.183	263.118	11024.2	1	1	Tier 3 one-reaction											0	11	212	0	1.24	1.299	0.968	1.285	0.912	1.549	1.016	0.726	0.616	2.173	0.929	1.12	1.254	1.141	1.622	1.278	1.032	1.116	2.043	2.439	0.59	0.969	0.535	0.525	1.585	1.348
A-1496	357.3	835.3	460.819	462.826	226.761	14128.7	1	1	Unidentified														0	1.01	0.681	1.037	0.737	0.41	0.815	1.374	1.141	0.814	1.195	0.416	0.922	0.522	1.788	0.959	0.467	0.547	0.798	0.844	1.235	1.771	4.117	1.365	2.088	0.414	1.657
A-1497	357.4	835.5	378.122	380.131	288.127	9512	2	2	Tier 3 only two-reaction											0	0	60	0.0408	0.649	1.32	1.089	1.039	1.291	1.14	0.874	0.802	1.271	0.651	1.214	0.751	0.738	0.932	0.586	1.511	1.595	0.671	0.872	1.071	0.821	0.855	0.641	0.815	1.129	0.539
A-1498	357.4	835.5	391.168	393.175	157.11	128899	1	1	Tier 3 one-reaction											0	18	261	0	0.461	0.875	0.828	0.832	1.37	0.918	0.593	0.786	0.878	0.6	1.018	0.889	0.668	0.833	0.671	0.947	1.01	0.612	0.725	1.021	0.503	0.671	1.255	0.453	1.269	0.538
A-1499	357.6	835.7	403.144	405.15	169.085	328615	1	1	Tier 3 zero-reaction											2	11	261	0	2.497	0.395	0.412	2.452	1.57	0.649	0.291	0.941	0.857	0.506	1.239	1.146	0.844	0.743	0.963	0.594	0.522	0.671	0.553	0.401	1.273	1.483	0.575	1.819	1.18	0.645
A-1502	358.1	836.4	380.132	382.139	292.147	14477.3	2	2	Tier 3 one-reaction											0	2	100	0	1.315	1.049	1.443	1.018	1.299	1.623	1.203	1.286	1.565	1.389	1.409	1.167	1.653	1.396	1.343	1.73	1.065	1.87	1.41	2.162	0.709	1.265	2.066	0.564	1.138	1.322
A-1503	358.3	836.6	309.582	311.589	151.048	8197.6	2	2	Tier 3 one-reaction											0	7	191	0	2.181	2.656	1.692	2.888	2.511	3.51	1.64	1.533	2.587	1.423	3.052	1.009	1.575	1.656	0.884	1.765	2.771	0.807	1.516	2.953	0.95	1.919	1.756	1.548	3.887	1.59
A-1504	358.4	836.7	330.091	332.097	96.0322	51994.7	1	1	Tier 3 one-reaction											0	4	252	0.0816	0.674	1.726	0.876	0.878	1.05	2.014	1.336	0.76	1.037	1.005	1.94	0.802	0.701	0.968	0.776	1.424	1.607	1.601	0.989	1.145	1.508	0.823	0.742	1.026	1.423	0.711
A-1505	358.5	836.8	462.17	464.176	228.111	524831	1	1	Tier 3 zero-reaction											1	8	297	0	0.451	1.54	0.921	0.845	0.761	0.691	0.721	0.924	0.923	0.779	0.861	1.338	1.731	0.791	1.028	0.947	0.674	0.704	0.954	0.861	0.307	0.692	0.896	0.612	0.626	0.404
A-1506	358.6	836.9	412.088	414.097	178.03	6369.78	1	1	Tier 3 one-reaction											0	3	160	0.0408	0.803	1.064	1.635	0.937	0.953	1.324	1.219	1.025	1.153	0.807	0.748	0.496	0.567	1.305	0.946	1.293	1.231	1.048	1.082	1.461	0.339	0.945	0.749	0.454	0.783	1.404
A-1507	358.6	837	398.078	400.084	328.039	8833	2	2	Tier 3 one-reaction											0	5	165	0	0.529	0.847	1.767	1.1	0.841	0.967	1.223	1.596	0.837	0.598	1.106	0.544	0.64	1.122	0.891	1.184	0.561	0.989	1.285	1.438	0.356	0.664	1.561	0.336	0.749	1.916
A-1508	358.7	837.1	350.07	352.075	116.012	47217.3	1	1	Tier 3 zero-reaction											2	17	359	0	0.529	1.233	1.171	1.193	0.977	1.361	1.179	1.135	1.23	0.593	1.194	1.426	1.684	0.89	1.671	1.095	1.253	0.396	0.691	1.472	0.75	2.075	0.863	1.3	1.6	1.139
A-1509	358.8	837.2	335.62	337.627	203.124	88189.9	2	2	Tier 2						AXA01233000		Isomer 1 of Lysyl-Glycine	3.91	39.4				0	0.485	0.894	0.741	1.238	0.858	0.549	0.315	0.602	0.588	1.092	0.572	1.167	1.081	0.649	0.644	0.701	0.465	0.639	0.708	0.782	0.216	0.448	0.459	0.359	0.37	0.444
A-1510	358.8	837.2	449.221	451.228	215.162	5557.67	1	1	Tier 3 one-reaction											0	5	36	0	0.612	0.937	0.876	1.13	1.434	1.127	0.796	0.906	1.086	0.775	1.255	1.051	0.865	0.975	0.778	1.262	1.063	0.694	0.836	1.339	0.668	0.773	1.305	0.635	1.259	0.605
A-1511	358.9	837.3	356.116	358.123	244.115	8066.36	2	2	Tier 3 one-reaction											0	3	138	0.0204	0.52	1.058	1.209	0.737	1.982	1.169	0.93	0.844	0.93	1.074	0.936	1.058	0.624	1.042	0.584	1.354	1.06	0.699	0.888	1.161	0.3043	0.726	1.252	0.538	1.033	0.695
A-1512	359	837.5	416.116	418.123	182.058	173541	1	1	Tier 1	AAA00287000	C03672	Hydroxyphenyllactici acid	0.94	25.9									0	0.608	0.917	1.406	0.835	0.679	0.564	0.443	0.468	1.185	0.624	1.006	0.662	0.702	1.015	0.738	0.993	0.677	0.959	1.126	0.854	1.541	0.855	1.281	0.679	1.406	0.797
A-1513	359.2	837.7	359.132	361.139	250.148	29878.7	2	2	Tier 3 one-reaction											0	1	52	0.0408	0.199	0.719	1.105	0.354	0.34	0.545	0.846	1.236	0.41	2.054	1.146	1.146	2.071	2.129	1.578	0.937	2.694	3.609	1.026	1.258	0.22	0.728	0.778	0.121	0.6299	0.527
A-1515	359.8	838.4	315.108	317.115	162.099	151951	2	2	Tier 1	AAA00757000	C16741	5-Hydroxylysine	1.78	5.6									0	0.433	1.348	0.72	1.034	1.082	0.538	1.226	0.577	0.661	2.184	0.97	0.932	1.193	0.633	0.612	0.639	0.16	1.825	0.865	0.769	0.243	0.566	0.456	0.29	1.237	0.354
A-1517	360.1	838.8	472.189	474.196	238.13	31669.9	1	1	Tier 3 one-reaction											0	3	157	0	0.266	1.7	0.333	1.225	0.71	0.688	0.175	0.788	0.372	0.523	0.88	0.615	0.71	0.517	0.51	0.695	0.707	0.565	0.738	0.791	0.262	0.378	0.442	0.519	0.842	0.379
A-1520	360.8	839.6	364.086	366.092	260.055	12079	2	2	Tier 3 one-reaction											0	3	238	0.0816	0.41	0.8	1.829	1.177	0.992	0.903	2	1.419	1.6	0.489	1.361	0.484	0.67	1.148	0.873	2.355	0.815	0.59	2.458	4.441	0.851	1.372	1.538	0.871	1.576	2.394
A-1521	360.8	839.6	455.127	457.134	221.069	301471	1	1	Tier 3 one-reaction											0	20	229	0	2.861	0.783	0.857	0.535	0.207	0.257	0.606	1.236	1.602	0.757	0.723	1.014	1.054	1.608	0.708	1.71	0.356	0.662	1.058	0.559	0.104	0.887	0.206	1.037	0.169	0.298
A-1522	360.8	839.6	256.077	258.084	44.0368	353475	2	2	Unidentified														0.0816	0.872	0.994	1.254	1.505	0.95	1.664	1.072	0.893	1.132	0.873	1.413	0.796	0.711	0.877	0.503	0.884	1.266	0.444	0.863	0.73	1.527	1.352	1.063	1.423	1.387	0.666
A-1523	361	839.9	350.152	352.159	116.093	5672.67	1	1	Unidentified														0.2245	1	0.2349	0.589	2.262	1.094	0.936	0.533	0.1755	0.631	0.792	2.1	1.375	0.1672	0.1811	0.734	0.935	0.502	1.175	0.698	0.579	2.913	0.19	0.41	4.459	1.262	0.531
A-1524	361.1	840	342.629	344.635	217.141	70406	2	2	Tier 2						AAA00760000	C15699	gamma-L-Glutamylputrescine	3.33	5.8				0	0.478	1.896	0.878	0.802	0.658	0.629	0.971	1.08	0.588	1.104	0.608	1.296	1.863	1.028	1.214	0.738	0.565	0.637	0.803	0.73	0.186	0.659	0.405	0.62	0.503	0.706
A-1525	361.2	840.1	305.096	307.102	71.0372	210662	1	1	Tier 3 zero-reaction											1	9	290	0.0204	0.78	0.491	0.371	2.514	1.004	0.454	0.383	0.138	0.513	0.52	2.001	1.214	0.513	0.2	0.618	0.598	0.185	1.195	0.41	7.313	2.415	0.091	0.369	4.92	1.16	0.469
A-1526	361.2	840.2	423.195	425.202	189.136	9173.14	1	1	Tier 3 one-reaction											0	5	179	0.3061	0.6457	1.372	0.5431	0.826	0.653	0.73	0.6336	0.7287	0.587	1.072	0.5541	0.893	1.405	0.846	0.604	1.724	0.772	0.617	0.791	0.724	0.6084	0.63	0.722	0.3641	0.5293	0.6506
A-1528	361.4	840.4	496.154	498.16	262.095	129849	1	1	Tier 2						AAA00994A01		N-Acetyl-5-Hydroxy-L-tryptophan	0.31	53.1				0	0.323	1.572	0.944	0.746	0.66	0.631	0.739	1.191	0.868	1.193	0.751	1.212	1.36	0.951	1.259	0.921	0.551	0.802	1.102	0.929	0.317	0.636	1.062	0.499	0.444	0.391
A-1529	361.6	840.6	318.601	320.608	169.084	616134	2	2	Tier 3 zero-reaction											2	11	260	0	2.681	0.329	0.352	2.621	1.614	0.582	0.237	0.883	0.786	0.456	1.199	1.127	0.776	0.669	0.941	0.504	0.423	0.628	0.491	0.307	1.278	1.444	0.504	1.97	1.138	0.6
A-1531	361.7	840.8	359.088	361.094	250.059	5914.29	2	2	Tier 3 one-reaction											0	8	156	0.1429	0.361	1.011	0.7927	0.6165	0.397	0.8465	0.633	0.8	1.3389	0.827	0.714	1.0781	0.797	1.123	0.812	1.042	0.656	1.006	0.725	1.231	0.405	0.991	0.827	0.45	0.67	0.641
A-1532	362.1	841.2	455.076	457.081	221.018	11701.1	1	1	Tier 3 one-reaction											0	1	57	0.0408	0.3269	0.789	0.462	0.2811	0.4	0.434	0.658	0.481	0.503	0.472	0.475	0.562	0.482	0.585	0.356	0.434	0.526	0.494	0.45	0.947	0.545	0.312	0.55	0.426	0.415	0.446
A-1533	362.3	841.4	322.598	324.604	177.079	72738	2	2	Tier 2						AXA00696000		O-Ureidohomoserine	5.68	92				0.0204	0.174	1.214	0.597	0.451	0.699	3.136	2.944	1.063	0.805	0.649	0.728	0.876	1.258	0.668	0.595	0.861	0.221	0.616	0.687	2.013	0.1023	0.742	2.293	0.346	0.383	0.56
A-1534	362.5	841.6	417.159	419.165	183.1	69537	1	1	Tier 3 one-reaction											0	8	211	0	0.292	0.559	0.7	0.731	2.518	1.213	1.042	0.56	1.084	0.751	0.981	1.324	0.486	0.449	0.196	1.157	1.02	0.17	0.806	1.075	0.595	1.003	1.744	1.254	1.435	0.412
A-1535	362.5	841.7	644.195	648.208	177.086	31546.2	1	2	Tier 3 only two-reaction											0	0	10	0	0.236	1.178	0.726	0.628	0.726	2.893	2.775	0.823	0.925	0.631	0.674	1.005	1.251	0.943	0.764	0.863	0.412	0.687	0.67	1.819	0.073	0.695	2.369	0.467	0.591	0.759
A-1536	362.6	841.8	352.099	354.106	236.081	143798	2	2	Tier 3 zero-reaction											1	28	494	0	0.235	0.57	0.551	0.463	0.401	0.498	0.38	0.547	0.335	0.276	0.477	0.366	0.332	0.614	0.792	0.536	0.425	0.631	0.643	1.386	0.177	0.227	0.379	0.154	0.332	0.244
A-1537	362.6	841.8	322.074	324.081	88.0158	112384	1	1	Tier 3 zero-reaction											2	30	481	0	2.427	1.694	1.495	2.46	2.488	1.879	1.705	1.388	2.02	1.193	2.146	1.185	1.559	1.526	1.083	1.574	1.424	1.092	1.2	1.813	1.287	1.8	1.37	1.307	2.341	1.216
A-1538	362.6	841.9	436.226	438.233	202.168	41252.4	1	1	Tier 3 one-reaction											0	3	50	0	0.456	0.853	0.762	0.791	1.292	1.031	0.604	0.764	0.992	0.659	1.033	0.875	0.692	0.832	0.651	0.941	1.008	0.622	0.737	0.969	0.484	0.664	1.193	0.474	1.205	0.536
A-1539	362.7	842	488.101	490.107	254.043	7923.33	1	1	Tier 3 one-reaction											0	4	119	0.0612	0.453	0.7	1.022	0.547	0.632	0.547	0.377	1.001	0.591	0.531	0.567	0.358	0.481	1.142	1.339	1.383	1.028	1.837	0.4995	0.537	0.323	0.219	0.293	0.3226	1.458	0.99
A-1540	362.9	842.2	327.606	329.613	187.095	2.12566e+06	2	2	Tier 3 one-reaction											0	7	163	0	2.34	0.271	0.341	2.373	1.526	0.482	0.177	0.722	0.636	0.408	1.065	1.028	0.628	0.517	0.769	0.413	0.394	0.522	0.491	0.275	0.983	1.36	0.413	1.585	0.949	0.499
A-1541	363.1	842.4	629.142	631.149	395.083	5718	1	1	Tier 3 one-reaction											0	6	210	0.0816	1.792	1.141	0.83	1.953	1.449	1.642	0.729	0.985	1.799	0.761	1.908	0.822	1.001	0.806	0.564	1.126	1.048	0.7271	1.055	0.809	1.304	1.391	1	5.8711	2.309	0.791
A-1542	363.1	842.4	364.085	366.091	130.027	19801.5	1	1	Tier 3 zero-reaction											4	40	464	0.0204	0.793	0.8	1.829	1.175	0.992	0.925	2	1.454	1.63	0.515	1.361	0.484	0.67	1.148	0.927	2.113	0.815	0.59	2.335	4.464	0.851	1.372	1.471	0.871	1.576	2.394
A-1543	363.2	842.5	528.684	530.691	294.626	10276.4	1	1	Unidentified														0	0.761	0.708	1.77	0.426	0.537	1.167	0.942	1.115	0.62	0.526	0.54	0.459	0.478	1.152	1.16	0.701	1.063	0.655	1.731	1.846	0.124	0.812	0.357	0.324	0.704	1.805
A-1544	363.2	842.5	405.085	407.091	342.053	10621.6	2	2	Tier 3 one-reaction											0	3	200	0.0816	0.1226	0.448	1.888	0.595	1.365	0.575	2.039	1.291	0.792	0.494	1.164	0.1089	0.513	0.771	2.281	0.66	0.353	0.684	0.866	1.015	1.533	0.497	1.318	0.254	0.947	2.607
A-1545	363.3	842.6	300.084	302.091	132.052	116124	2	2	Unidentified														0	1.299	1.521	0.942	1.53	1.097	1.416	1.202	1.312	1.252	0.993	1.303	1.038	1.165	1.183	1.104	1.011	0.997	0.766	0.989	0.996	1.744	1.456	1.202	1.694	1.423	1.02
A-1546	363.3	842.6	345.091	347.098	222.065	266175	2	2	Tier 1	AAA00620000	C02291	Cystathionine	2.89	21.2									0	0.056	0.666	0.031	0.331	0.06	0.029	0.018	0.57	0.028	0.024	0.057	0.034	0.038	0.248	0.312	0.025	0.02	0.982	0.07	0.683	0.041	0.032	0.021	0.028	0.022	0.023
A-1547	363.4	842.7	335.603	337.61	203.09	47981.6	2	2	Tier 2						AXA01143000		Glycyl-Gamma-glutamic acid	0.86	71.8				0	2.167	0.435	0.743	2.565	1.968	0.706	0.351	0.958	0.809	0.676	1.384	1.117	0.88	0.646	0.771	0.656	0.64	0.779	0.799	0.685	0.911	1.443	0.603	1.443	1.264	0.719
A-1548	363.7	843.1	385.628	387.634	151.569	14522.9	1	1	Unidentified														0	1.559	1.741	1.734	1.346	1.683	0.95	1.064	2.681	2.871	2.077	2.528	1.908	1.725	1.65	1.333	3.449	1.997	2.043	1.517	1.51	0.276	1.438	0.848	0.809	1.629	1.916
A-1550	364	843.4	416.605	418.612	182.546	23207.7	1	1	Unidentified														0	0.962	0.766	1.069	0.991	0.696	1.14	1.158	1.122	0.966	1.22	0.71	0.88	0.904	1.751	1.411	0.96	0.687	0.652	1.098	1.319	1.139	1.974	1.1	1.2	0.636	1.706
A-1551	364.1	843.6	328.605	330.612	189.094	185951	2	2	Tier 3 only two-reaction											0	0	33	0	2.467	0.367	0.436	2.613	1.619	0.626	0.271	0.824	0.79	0.506	1.235	1.138	0.739	0.624	0.843	0.532	0.514	0.602	0.562	0.361	1.131	1.469	0.501	1.74	1.097	0.584
A-1552	364.4	844	362.151	364.158	256.184	10250.6	2	2	Tier 3 one-reaction											0	3	148	0.0408	0.617	0.691	0.902	1.309	0.481	0.741	2.15	1.108	1.005	1.368	0.925	1.425	1.591	1.845	1.825	1.211	0.837	0.757	1.178	1.06	0.733	0.683	0.684	0.411	0.781	0.459
A-1553	364.4	844	277.064	279.07	43.0052	49140.4	1	1	Unidentified														0	2.428	0.378	0.436	2.478	1.548	0.598	0.3	0.947	0.913	0.515	1.282	1.211	0.889	0.737	0.918	0.586	0.597	0.684	0.572	0.404	1.375	1.47	0.548	1.914	1.219	0.679
A-1555	364.8	844.4	511.147	515.16	44.0373	128819	1	2	Tier 3 one-reaction											0	1	145	0	0.995	1.045	1.174	1.739	0.948	1.583	1.073	0.933	1.101	1.006	1.594	0.77	0.861	1.041	0.528	0.968	1.298	0.507	0.938	0.868	1.602	1.449	1.246	1.538	1.553	0.728
A-1556	365	844.7	510.205	512.212	276.147	94712.9	1	1	Tier 3 one-reaction											0	5	118	0	0.327	0.864	0.807	0.475	0.595	0.925	3.691	0.56	0.897	0.362	0.886	0.828	1.321	0.552	0.4	0.867	0.175	0.535	0.875	0.845	0.121	0.319	0.302	0.095	1.382	0.722
A-1557	365.1	844.8	349.085	351.091	115.027	25666.5	1	1	Tier 3 one-reaction											0	13	273	0.0612	1.267	0.862	0.849	2.314	2.815	0.883	0.497	0.446	1.662	0.743	1.655	2.51	1.013	0.523	0.471	1.229	3.891	0.58	0.488	0.746	1.345	1.389	1.032	1.26	2.537	0.311
A-1558	365.3	845.1	599.166	603.179	132.056	10930	1	2	Tier 3 zero-reaction											1	8	150	0	1.239	1.617	0.963	1.556	1.203	1.589	1.2	1.264	1.4	1.134	1.452	1.072	1.251	1.306	1.091	1.381	1.213	0.901	1.012	1.044	1.873	1.493	1.398	1.734	1.59	1.008
A-1559	365.5	845.3	277.1	279.109	43.0418	99071.8	1	1	Tier 3 one-reaction											0	4	291	0.102	1.055	0.809	1.069	0.821	1.039	0.866	0.583	1.031	1.222	2.737	1.214	1.059	1.452	1.472	0.996	1.48	1.191	1.488	0.973	0.969	0.201	1.134	0.734	0.542	1.578	0.883
A-1560	365.5	845.3	355.068	357.075	242.02	139508	2	2	Tier 3 zero-reaction											1	33	347	0	0.642	1.062	1.079	1.271	0.858	0.733	1.038	1.032	0.722	0.739	1.104	0.525	0.655	0.914	0.735	0.929	0.695	1.218	1.038	1.098	0.698	1.129	1.233	0.777	0.805	1.466
A-1561	365.5	845.3	379.132	381.139	290.147	73387.8	2	2	Tier 3 one-reaction											0	14	282	0	1.059	0.553	1.185	1.048	0.825	1.215	0.682	0.786	1.089	1.178	1.022	0.903	0.971	0.871	1.357	1.276	0.632	1.5	1.09	1.414	0.164	1.027	1.675	0.272	0.586	1.413
A-1562	365.6	845.5	420.23	422.236	186.172	15159.4	1	1	Tier 3 only two-reaction											0	0	29	0.1837	0.1853	0.648	1.295	0.133	0.225	0.593	8.58	2.021	0.537	1.092	0.237	0.192	0.289	0.9884	0.09	0.208	1.341	0.279	1.1017	1.641	9.027	0.139	1.0039	0.987	0.808	1.564
A-1564	365.8	845.6	707.146	711.157	240.036	17021	1	2	Tier 3 one-reaction											0	2	118	0	0.598	1.013	1.235	1.44	0.81	0.783	1.125	1.001	0.674	0.754	1.135	0.523	0.668	0.942	0.696	0.913	0.752	1.009	1.02	1.129	0.649	0.972	1.194	0.686	0.705	1.474
A-1565	365.9	845.8	335.142	337.149	101.084	5.56108e+06	1	1	Tier 2						AYA00051000		4-Hydroxypiperidine	0.26	95.4				0.0612	0.962	0.732	0.92	0.707	0.857	1.43	0.935	0.935	0.854	1.219	0.733	0.98	1.051	1.247	1.269	0.867	0.546	1.84	0.958	0.965	0.934	0.839	1.109	0.609	0.626	0.926
A-1566	366.1	846	458.071	460.078	224.012	94518.6	1	1	Tier 3 one-reaction											0	3	85	0.0408	1.803	2.69	3.019	1.902	1.883	2.654	2.64	2.047	2.448	1.847	2.388	1.816	1.804	1.978	1.406	1.722	2.846	1.717	1.314	2.392	1.35	1.497	1.794	1.426	2.856	2.07
A-1567	366.3	846.3	353.099	355.105	238.081	33182.4	2	2	Tier 3 one-reaction											0	4	160	0	0.321	0.744	0.667	0.588	0.561	0.713	0.653	0.553	0.655	0.444	0.502	0.518	0.347	0.505	0.601	0.477	0.437	0.488	0.538	1.339	0.203	0.307	0.313	0.223	0.327	0.493
A-1568	366.3	846.3	378.62	380.627	144.562	19203.7	1	1	Unidentified														0	1.719	1.342	1.709	2.759	3.38	0.941	1.01	1.052	3.717	2.067	3.317	2.701	2.246	0.793	1.052	4.523	5.04	0.781	1.135	1.303	0.409	1.684	2.294	0.526	3.065	0.808
A-1569	366.5	846.6	472.189	474.196	238.131	49755.4	1	1	Tier 3 one-reaction											0	4	170	0	0.727	1.741	0.767	1.595	0.881	0.708	0.133	0.817	0.79	0.629	1.131	0.811	0.667	0.499	0.495	0.771	0.937	0.593	0.759	1.152	0.361	0.397	0.609	0.558	1.046	0.539
A-1570	367	847.5	354.069	356.076	240.022	657609	2	2	Tier 1	AAA00674000	C00491	Cystine	2.27	0.9									0	0.563	1	1.006	1.189	0.811	0.653	1.073	0.952	0.595	0.699	1.02	0.527	0.596	0.823	0.665	0.781	0.571	1.067	1.063	1.786	0.659	1.058	1.109	0.637	0.702	1.4
A-1572	367.5	848.5	369.106	371.113	270.094	569091	2	2	Tier 3 one-reaction											0	9	334	0	1.221	0.761	0.819	2.566	3.554	0.846	0.484	0.419	1.494	0.796	1.648	3.151	1.017	0.473	0.453	1.194	5.049	0.432	0.524	0.584	1.301	1.415	0.923	1.089	2.717	0.319
A-1573	367.5	848.6	322.078	324.086	176.04	13106.7	2	2	Tier 3 only two-reaction											0	0	14	0.0408	1.646	1.169	0.812	1.665	1.276	1.893	1.335	0.972	1.597	0.899	1.657	0.88	1.153	1.06	0.734	0.765	1.288	0.662	0.83	1.353	1.608	1.492	1.085	1.611	2.069	0.783
A-1574	367.6	848.8	335.621	337.628	203.125	82317.1	2	2	Tier 1	AXA01233000	HMDB0028951	Lysyl-Glycine	3.48	27.8									0	0.704	1.071	0.854	2.343	1.328	1.042	1.107	0.692	0.908	1.195	0.654	1.34	1.696	0.772	0.87	0.876	1.485	0.699	0.812	0.744	0.468	0.966	0.63	0.528	1.549	0.229
A-1575	367.7	848.9	449.163	451.17	215.105	119748	1	1	Tier 3 one-reaction											0	3	99	0	1.047	1.033	0.307	0.243	0.243	0.494	0.724	0.418	0.515	0.874	0.325	0.603	0.813	0.56	0.38	0.407	0.209	0.618	0.479	1.082	0.154	0.77	0.63	0.145	0.322	1.055
A-1576	368.1	849.8	431.62	433.627	197.561	8505.67	1	1	Unidentified														0	1.305	1.338	1.659	1.085	0.863	1.567	1.494	1.34	1.086	1.422	0.931	0.967	1.102	2.312	1.853	1.021	1.31	1.048	1.196	1.321	0.798	1.825	1.325	1.272	1.031	2.191
A-1577	368.1	849.8	423.132	425.138	189.074	55183.2	1	1	Tier 3 one-reaction											0	10	190	0	1.764	1.357	0.876	2.199	1.693	2.207	1.343	1.229	1.937	1.008	2.205	1.041	1.347	1.412	0.91	1.229	1.509	0.711	1.015	1.161	1.785	1.937	1.496	2.569	2.376	1.144
A-1578	368.3	850.1	514.074	516.08	280.015	8277.79	1	1	Tier 3 one-reaction											0	1	45	0	1.184	1.171	0.79	2.052	0.963	1.501	0.815	0.864	1.297	0.794	1.693	0.763	0.971	0.798	0.495	0.923	1.058	0.497	1.019	0.809	1.366	1.269	1.134	1.303	1.809	0.761
A-1580	368.5	850.7	328.597	330.605	189.078	237811	2	2	Tier 3 zero-reaction											1	18	208	0.102	2.156	1.154	0.693	2.882	1.893	2.014	1.224	1.169	1.701	0.958	1.967	1.074	1.232	1.272	0.902	0.927	1.318	0.671	0.901	0.909	2.154	1.914	1.343	2.437	2.116	1.014
A-1582	369	851.6	435.168	437.175	201.109	16245.7	1	1	Tier 3 one-reaction											0	3	167	0	0.415	0.702	0.923	0.851	2.306	1.235	1.132	0.62	1.056	0.859	1.079	1.333	0.534	0.579	0.294	1.258	0.993	0.234	0.853	1.073	0.552	1.01	1.722	1.256	1.409	0.481
A-1583	369.1	851.8	432.12	434.125	396.123	6827.36	2	2	Tier 3 one-reaction											0	8	380	0	1.148	1.474	1.763	1.27	1.226	1.556	1.344	1.522	1.677	1.317	1.345	1.216	1.13	2.34	1.515	1.893	1.528	1.009	1.287	1.292	0.74	1.442	1.261	1.251	1.241	2.011
A-1584	369.2	852	460.189	462.195	226.131	24021.9	1	1	Tier 3 one-reaction											0	3	107	0.0816	0.688	1.173	0.743	0.733	1.157	0.872	1.153	1.603	0.885	2.338	0.852	1.907	2.935	1.958	1.636	0.869	0.441	0.637	0.759	0.776	0.171	0.509	0.519	0.209	6.489	0.301
A-1585	369.2	852	367.051	369.055	132.992	17536.7	1	1	Tier 3 only two-reaction											0	0	20	0	1.672	1.845	1.065	1.978	1.743	2.085	1.28	1.235	1.993	1.127	2.338	0.989	1.507	1.353	0.931	1.482	1.601	0.832	1.164	1.292	0.954	1.55	1.598	1.485	2.125	1.349
A-1588	369.5	852.7	431.119	433.126	394.121	26370.2	2	2	Tier 3 one-reaction											0	10	327	0	1.573	1.841	1.458	1.472	0.8	2.008	1.583	1.535	1.247	1.466	1.379	1.158	1.082	2.566	2.083	1.402	1.934	1.161	1.446	1.344	1.072	1.672	1.696	1.14	0.943	2.48
A-1589	369.7	853.1	414.102	416.109	180.043	15397.3	1	1	Tier 2						AAA00286000	C01179	3-(4-Hydroxyphenyl)pyruvic acid	2.55	11.1				0	0.723	0.951	0.814	1.082	0.908	0.768	0.929	0.626	0.925	0.739	0.923	1.168	0.993	0.682	0.515	0.845	1.264	0.45	0.621	0.654	0.787	0.793	0.966	1.17	1.19	0.461
A-1590	369.7	853.1	362.118	364.125	256.118	6782.67	2	2	Tier 2						AXA00618000	C04441	2-(3-Carboxy-3-aminopropyl)-L-histidine	1.7	3.3				0	0.517	1.026	0.966	1.039	1.135	0.899	0.622	0.782	0.837	0.907	1.119	1.293	0.667	0.515	0.491	1.204	1.097	0.606	0.787	2.203	0.887	0.768	1.109	0.695	1.063	0.787
A-1591	369.8	853.3	439.095	441.101	205.036	7529.33	1	1	Tier 2						AAA00969000	C05663	6-Hydroxykynurenic acid	2.74	92.6				0.0204	0.9136	0.273	2.511	1.595	0.749	0.991	1.94	1.09	1.43	0.54	0.898	1.013	1.422	0.803	0.494	1.264	1.499	0.636	1.092	1.238	3.627	0.967	1.121	1.928	0.829	0.829
A-1592	369.9	853.5	361.121	363.127	254.125	31008	2	2	Tier 3 one-reaction											0	10	192	0	0.378	0.751	0.656	0.86	0.604	0.772	0.289	0.478	0.754	0.491	0.818	0.942	0.672	0.392	0.347	0.802	1.14	0.301	0.549	0.767	0.733	0.684	0.802	0.519	0.824	0.322
A-1593	370.2	854.2	343.128	345.135	218.14	13469	2	2	Tier 3 zero-reaction											1	8	103	0	1.01	2.033	1.103	1.25	1.002	0.598	1.247	0.993	0.885	1.041	0.792	2.296	4.294	1.18	1.246	0.884	0.888	0.875	1.086	1.141	0.444	0.766	0.619	0.871	0.581	0.735
A-1594	370.4	854.5	348.628	350.635	114.57	18997.2	1	1	Unidentified														0	0.98	0.853	1.314	1.391	0.874	0.598	0.57	1.347	0.962	1.395	1.008	1.145	0.711	1.006	0.91	1.155	0.991	1.385	0.837	1.024	0.069	0.846	0.265	1.052	0.881	1.442
A-1595	370.5	854.7	351.12	353.125	234.123	12071.4	2	2	Tier 3 one-reaction											0	10	284	0.0816	0.971	1.263	1.299	1.443	1.146	1.704	1.3336	1.127	1.211	3.418	1.739	1.108	1.393	1.582	1.57	1.566	2.737	2.02	1.098	1.3992	0.743	1.287	1.647	1.205	1.328	1.2975
A-1596	370.5	854.8	377.103	379.11	286.089	80512.2	2	2	Tier 3 one-reaction											0	9	228	0	0.253	3.127	0.308	0.255	0.282	1.149	1.06	0.391	1.78	0.836	0.948	0.235	0.344	0.363	0.796	0.214	0.118	2.144	0.379	0.478	0.487	0.491	0.718	0.479	0.525	0.324
A-1597	370.6	855	388.107	390.113	154.048	50742.8	1	1	Tier 3 one-reaction											0	12	338	0	0.438	3.253	0.476	0.585	0.396	1.178	1.114	0.295	1.952	0.865	0.975	0.231	0.273	0.369	0.904	0.423	0.154	1.941	0.419	0.37	0.513	0.434	0.846	0.471	0.503	0.45
A-1598	370.7	855.2	307.093	309.099	146.069	16897.3	2	2	Tier 3 zero-reaction											4	29	339	0.0816	1.135	1.184	0.449	1.818	2.079	1.08	0.343	1.02	0.698	1.33	1.169	0.645	0.666	1.002	0.778	0.672	0.748	0.958	0.61	0.4334	1.04	0.592	0.429	11.203	0.741	0.677
A-1600	371.3	856.4	366.141	368.148	264.166	11458.9	2	2	Tier 3 only two-reaction											0	0	11	0.0204	0.427	1.058	1.212	0.28	0.762	1.27	0.953	0.897	1.033	2.339	0.498	1.679	2.576	1.684	1.185	1.27	0.752	3.76	1.393	1.438	0.409	0.575	1.029	0.625	0.9	0.919
A-1601	371.4	856.5	397.121	399.127	163.062	47028.1	1	1	Tier 3 zero-reaction											2	31	309	0	1.497	0.913	1.024	0.656	0.558	0.615	0.945	1.186	1.664	0.708	0.814	0.841	0.944	1.539	0.802	1.811	0.583	1.073	0.958	1.749	0.401	0.658	0.523	1.005	0.847	0.547
A-1602	371.7	857.3	454.062	456.068	220.003	74420.2	1	1	Tier 3 one-reaction											0	3	98	0.0816	0.023	0.241	1.661	0.144	0.917	0.465	1.543	0.911	1.692	0.183	1.784	0.556	0.182	0.687	0.982	1.619	0.055	0.414	1.228	1.418	0.032	0.785	1.09	0.036	0.029	0.248
A-1603	371.8	857.4	381.161	383.169	147.103	17326	1	1	Tier 3 only two-reaction											0	0	10	0.0816	0.973	1.1731	1.037	0.95	1.168	1.016	0.994	1.025	0.904	1.285	0.952	1.225	0.871	0.978	1.632	0.943	1.01	1.352	0.759	1.756	0.652	0.681	0.9188	0.726	1.0518	0.792
A-1604	372	857.8	313.59	315.597	159.064	11704.5	2	2	Tier 2						AXA02074000		L-Hexahydro-3-imino-1,2,4-oxadiazepine-3-carboxylic acid	0.35	80				0.0612	0.814	0.508	0.494	1.326	0.539	0.908	0.718	0.523	0.629	0.708	1.009	0.647	0.525	0.54	0.306	0.549	0.746	0.311	0.951	0.392	1.855	0.839	0.746	1.231	0.9	0.4
A-1606	372.6	859.1	288.59	290.596	109.063	17070.5	2	2	Tier 3 one-reaction											0	2	162	0	0.562	0.448	0.733	2.028	0.554	2.466	1.435	0.28	0.893	1.759	0.997	1.016	0.451	0.277	0.406	0.561	2.495	4.675	0.417	0.246	1.076	3.686	3.55	0.283	2.677	0.171
A-1607	372.7	859.3	698.178	702.191	231.069	4764.57	1	2	Tier 3 one-reaction											0	4	124	0	2.683	0.584	0.514	2.834	1.675	0.675	0.359	0.916	0.941	0.575	1.239	1.111	0.871	0.723	0.95	0.656	0.522	0.716	0.581	0.464	1.238	1.45	0.647	1.956	1.419	0.783
A-1608	372.8	859.6	428.12	430.126	194.061	21714.6	1	1	Tier 2						AXA02211000		Isomer 1 of (-)-trans-3,4-Dihydro-4,8-dihydroxy-3-methyl-1H-2-benzopyran-1-one	8.27	101.6				0	1.479	1.103	1.824	0.824	1.292	1.313	0.791	1.425	0.837	1.146	0.644	1.132	0.837	1.051	1.192	1.137	1.652	0.865	1.179	0.843	0.399	0.979	0.821	6.252	0.78	1.949
A-1609	372.9	859.6	510.205	512.212	276.147	75580.1	1	1	Tier 3 one-reaction											0	5	118	0	0.429	0.96	0.812	0.475	0.529	0.863	3.184	0.678	0.919	0.397	0.957	0.923	1.522	0.595	0.419	0.873	0.203	0.622	0.898	0.902	0.137	0.342	0.33	0.095	1.1	0.675
A-1610	373	859.9	355.11	357.118	121.052	87401.7	1	1	Tier 3 zero-reaction											1	12	248	0	0.645	0.638	0.655	1.093	0.709	1.397	0.554	0.622	0.739	0.286	1.09	0.576	1.023	0.258	0.244	0.53	0.752	0.439	0.287	0.196	1.944	0.251	0.923	1.221	1.109	0.388
A-1611	373.1	860.1	363.617	365.622	129.559	12559	1	1	Unidentified														0.0408	1.285	1.389	1.479	2.056	1.555	1.335	1.327	0.923	1.656	1.209	1.246	1.453	1.422	1.407	0.799	1.2501	1.737	0.9	1.083	1.641	0.5147	1.309	1.909	1.293	1.742	0.667
A-1613	373.6	861.3	349.619	351.625	231.121	121171	2	2	Tier 3 one-reaction											0	5	175	0	1.074	0.7	0.923	2.074	1.119	1.507	0.848	0.271	0.764	1.168	0.717	1.273	0.879	0.546	0.472	0.608	1.782	0.371	0.507	0.376	0.838	1.7	1.675	2.266	1.629	0.306
A-1614	373.7	861.4	424.051	426.058	189.993	60775.6	1	1	Tier 3 one-reaction											0	2	72	0	0.119	0.89	1.19	3.329	0.336	0.547	0.825	2.068	1.64	0.497	1.676	0.396	0.332	0.823	1.149	1.254	0.226	1.211	1.153	1.136	0.255	0.692	0.439	1.676	0.127	0.324
A-1615	373.7	861.4	437.119	439.126	203.061	16214.8	1	1	Tier 3 one-reaction											0	6	171	0.0612	0.483	0.785	0.873	0.433	0.362	0.899	1.357	0.754	0.606	0.76	0.536	0.556	0.474	1.002	1.174	0.668	0.691	0.562	0.527	0.532	1.812	0.604	0.929	0.376	0.613	1.079
A-1616	373.8	861.5	504.154	506.161	270.096	85311.4	1	1	Tier 1	AXA01166000	HMDB0028881	Histidinyl-Aspartate	0.42	13.7									0	1.547	1.017	1.008	2.004	2.489	1.324	0.503	0.886	1.671	1.074	1.942	2.442	1.264	0.835	0.704	1.636	3.769	0.787	0.762	1.026	1.52	1.286	0.972	1.159	2.3	0.36
A-1617	373.8	861.6	421.166	423.172	374.215	7173.44	2	2	Tier 3 only two-reaction											0	0	83	0	1.093	1.521	1.048	2.469	0.94	1.118	0.826	0.979	1.166	0.984	1.092	1.386	1.555	1.167	0.957	1.204	1.329	0.85	1.217	4.786	1.147	0.749	0.851	2.054	1.232	0.669
A-1618	374	862	527.149	529.155	293.091	5835.17	1	1	Tier 3 one-reaction											0	20	318	0	2.797	1.331	2.184	3.681	2.6	0.845	2.73	2.487	1.615	1.414	1.174	2.724	1.721	3.434	0.944	1.624	4.691	1.366	1.718	2.744	1.39	2.857	2.237	1.199	1.776	1.724
A-1619	374.1	862.3	319.601	321.607	171.085	116386	2	2	Tier 3 only two-reaction											0	0	13	0	2.893	0.431	0.443	2.951	1.739	0.675	0.296	0.968	0.893	0.513	1.241	1.119	0.832	0.788	0.98	0.592	0.512	0.722	0.582	0.349	1.368	1.579	0.599	2.292	1.33	0.763
A-1620	374.5	863.1	522.169	524.176	288.111	17322.7	1	1	Tier 3 one-reaction											0	4	159	0	1.825	0.764	1.218	3.269	1.66	0.584	1.508	1.511	1.072	0.845	0.792	2.04	0.559	1.787	0.5	0.89	2.302	0.953	0.766	1.021	0.214	1.646	1.221	1.106	0.586	0.899
A-1622	375	863.9	486.193	488.2	252.135	7319.71	1	1	Tier 3 one-reaction											0	1	132	0.1429	1.245	1.039	1.5925	1.415	1.261	1.273	1.343	1.232	1.376	1.077	1.461	1.147	1.306	1.093	1.186	1.556	1.702	1.24	2.5919	1.3274	1.252	1.161	1.275	1.226	1.57	1.249
A-1624	375.3	864.6	361.077	363.084	254.038	160649	2	2	Tier 3 one-reaction											0	5	133	0	0.446	0.717	0.774	0.579	0.385	0.646	0.995	0.723	0.423	0.576	0.522	0.378	0.564	0.73	1.041	0.434	0.459	0.602	0.716	0.798	0.255	0.666	0.975	0.313	0.363	1.446
A-1625	375.5	865	419.165	421.174	185.106	5963.67	1	1	Tier 3 zero-reaction											2	12	238	0.2449	3.545	5.563	1.301	2.4102	3.013	6.147	3.582	2.74	1.619	2.153	1.782	1.738	2.631	2.918	1.855	2.795	3.1667	1.523	0.942	3.747	1.8365	12.1766	3.435	11.6081	2.7139	3.006
A-1626	375.5	865	417.158	419.165	183.1	46441.9	1	1	Tier 3 one-reaction											0	8	211	0	0.335	0.751	0.75	0.794	2.358	1.219	1.052	0.601	1.175	0.809	1.072	1.271	0.514	0.451	0.166	1.116	0.979	0.18	0.743	0.9	0.561	0.988	1.666	1.195	1.411	0.388
A-1629	375.7	865.4	468.149	470.156	234.091	10894.3	1	1	Tier 2						AXA02108000		Isomer 1 of (S)-2,3-Dihydro-6-hydroxy-5-(hydroxyacetyl)-2-isopropenylbenzofuran	4.35	193.7				0	1.654	2.071	1.959	1.487	1.258	2.127	1.455	1.955	1.69	1.964	1.547	1.228	1.656	2.087	1.899	2.162	1.855	1.43	1.474	2.694	0.833	1.724	1.828	1.415	1.602	2.313
A-1630	375.7	865.4	369.125	371.132	135.067	29632.6	1	1	Tier 2						AXA03110000		2-Aminoacetophenone	4.45	48.3				0.2857	0.761	0.9031	1.044	2.388	0.695	0.573	1.859	1	0.898	0.666	0.8602	1.428	0.34	1.123	0.4634	0.974	2.889	0.629	0.646	0.462	0.506	1.019	0.904	2.192	0.4804	0.522
A-1631	376	866.1	348.629	350.635	229.141	37759.9	2	2	Tier 3 one-reaction											0	3	73	0	0.966	0.875	1.302	1.391	0.874	0.598	0.57	1.347	0.962	1.395	0.965	1.121	0.711	1.006	0.888	1.114	0.991	1.385	0.837	0.99	0.069	0.846	0.265	1.032	0.881	1.441
A-1636	377.1	868.3	453.66	455.667	219.601	7713.64	1	1	Unidentified														0	1.86	0.753	0.84	0.946	0.861	0.97	0.831	1.286	1.087	0.835	0.789	0.866	0.651	1.807	0.981	0.991	1.089	1.424	0.715	1.039	0.86	2.803	1.179	1.776	0.856	1.263
A-1638	377.1	868.4	362.077	364.083	256.037	43614.9	2	2	Tier 3 one-reaction											0	9	319	0	0.475	0.836	0.75	0.63	0.385	0.713	1.07	0.72	0.423	0.616	0.73	0.285	0.591	0.746	0.922	0.538	0.555	0.64	0.815	0.886	0.262	0.711	0.973	0.367	0.471	1.463
A-1640	377.3	868.7	347.069	349.076	113.011	51161.1	1	1	Tier 3 one-reaction											0	1	170	0.0408	1.118	0.751	0.714	1.294	0.972	1.257	1.129	0.951	1.058	0.756	1.022	0.825	0.904	0.925	0.831	0.695	0.943	0.607	0.788	0.462	1.247	1.052	0.963	1.424	1.158	0.769
A-1643	377.6	869.5	304.603	306.609	141.089	8590	2	2	Unidentified														0	2.488	0.535	0.481	2.639	1.746	0.768	0.39	1.181	0.934	0.589	1.113	1.168	0.959	0.71	0.852	0.619	0.616	0.776	0.542	0.413	1.388	1.357	0.739	2.289	1.453	0.628
A-1644	377.7	869.6	448.09	450.095	214.032	4671.67	1	1	Tier 3 one-reaction											0	2	143	0	2.148	2.434	1.978	2.719	2.362	2.3	1.994	1.603	2.136	1.609	2.162	1.741	1.562	1.608	1.373	2.353	2.044	1.486	1.385	2.04	1.366	1.653	1.392	1.529	1.936	1.273
A-1645	378.3	870.9	496.189	498.196	262.131	16925.6	1	1	Tier 1	AXA01259000	HMDB0028977	Methionyl-Leucine	8.8	15.3									0.0816	1.48	0.887	1.077	1.59	1.019	1.189	0.817	0.661	1.278	0.822	1.004	0.932	0.714	0.639	0.871	1.015	1.333	0.597	1.058	1.08	0.397	1.31	0.638	1.08	0.889	1.042
A-1646	378.6	871.4	468.068	470.074	234.01	8259.94	1	1	Tier 3 one-reaction											0	1	33	0.0612	1.92	2.018	1.514	2.788	1.379	3.19	1.577	1.001	1.737	1.171	1.935	1.123	1.097	1.337	0.508	1.381	2.082	0.53	1.14	1.542	1.421	1.545	1.519	1.647	2.348	0.927
A-1647	378.6	871.5	367.09	369.099	266.064	20342.6	2	2	Tier 3 one-reaction											0	24	408	0	2.931	0.646	1.062	0.508	0.435	0.959	0.867	0.885	0.56	0.632	0.671	0.635	0.682	1.663	0.75	0.917	0.544	0.483	0.942	1.154	0.348	0.538	0.666	0.571	0.613	0.885
A-1648	378.7	871.6	336.114	338.121	204.111	1.29009e+06	2	2	Tier 3 one-reaction											0	11	313	0	0.356	0.392	0.76	0.465	0.508	0.325	0.347	0.436	0.603	1.408	0.495	0.482	0.647	0.534	0.748	0.756	0.425	1.059	0.559	0.71	0.078	0.403	0.489	0.077	0.395	0.396
A-1649	378.7	871.7	414.108	416.112	180.05	25242	1	1	Tier 3 only two-reaction											0	0	16	0.4286	0.665	1.515	2.139	1.955	2.059	1.512	1.288	0.6434	1.4745	1.091	1.517	1.3344	1.1854	0.7246	0.503	0.771	1.156	0.684	1.0213	0.6	1.8965	2.2609	0.9011	1.239	2.595	1.012
A-1650	378.7	871.7	421.599	423.606	187.541	6141.87	1	1	Unidentified														0	1.063	1.188	1.928	0.893	0.866	1.37	1.448	1.198	1.303	0.983	0.99	0.981	0.788	1.653	1.226	0.917	1.193	1.118	1.406	1.63	0.63	1.767	1.765	0.933	0.976	1.687
A-1652	378.8	872	425.623	427.63	191.565	6857.75	1	1	Unidentified														0	0.911	1.459	1.183	1.917	1.428	1.136	1.104	1.231	0.917	0.803	0.945	1.415	1.425	1.248	0.72	0.873	1.408	0.573	1.179	1.653	1.351	0.84	1.016	1.607	1.262	0.479
A-1653	378.9	872.1	409.584	411.591	175.525	5220.74	1	1	Unidentified														0	1.642	1.721	5.036	1.238	1.51	4.393	2.122	1.408	1.078	2.481	1.811	1.338	1.139	1.674	0.978	1.794	2.633	1.946	1.354	2.676	0.747	1.263	0.804	1.123	1.767	1.674
A-1654	378.9	872.1	293.132	295.138	59.0735	20399.5	1	1	Tier 3 zero-reaction											1	15	233	0.0816	0.364	2.298	0.958	0.391	0.485	0.418	0.788	1.454	0.678	1.384	0.758	1.176	2.02	1.11	0.736	0.709	0.272	0.747	0.604	1.053	1.436	0.822	0.556	0.491	0.3	0.314
A-1656	379.1	872.6	309.582	311.589	151.047	5706.91	2	2	Tier 3 one-reaction											0	7	202	0	2.294	2.794	1.735	3.411	2.807	3.88	1.515	1.762	3.043	1.792	3.34	1.226	1.768	2.009	1.116	1.883	3.092	1.057	1.69	2.746	1.221	2.205	1.869	1.578	4.265	1.702
A-1657	379.1	872.6	435.157	437.164	201.099	12013.5	1	1	Tier 3 one-reaction											0	23	329	0.0612	0.812	1.32	1.6	1.276	1.719	1.501	0.797	0.388	1.14	1.283	1.26	1.236	1.12	0.48	0.297	1.241	2.481	0.335	0.559	0.809	0.656	0.812	1.165	1.145	2.415	0.261
A-1658	379.2	872.7	413.623	415.63	179.565	8622.8	1	1	Unidentified														0	0.939	1.116	1.261	0.89	0.732	1.209	1.01	1.208	0.898	1.347	0.624	0.848	0.92	1.978	1.189	0.787	1.121	0.855	1.152	1.249	0.42	1.575	1.066	0.86	0.785	1.676
A-1659	379.3	873	334.074	336.081	100.016	73796.2	1	1	Tier 3 one-reaction											0	16	395	0	0.227	0.297	1.858	1.234	0.84	0.795	2.692	2.232	2.081	0.575	2.078	0.527	0.504	0.704	0.543	3.183	0.404	0.399	3.394	2.088	0.771	1.066	1.122	0.377	1.301	2.419
A-1660	379.6	873.5	510.205	512.212	276.147	51489.2	1	1	Tier 3 one-reaction											0	5	117	0.0204	0.434	1.129	0.854	0.67	0.609	0.907	2.298	0.897	0.882	0.496	0.981	1.12	1.834	0.758	0.474	0.88	0.264	0.724	0.876	0.94	0.178	0.347	0.341	0.2259	1.048	0.608
A-1662	379.7	873.8	408.158	410.165	174.1	38322.6	1	1	Tier 3 zero-reaction											1	35	276	0	1.41	1.331	1.292	0.764	1.401	0.598	0.849	1.014	0.988	1.851	1.246	4.486	1.854	0.875	0.718	0.873	0.451	1.285	1.023	1.062	0.267	1.983	2.077	0.239	0.623	0.446
A-1663	379.8	873.9	459.14	461.146	225.082	21740.2	1	1	Tier 3 only two-reaction											0	0	86	0.0408	0.573	0.762	0.431	1.9765	0.152	0.916	1.047	0.706	0.657	0.182	0.961	0.337	1.448	0.224	0.302	0.89	0.544	0.137	0.271	0.234	4.09	0.28	0.308	3.321	1.462	0.821
A-1665	380	874.5	406.616	408.622	172.557	23000	1	1	Unidentified														0	0.886	0.653	1.004	1.043	0.465	0.896	0.831	0.824	0.503	0.928	0.529	0.722	0.628	1.18	1.286	0.526	0.733	0.927	0.92	1.105	0.408	1.167	0.814	0.65	0.403	1.363
A-1667	380.7	875.8	382.611	384.618	297.105	68840.3	2	2	Tier 3 zero-reaction											3	40	666	0	1.356	1.406	1.339	1.007	0.863	1.399	1.073	1.401	1.145	1.311	0.848	1.079	1.133	1.79	1.806	1.196	1.077	1.008	1.175	1.553	0.448	1.48	1.177	0.798	1.077	1.633
A-1670	382.1	878.7	379.13	381.139	290.144	9701.33	2	2	Tier 3 only two-reaction											0	0	22	0.0612	1.061	3.594	1.876	1.244	1.562	2.5517	1.885	1.34	2.166	1.197	1.542	1.326	1.374	1.716	1.417	2.446	2.107	1.361	1.67	2.094	0.845	1.365	1.875	0.9656	1.644	1.504
A-1672	382.4	879.3	318.601	320.608	169.085	986213	2	2	Tier 3 zero-reaction											2	11	260	0	2.831	0.382	0.388	2.903	1.673	0.642	0.244	0.833	0.756	0.434	1.095	1.034	0.725	0.671	0.911	0.495	0.437	0.603	0.492	0.338	1.268	1.455	0.579	2.364	1.284	0.678
A-1673	382.7	880.1	557.228	559.233	323.169	528212	1	1	Tier 3 one-reaction											0	2	65	0.0612	1.96	1.673	3.138	2.52	1.937	3.055	2.747	1.911	1.95	1.947	2.48	1.72	1.658	1.858	1.318	1.967	2.629	1.773	1.81	2.525	2.61	2.205	2.216	2.388	2.608	1.733
A-1674	383	883.6	381.161	383.17	147.103	32276.3	1	1	Tier 3 only two-reaction											0	0	10	0.4694	0.8936	1.7469	1.0381	0.947	1.2567	1.0162	0.8317	1.255	0.9032	1.651	0.952	1.882	0.8701	1.2167	2.001	0.944	1.0108	1.49	0.751	1.756	0.6516	0.6807	1.3682	1.0773	1.5663	0.7533
A-1676	383.2	887.7	500.175	502.18	532.233	7509	2	2	Tier 3 one-reaction											0	3	256	0.0204	0.834	0.749	1.789	0.661	0.576	0.994	1.495	1.494	1.64	1.112	1.063	0.583	2.509	1.737	1.697	0.785	1.148	0.905	1.439	1.258	1.2184	0.811	0.56	0.658	1.051	3.49
A-1677	383.4	890.9	342.628	344.635	217.14	53071.1	2	2	Tier 2						AAA01073000	C05341	beta-Alanyl-L-lysine	3.56	14.1				0	0.797	1.308	0.89	1.147	0.968	0.624	0.43	0.73	0.777	0.993	0.633	1.938	4.38	0.936	0.922	0.9	0.965	0.888	0.9	0.978	0.634	0.419	0.46	0.483	0.599	0.26
A-1678	383.7	896	323.598	325.604	179.079	15855.5	2	2	Tier 2						AAA01707000	C16675	7-Aminomethyl-7-carbaguanine	2.84	167.6				0	0.603	0.602	1.761	0.367	0.599	0.883	1.049	0.717	1.862	1.76	1.388	0.9	1.745	0.782	0.875	1.741	0.382	1.351	1.448	1.139	0.262	0.716	0.829	0.27	0.481	1.51
A-1680	384.4	908.2	356.036	358.04	121.977	6613.75	1	1	Tier 3 one-reaction											0	1	61	0.1224	0.894	1.175	1.335	1.01	0.882	1.16	1.466	1.01	1.265	1.033	1.217	0.979	1.258	1.302	1.136	1.248	1.069	1.165	1.157	1.538	0.827	0.988	1.336	0.687	1.21	1.009
A-1681	384.8	916.2	421.178	423.185	187.12	20019.6	1	1	Tier 3 one-reaction											0	22	262	0.0204	0.602	0.7	2.245	0.436	0.524	0.471	0.633	0.778	1.889	0.632	1.951	0.946	1.212	0.817	0.83	1.79	0.329	0.746	1.929	1.885	0.224	0.69	0.742	0.274	0.685	1.026
A-1682	385.4	925.5	308.082	310.089	148.048	10977.8	2	2	Tier 3 one-reaction											0	10	157	0	2.783	2.327	1.635	2.38	2.525	2.501	1.614	1.881	2.577	2.018	2.684	1.357	1.536	2.099	2.185	1.646	1.902	1.33	1.522	1.684	1.381	2.568	1.393	1.31	2.753	2.201
A-1684	385.6	930.1	343.121	345.128	218.125	69156.6	2	2	Tier 2						AAA00750000	C04020	Isomer 1 of D-Lysopine	1.76	65.7				0	0.405	1.687	0.757	0.628	0.882	0.646	0.594	0.899	0.575	1.348	0.484	1.125	1.94	0.89	1.173	0.606	0.396	1.657	0.808	0.92	0.143	0.516	0.722	0.279	0.405	0.404
A-1685	385.9	934.5	348.118	350.125	228.12	4433	2	2	Tier 3 only two-reaction											0	0	36	0.0816	1.261	2.044	1.73	1.187	2.301	1.904	2.262	0.861	1.829	0.793	1.649	1.345	0.97	0.668	0.609	2.31	1.258	0.897	1.271	1.5962	0.889	1.426	1.622	1.091	1.31	1.323
A-1686	386	936.2	472.099	474.106	238.041	13117.2	1	1	Tier 3 only two-reaction											0	0	69	0.0612	0.868	0.857	0.495	0.381	0.339	0.368	0.396	0.62	0.378	0.277	0.423	0.297	0.23	0.541	0.438	0.559	0.433	0.582	0.428	0.76	0.349	0.35	0.445	0.428	0.424	0.335
A-1687	386.1	938.1	473.083	475.089	239.025	16513.4	1	1	Tier 3 one-reaction											0	1	82	0	2.308	1.457	1.28	2.833	1.754	2.811	1.317	1.376	1.831	1.027	2.039	0.823	1.282	1.176	0.891	1.278	1.922	0.797	1.108	1.558	2.638	1.869	1.268	2.798	2.403	1.193
A-1689	386.7	948.5	478.143	480.149	244.084	10584.6	1	1	Tier 3 zero-reaction											1	12	222	0	1.296	1.813	1.103	0.748	0.919	1.335	1.83	2.461	1.117	1.627	0.475	1.157	1.286	0.832	1.454	1.465	0.841	0.995	1.102	1.427	0.296	1.115	0.528	0.399	1.018	1.074
A-1690	386.8	949.5	497.176	499.183	263.118	11723.2	1	1	Tier 3 one-reaction											0	11	224	0	1.204	0.983	1.07	0.991	0.649	1.063	1.452	0.883	1.041	1.209	0.344	0.886	1.191	1.084	1.139	0.547	0.967	0.653	1.07	1.414	0.387	2.663	1.101	1.037	1.132	1.413
A-1691	386.9	949.7	515.095	517.101	281.036	12628.1	1	1	Tier 3 one-reaction											0	1	79	0.0612	1.216	1.02	5.339	1.481	1.83	2.125	1.697	1.307	1.758	1.408	2.853	1.328	0.942	0.894	0.666	2.189	2.897	1.219	1.848	3.366	1.003	0.969	0.846	1.06	2.262	1.404
A-1692	386.9	949.9	440.124	442.131	412.132	44097.4	2	2	Tier 3 one-reaction											0	9	354	0	1.106	1.116	1.318	0.974	0.846	1.215	1.06	1.173	1.037	1.136	0.819	0.806	0.893	1.868	1.598	0.89	1.215	1.012	1.234	1.24	0.511	1.352	0.98	0.818	0.803	1.736
A-1693	387	950.1	377.153	379.159	143.095	40125.4	1	1	Tier 2						AXA02078000		Isomer 1 of L-2-Amino-3-methylenehexanoic acid	0.9	163.5				0.102	2.05	1.2057	1.799	0.3701	0.73	1.098	5.695	1.776	0.444	0.584	1.373	1.387	0.563	0.28	0.323	0.316	1.477	0.215	0.338	0.595	0.207	0.956	0.379	0.3832	0.24	0.188
A-1696	387.6	952.3	304.088	306.093	140.06	10760.3	2	2	Tier 3 zero-reaction											4	16	329	0.3469	1.1	0.414	0.5066	1.404	0.694	0.509	0.386	0.601	0.487	0.368	0.633	0.633	0.51	0.524	0.729	1.3884	0.4609	0.432	0.388	0.5276	1.999	0.9	0.6	1.256	0.604	0.4733
A-1697	388	953.5	438.156	440.161	408.194	5309.67	2	2	Tier 3 one-reaction											0	2	178	0.2041	1.11	1.495	0.963	1.569	1.247	0.819	1.211	0.888	0.934	1.204	1.146	1.25	1.46	0.884	0.575	1.211	1.865	0.588	0.817	1.202	0.932	0.603	0.771	1.272	1.138	0.4645
A-1698	388	953.8	421.167	423.173	374.217	15304.2	2	2	Tier 3 only two-reaction											0	0	24	0	1.542	1.444	1.197	4.254	1.304	1.403	0.924	1.08	1.28	0.964	1.388	1.602	1.473	1.15	1.04	1.289	2.135	0.761	1.18	1.341	1.342	0.816	1.122	3.169	1.303	1.077
A-1700	388.5	955.3	389.152	391.159	155.093	9753.33	1	1	Tier 3 one-reaction											0	16	264	0	1.361	0.762	0.656	3.128	0.532	1.133	1.299	0.758	0.709	1.126	0.647	1.745	0.553	0.843	0.639	0.604	1.956	1.808	0.535	0.818	0.963	0.591	0.805	1.024	2.019	0.363
A-1701	388.7	956.1	309.582	311.589	151.048	6087.33	2	2	Tier 3 one-reaction											0	7	191	0	2.415	2.743	1.896	2.897	2.727	3.712	1.799	1.791	3.377	1.61	3.03	1.146	1.676	2.068	1.349	2.117	2.889	1.242	1.605	2.748	1.316	2.327	1.962	1.912	4.763	2.025
A-1702	389	957	396.093	398.099	162.034	25688.5	1	1	Tier 2						AAA00646000	C15606	1,2-Dihydroxy-5-(methylthio)pent-1-en-3-one	1.83	143.6				0	0.856	0.847	1.167	0.974	0.585	1.027	1.007	1.273	0.88	0.849	0.807	0.83	0.927	1.392	1.017	1.001	0.92	0.702	1.07	1.326	0.618	1.308	1.243	0.83	0.79	1.333
A-1703	389.1	957.4	297.595	299.601	127.074	6886	2	2	Tier 3 one-reaction											0	8	176	0	0.748	0.762	1.384	1.641	0.731	1.56	1.377	0.734	0.846	0.774	1.456	0.592	0.587	0.697	0.706	1.011	1.105	0.503	0.494	0.41	1.393	1.542	1.457	1.502	1.386	0.534
A-1708	389.9	960.3	355.109	357.116	242.101	5104	2	2	Tier 3 one-reaction											0	11	297	0.0816	0.801	1.171	0.991	1.112	0.937	1.093	1.093	0.982	1.153	1.057	1.235	0.646	0.683	0.835	0.706	1.122	1.245	2.125	1.078	1.42	1.452	0.768	0.6795	1.235	0.991	0.694
A-1709	390.2	961.2	351.113	353.119	234.11	8397.14	2	2	Tier 3 one-reaction											0	11	375	0.0612	0.774	1.254	1.306	1.503	0.749	1.023	1.145	0.899	1.258	1.707	0.991	1.498	1.479	1.003	0.717	0.939	1.895	2.958	0.992	1.483	1.219	1.208	0.955	0.437	1.635	0.502
A-1710	390.3	961.4	409.125	411.13	175.066	46709.1	1	1	Tier 2						AAA01009000	C05634	5-Hydroxyindoleacetaldehyde	7.09	32.8				0.0204	0.677	1.167	1.024	0.388	0.654	1.824	0.952	1.308	0.895	1.072	0.706	0.831	0.699	1.575	1.546	1.395	1.694	0.982	0.648	0.816	0.503	0.622	0.901	0.24	0.518	1.582
A-1712	390.3	961.6	418.637	420.647	184.579	10997.8	1	1	Unidentified														0	1.582	1.561	2.063	3.058	2.428	0.753	1.517	1.111	1.694	1.295	1.884	2.522	1.899	1.62	0.66	1.665	3.33	0.508	1.261	1.693	2.18	1.455	1.958	2.085	4.505	0.727
A-1713	390.7	962.8	363.106	365.113	258.095	9278	2	2	Tier 3 one-reaction											0	6	210	0.0408	1.061	0.841	0.885	0.493	0.868	2.227	0.768	0.609	1.056	1.268	0.726	1.374	0.829	0.777	2.403	1.007	1.14	0.971	0.896	0.787	0.383	1.122	0.621	0.485	0.803	1.193
A-1714	391.3	964.9	460.153	462.16	226.095	14422.7	1	1	Tier 3 zero-reaction											1	39	431	0.0204	0.642	2.214	1.309	1.043	0.924	1.156	1.057	1.325	1.681	1.069	1.307	1.471	1.877	1.266	1.376	1.248	1.237	1.024	1.121	1.389	0.692	1.019	1.333	0.784	1.011	0.659
A-1715	392	967.6	349.157	351.165	115.099	44725.8	1	1	Tier 3 one-reaction											0	21	290	0	0.699	0.796	0.828	0.715	0.639	1.109	0.799	1.039	0.601	0.718	0.796	1.047	1.05	1.151	0.774	0.748	1.138	1.42	1.309	1.434	0.828	0.767	1.342	0.406	0.729	0.244
A-1716	392.1	967.7	573.065	575.072	339.007	16747.9	1	1	Tier 3 only two-reaction											0	0	69	0.0816	1.029	0.636	0.447	1.634	0.998	0.812	1.418	0.888	0.741	0.679	0.785	1.036	0.95	1.253	0.547	0.397	1.237	0.584	0.496	0.347	1.78	1.209	1.135	2.122	1.197	0.548
A-1718	392.7	969.9	425.156	427.163	191.098	167263	1	1	Tier 2						APA00830000	C17221	Trihomomethionine	0.63	163.4				0	0.88	0.602	0.449	0.61	0.379	0.728	0.994	0.554	0.29	0.657	0.421	0.505	0.516	0.769	0.835	0.273	0.337	0.357	0.489	0.708	0.259	1.795	0.795	1.33	0.604	1.278
A-1719	392.7	969.9	351.1	353.107	234.083	14531.4	2	2	Tier 2						APA00962000	C21559	N-[(2S)-2-Amino-2-carboxyethyl]-L-glutamic acid	2.52	204				0	1.199	1.414	1.616	1.135	0.918	1.476	1.713	1.623	2.22	1.175	1.39	0.759	0.999	1.804	1.852	1.782	1.162	1.149	1.297	2.054	0.549	1.762	2.041	0.925	3.634	1.416
A-1720	392.8	970.2	455.163	457.17	221.105	10570.6	1	1	Tier 3 one-reaction											0	17	213	0	0.851	1.137	2.056	0.761	0.719	0.901	1.111	0.987	1.844	0.884	1.949	0.939	0.922	0.917	1.087	2.269	1.574	0.882	2.197	2.034	0.509	0.986	1.028	0.414	1.56	1.294
A-1721	393	970.8	410.619	412.625	176.56	48077.8	1	1	Unidentified														0	0.69	1.408	1.11	1.259	0.853	0.783	0.865	1.065	0.833	0.933	0.714	1.327	1.394	1.219	0.938	0.789	0.748	0.613	1.2	1.29	0.526	0.921	0.868	1.164	0.677	0.666
A-1722	393.1	971.3	371.107	373.112	137.048	109497	1	1	Tier 1	AAA01029000	C00108	2-Aminobenzoic acid	1.57	25.9									0	1.271	1.344	2.764	1.89	1.307	2.262	2.087	1.914	1.728	1.211	1.953	2.098	1.641	1.044	0.905	1.595	3.155	1.081	1.524	1.474	1.919	1.671	1.694	2.686	2.506	1.365
A-1723	393.2	971.5	286.087	288.094	104.058	7401.4	2	2	Tier 2						APA00963000	C03401	Isomer 1 of L-2,3-Diaminopropanoic acid	1.6	32.5				0.0612	0.415	1.389	1.366	0.703	0.461	0.744	0.809	1.228	0.605	1.965	0.538	0.77	1.208	1.261	1.137	0.812	1.178	1.899	1.327	1.558	0.24	0.592	0.681	0.428	0.624	0.916
A-1726	393.5	972.7	328.139	330.146	188.162	38970.7	2	2	Tier 3 one-reaction											0	1	20	0	0.373	0.521	0.701	0.787	1.026	0.786	2.247	0.686	0.472	0.862	0.4	2.03	0.529	1.209	0.94	0.436	0.433	0.573	0.559	0.345	1.301	2.261	1.458	1.137	0.923	0.589
A-1727	393.7	973.1	382.077	384.084	148.018	11672.7	1	1	Tier 3 zero-reaction											1	4	103	0	0.636	1.081	0.462	0.58	0.894	0.717	0.71	1.121	0.558	0.49	0.527	0.627	0.871	0.691	0.604	0.66	0.526	1.06	0.511	1.181	0.423	0.526	0.777	0.442	0.803	0.332
A-1729	393.7	973.3	293.132	295.139	59.0735	45325.4	1	1	Tier 3 zero-reaction											1	15	233	0	0.354	2.37	1.216	0.336	0.58	0.522	0.958	1.228	1.016	2.163	1.232	1.807	3.541	0.993	0.313	1.034	0.36	0.54	0.828	0.771	2.825	0.352	0.492	0.669	0.435	0.499
A-1732	394.1	974.7	354.117	356.125	240.118	11753.3	2	2	Tier 3 only two-reaction											0	0	48	0	1.156	1.449	2.208	0.965	1.317	1.609	1.586	1.554	1.071	1.466	1.122	1.322	1.933	1.245	1.197	1.872	1.377	1.979	1.263	0.667	0.556	1.186	1.578	0.632	0.991	1.038
A-1734	394.1	974.8	416.625	418.632	182.566	14900.8	1	1	Unidentified														0	2.671	0.527	0.532	4.6	4.534	1.164	0.286	0.543	1.739	0.674	2.315	2.978	0.855	0.637	0.518	1.063	2.934	0.544	0.452	0.482	1.532	2.166	0.661	1.667	2.687	0.425
A-1735	394.2	975.1	265.096	267.103	31.038	34810.3	1	1	Unidentified														0.0612	1.36	1.574	1.673	1.499	1.111	1.543	1.195	1.537	1.537	0.873	1.2844	0.8126	1.031	1.142	0.685	1.531	1.542	1.028	0.96	1.33	1.587	0.958	1.11	1.099	1.252	1.079
A-1737	395.2	978.3	342.629	344.636	217.141	58995.1	2	2	Tier 1	AXA00993000	HMDB0028692	Alanyl-Lysine	2.57	28.5									0	0.333	0.834	0.682	0.573	0.761	0.733	0.466	0.553	0.616	1.022	0.486	1	1.173	0.597	0.539	0.684	1.235	0.577	0.659	0.647	0.33	0.61	0.69	0.333	0.435	0.264
A-1738	395.2	978.4	379.115	381.12	290.113	19897.8	2	2	Tier 3 zero-reaction											1	15	432	0.0408	1.139	0.971	2.12	1.334	1.059	1.447	1.551	1.257	1.125	0.949	0.552	0.96	0.947	1.463	1.26	1.299	1.473	1.075	1.93	1.411	0.53	1.521	1.839	0.89	1.198	2.104
A-1739	396.1	981.4	358.122	360.128	124.063	91048.1	1	1	Tier 3 zero-reaction											1	10	234	0	2.499	0.696	0.475	2.47	1.677	0.81	1.098	1.073	0.872	0.908	1.303	1.132	0.873	0.977	1.286	1.564	1.577	0.692	0.52	2.588	1.672	1.644	1.143	2.436	1.659	0.659
A-1740	396.3	982.1	314.082	316.089	160.048	7257.43	2	2	Tier 3 one-reaction											0	15	241	0	1.585	1.122	0.729	2.058	1.484	1.702	1.193	1.184	1.443	0.921	1.605	1.155	1.262	1.164	0.832	0.925	1.384	0.699	1.138	1.111	2.204	1.873	1.081	1.991	1.502	0.89
A-1741	396.3	982.1	502.146	504.156	536.176	12488.8	2	2	Tier 3 one-reaction											0	6	272	0.0408	0.667	0.772	0.572	1.097	1.007	0.476	0.513	0.613	0.827	0.496	0.764	0.948	0.53	0.546	0.509	0.939	1.331	0.566	0.519	0.395	0.61	1.052	0.541	0.741	0.5	0.593
A-1743	396.7	983.5	353.08	355.088	238.044	4770.18	2	2	Tier 3 one-reaction											0	3	91	0.1429	0.685	1.786	0.8045	0.832	1.966	0.576	0.2221	2.038	1.078	1.048	1.171	1.307	1.463	0.939	1.385	1.556	0.7906	1.1	1.801	1.758	0.195	0.616	0.699	0.1588	0.899	0.622
A-1744	396.8	983.9	412.124	414.131	178.066	68595.3	1	1	Tier 3 one-reaction											0	1	86	0	1.132	2.08	1.207	0.994	0.964	1.62	1.067	1.723	1.205	1.184	0.792	1.229	1.243	2.039	2.505	1.558	1.79	1.081	1.045	1.053	0.232	0.687	1.392	0.81	0.844	2.242
A-1745	397.1	984.9	408.078	410.083	174.019	7762.4	1	1	Tier 3 only two-reaction											0	0	64	0.1429	1.22	0.736	1.219	1.712	1.405	0.934	0.601	0.798	1.17	0.591	1.251	0.848	0.808	0.935	0.749	0.789	0.947	0.806	0.773	0.676	0.641	1.298	0.936	0.87	1.391	0.776
A-1746	397.4	985.8	352.081	354.088	236.046	21557.8	2	2	Tier 3 one-reaction											0	19	346	0	0.854	1.753	0.849	0.701	2.333	0.502	0.203	2.196	0.979	1.268	1.015	1.43	1.493	0.901	1.288	1.377	0.538	1.356	1.926	2.038	0.127	0.548	0.395	0.145	0.54	0.569
A-1748	397.5	986.5	438.067	440.072	204.009	6481.33	1	1	Tier 3 one-reaction											0	5	118	0.2245	0.2565	0.572	1.349	0.737	0.483	1.842	0.614	6.401	3.706	0.212	1.82	0.441	0.398	0.359	1.874	1.63	5.619	0.527	0.325	0.892	0.7817	0.257	0.2961	0.495	0.385	0.986
A-1750	397.6	986.8	314.099	316.106	160.082	8197.41	2	2	Unidentified														0	3.446	2.607	1.874	4.081	2.379	3.037	2.15	1.978	2.787	1.161	3.152	1.862	1.345	1.701	1.096	2.154	2.475	1.928	1.953	1.062	1.736	2.587	1.368	2.302	2.329	2.319
A-1752	398.1	988.4	432.111	434.118	198.053	115422	1	1	Tier 2						ABA00559000	C10833	Isomer 1 of Syringic acid	0.8	97.7				0	0.165	0.465	0.975	0.234	0.252	0.104	0.552	0.3	1.127	0.173	1.314	0.427	0.248	0.332	0.32	1.184	0.719	0.35	0.879	0.442	0.416	0.499	0.121	0.483	0.027	0.943
A-1754	398.6	990.1	438.156	440.163	408.196	3457.78	2	2	Tier 3 one-reaction											0	3	184	0.102	1.492	1.3785	1.465	3.441	1.262	0.95	0.852	1.045	1.099	0.827	1.321	1.172	1.082	0.885	0.86	1.089	1.94	0.868	0.809	1.037	1.305	0.751	1.056	2.095	1.656	0.558
A-1755	398.7	990.6	307.11	309.117	146.104	15196.3	2	2	Tier 2						AAA00742000	C01142	(3S)-3,6-Diaminohexanoic acid	2.41	3.3				0.0408	1.042	0.968	1.443	0.923	0.755	1.105	1.577	0.636	1.086	2.181	0.837	1.182	1.646	0.942	0.875	1.019	0.685	0.92	1.25	0.965	2.034	2.032	0.633	1.419	0.891	0.998
A-1756	398.8	990.9	450.241	452.248	216.183	6821.11	1	1	Tier 3 one-reaction											0	1	26	0	1.345	1.137	0.734	0.878	0.777	0.804	0.581	0.709	0.809	0.687	0.873	0.702	0.877	0.646	0.543	0.719	0.861	1.09	0.681	1.145	0.394	0.554	0.77	0.26	0.901	0.442
A-1757	398.9	991.1	468.067	470.073	234.009	15478.9	1	1	Tier 3 one-reaction											0	1	36	0	2.535	2.475	3.232	5.177	2.508	4.655	2.923	1.957	5.078	1.953	3.618	1.44	1.96	2.02	0.792	3.49	4.216	1.262	2.367	4.563	1.374	2.753	2.023	2.015	4.419	2.023
A-1758	399	991.6	364.169	366.175	130.11	91846.5	1	1	Tier 3 zero-reaction											1	10	167	0	0.134	0.751	0.248	0.349	0.184	0.12	0.133	0.287	0.082	0.265	0.303	0.137	0.611	1.27	0.374	0.169	0.583	1.407	0.193	0.37	0.548	1.036	0.071	0.977	0.449	0.085
A-1759	399	991.6	355.618	357.625	121.56	31316.8	1	1	Unidentified														0	0.628	0.557	0.561	3.175	1.075	0.668	0.646	0.329	1.125	0.453	1.128	0.839	0.918	0.154	0.221	1.042	2.125	0.131	0.467	0.431	0.479	0.631	1.292	0.8	1.3	0.139
A-1760	399.2	992.1	360.106	362.113	252.096	47644.6	2	2	Tier 3 one-reaction											0	11	260	0.0408	1.682	0.367	0.587	1.851	1.37	0.897	0.326	0.903	0.569	0.721	0.749	1.028	0.765	1.192	1.061	0.376	0.337	0.704	0.51	1.585	0.797	1.5	0.591	1.04	0.827	0.789
A-1761	399.4	993	497.176	499.183	263.118	16678.9	1	1	Tier 2						AXA04140000		desethylzaleplon	1.45	179				0	1.768	0.879	0.942	1.523	1.003	1.275	1.328	0.968	0.459	1.311	0.599	0.717	1.538	1.331	1.418	0.506	1.156	0.723	1.102	0.911	0.539	2.401	1.01	1.203	0.731	1.425
A-1762	400.1	995.2	266.03	268.037	31.9719	58057	1	1	Tier 3 one-reaction											0	1	53	0	0.678	1.018	2.082	0.689	0.503	0.54	0.567	0.693	0.726	0.735	0.922	0.664	0.513	0.417	0.339	1.108	1.272	0.87	1.072	1.862	0.252	0.284	0.463	0.548	0.734	0.388
A-1763	400.3	996	405.123	407.129	171.064	24427.2	1	1	Tier 3 one-reaction											0	9	254	0	0.99	1.766	0.733	0.447	0.615	0.549	0.576	1.048	0.788	1.275	0.988	0.666	0.804	0.968	0.965	0.781	0.64	1.922	0.705	0.742	0.25	0.701	0.7	0.306	0.559	0.543
A-1764	400.5	996.7	441.111	443.118	207.053	9578.75	1	1	Tier 3 zero-reaction											1	19	253	0.0816	0.797	1.753	0.861	1.5892	0.345	1.622	1.97	0.785	1.748	0.8813	2.117	0.966	0.564	1.112	0.761	1.3262	0.739	0.438	0.672	1.689	1.209	0.912	0.877	0.966	1.295	0.753
A-1765	400.6	996.9	425.611	427.618	191.553	19469.5	1	1	Unidentified														0	1.098	1.18	1.85	1.063	0.802	1.416	1.226	1.187	1.131	1.309	0.861	0.959	1.017	1.986	1.526	1.291	1.182	0.865	1.482	1.786	0.531	2.212	1.143	0.665	0.891	1.831
A-1766	400.7	997.3	336.138	338.144	102.079	21105.7	1	1	Tier 3 one-reaction											0	10	214	0	0.273	2.41	0.686	0.43	0.769	0.637	1.284	2.175	0.921	0.63	0.638	0.664	0.584	1.279	0.644	1.872	1.144	1.936	0.945	2.058	0.741	0.689	0.534	0.489	2.599	0.805
A-1767	400.8	997.7	300.103	302.11	132.09	395389	2	2	Tier 1	AAA00425000	C00077	Ornithine	0.49	2.9									0	0.679	0.768	1.425	0.468	1.328	1.29	0.997	0.948	0.752	1.131	0.798	1.64	1.543	1.039	1.129	0.91	0.467	1.44	1.38	1.486	0.28	1.682	1.103	0.312	0.456	0.756
A-1768	400.8	997.8	386.106	388.113	152.047	148494	1	1	Tier 1	AAA00884000	C05593	3-Hydroxyphenylacetic acid	0.16	5.4									0	1	0.689	0.88	1.229	1.045	0.741	1.301	1.156	0.839	0.669	1.621	0.972	0.63	0.675	0.628	0.89	0.89	0.666	0.913	0.679	0.388	0.514	1.387	0.769	1.148	0.826
A-1769	400.9	998.1	399.101	401.107	165.042	31902.1	1	1	Tier 3 zero-reaction											3	17	298	0.0204	1.361	0.96	1.593	1.605	1.054	1.419	2.408	1.2	1.799	0.669	2.191	0.96	0.536	1.343	1.313	1.539	1.093	0.929	1.7	1.616	0.906	1.298	1.345	0.938	1.2	2.018
A-1770	401.3	999.6	336.086	338.093	204.056	25495.7	2	2	Tier 3 one-reaction											0	3	160	0.2449	1.5916	0.977	0.568	0.631	0.377	1.629	7.8848	0.629	0.361	0.676	0.305	0.1751	0.2068	0.379	0.325	1.992	13.4268	0.883	0.426	0.568	0.101	0.145	2.4473	1.8849	0.059	0.2045
A-1771	401.4	999.7	491.257	493.263	257.198	24035.7	1	1	Tier 3 one-reaction											0	7	91	0.102	0.266	2.421	3.843	0.219	0.644	0.328	0.333	1.428	0.552	2.369	0.355	3.15	6.199	1.253	0.866	0.565	0.347	0.179	1.653	1.432	0.2672	0.68	1.091	0.3538	0.3798	0.393
A-1772	401.5	1000	343.121	345.128	218.125	477197	2	2	Tier 2						AAA00750000	C04020	D-Lysopine	1.85	4.2				0	0.595	0.981	0.968	0.862	1.136	0.835	0.745	0.885	1.061	1.365	0.868	1.041	0.952	0.808	1.188	1.167	1.53	0.999	0.787	0.951	0.364	0.883	1.157	0.368	0.989	0.563
A-1773	401.5	1000.1	405.184	407.19	171.125	38268.9	1	1	Tier 3 zero-reaction											1	8	173	0	1.425	0.954	0.613	0.865	0.908	0.662	0.536	0.689	0.743	0.661	0.769	0.607	0.675	0.607	0.58	0.725	0.809	1.053	0.633	1.001	0.369	0.569	0.665	0.212	0.847	0.365
A-1774	401.6	1000.5	597.269	599.274	363.21	8426.57	1	1	Tier 3 one-reaction											0	3	43	0.0408	1.185	1.619	0.8	0.682	0.76	0.536	0.3479	0.893	0.719	1.2	0.986	0.768	0.678	0.82	0.974	0.74	1.237	0.911	0.959	1.941	0.5385	1.074	0.576	0.435	0.829	1.298
A-1776	402	1002	293.094	295.102	59.0356	115344	1	1	Unidentified														0	1.729	2.204	1.147	2.043	1.373	1.833	1.791	2.003	2.001	1.731	2.135	1.276	1.587	1.411	0.917	1.515	1.428	0.867	1.117	0.665	2.187	1.78	1.594	1.544	1.894	0.948
A-1778	402.5	1003.5	573.064	575.071	339.006	31676	1	1	Tier 3 only two-reaction											0	0	58	0.1224	1.2316	0.6279	0.4745	1.291	1.045	0.7469	1.193	1.106	0.7627	0.58	0.73	0.923	0.75	1.335	0.509	0.347	1.29	0.645	0.527	0.37	1.622	1.275	1.134	2.181	1.237	0.543
A-1779	402.6	1004	344.121	346.128	220.125	75810.8	2	2	Tier 3 one-reaction											0	1	43	0	0.742	1.049	1.062	1.039	1.269	0.934	0.656	0.889	1.131	1.611	0.954	1.176	0.971	0.84	1.265	1.287	1.743	1.12	0.843	0.99	0.36	0.996	1.277	0.33	1.004	0.592
A-1780	402.8	1004.6	342.592	344.6	108.534	8842.57	1	1	Unidentified														0.102	0.978	0.388	0.275	1.043	0.619	1.171	0.843	0.681	0.689	0.798	1.476	0.92	0.817	0.707	0.328	0.553	0.691	0.35	0.422	0.183	2.106	0.548	0.288	0.755	0.373	0.258
A-1781	403.1	1005.5	355.62	357.626	243.122	1.37416e+06	2	2	Tier 2						AXA01304000		Prolyl-Gamma-glutamic acid	0.54	105.4				0	0.628	1.205	0.797	3.113	1.216	0.668	0.646	0.893	1.013	0.453	1.121	0.88	0.918	0.154	0.223	1.079	2.119	0.156	0.467	0.431	0.488	0.631	1.281	0.8	1.301	0.139
A-1784	403.4	1006.6	312.601	314.607	157.086	23345.1	2	2	Tier 3 one-reaction											0	12	214	0.0408	1.392	0.751	0.634	1.463	1.035	0.606	0.893	0.793	0.713	0.572	1.027	0.784	0.584	0.578	0.475	0.647	0.609	0.408	0.866	0.147	0.59	1.046	0.638	0.715	0.999	0.426
A-1785	403.4	1006.8	356.643	358.649	245.17	52791.2	2	2	Tier 2						AXA01405000		Valyl-Lysine	5.52	78				0.0204	0.746	1.625	1.469	1.286	0.774	0.713	0.614	1.322	0.966	1.482	0.803	1.11	1.471	2.084	1.659	0.748	1.101	1.07	1.372	1.15	0.396	0.913	1.025	0.507	0.727	0.727
A-1787	403.8	1007.9	300.577	302.584	133.036	12408.5	2	2	Tier 3 zero-reaction											3	25	402	0	0.696	1.754	1.172	0.868	0.813	1.361	1.294	1.446	1.187	1.082	1.087	1.411	2.123	1.315	0.694	1.262	0.88	1.617	1.179	1.452	0.572	0.927	1.036	0.799	0.943	0.904
A-1789	404.1	1008.9	607.17	611.183	140.06	10587.1	1	2	Tier 3 only two-reaction											0	0	13	0	1.057	1.587	0.977	0.935	0.949	1.003	0.797	1.293	1.138	1.44	0.911	1.257	1.59	1.559	1.427	1.18	0.746	0.944	1.162	1.242	0.676	1.209	0.808	0.728	0.83	1.185
A-1790	404.5	1010.6	322.117	324.122	176.117	19144.2	2	2	Tier 3 one-reaction											0	12	171	0.0816	1.803	2.362	1.656	1.886	1.69	1.678	1.595	1.54	1.301	2.83	1.372	1.95	0.914	1.452	1.068	1.476	2.684	9.679	1.38	1.862	1.863	1.189	1.367	1.744	1.796	1.043
A-1791	404.6	1010.9	383.613	385.62	149.555	19440	1	1	Unidentified														0	2.755	4.371	2.213	2.212	0.599	1.436	1.46	0.304	0.704	1.706	0.85	1.361	0.659	0.237	0.377	0.417	2.865	2.322	0.489	0.307	0.291	2.902	5.106	0.277	1.357	0.22
A-1792	404.8	1011.6	450.148	452.154	216.089	163078	1	1	Tier 3 one-reaction											0	9	167	0	1.434	1.273	0.386	0.318	0.452	0.474	0.757	0.442	0.41	1.162	0.493	0.66	1.069	0.584	0.755	0.366	0.219	1.046	0.492	0.507	0.187	0.895	0.6	0.197	0.427	1.388
A-1793	405	1012.1	377.163	379.169	143.104	9958	1	1	Tier 3 one-reaction											0	3	90	0.3673	0.2451	0.8011	0.2605	0.427	0.269	0.2265	0.2025	0.2612	0.2815	0.2888	0.3245	0.2234	0.252	1.174	0.34	0.3251	0.347	1.265	0.246	0.485	0.281	0.197	0.2217	0.25	0.1931	0.166
A-1794	405.5	1013.8	331.079	333.086	194.042	4917.17	2	2	Tier 3 zero-reaction											8	35	395	0	0.659	1	0.885	0.793	0.729	1.115	1.768	1.221	0.865	0.713	0.687	0.878	0.82	1.382	1.003	0.863	0.74	0.919	0.938	0.854	1.422	1.039	0.712	0.77	0.793	1.042
A-1795	405.6	1014.2	468.15	470.156	234.092	32950.3	1	1	Tier 2						AXA02108000		(S)-2,3-Dihydro-6-hydroxy-5-(hydroxyacetyl)-2-isopropenylbenzofuran	5.82	44.9				0.102	1.184	1.241	1.553	0.348	0.701	1.065	0.422	1.516	0.777	1.731	0.852	0.943	1.723	1.579	3.216	1.356	1.004	0.778	0.976	1.071	0.413	0.677	1.352	0.6997	0.635	2.105
A-1797	405.8	1014.8	509.214	511.22	275.156	39718.7	1	1	Tier 2						APA00753000	C21637	Elwesine	6.91	93.6				0	0.907	1.308	0.882	0.826	0.589	0.952	0.445	1.281	0.84	0.95	0.464	0.694	0.65	1.144	2.141	0.672	1.01	0.784	0.931	0.724	0.087	0.926	1.501	0.125	0.57	1.377
A-1798	406.1	1015.8	392.083	394.087	158.024	26266.7	1	1	Tier 3 only two-reaction											0	0	66	0	1.633	1.032	1.207	1.551	1.528	1.468	1.434	1.276	1.486	0.806	1.368	1.12	1.021	1.553	1.438	1.184	1.229	0.94	0.847	0.854	1.528	1.364	1.277	1.485	1.548	1.131
A-1799	406.2	1016.4	352.132	354.138	118.074	13019.3	1	1	Tier 3 zero-reaction											2	12	260	0	1.672	2.81	1.889	1.392	1.082	2.194	1.169	2.65	2.145	1.702	1.753	1.737	1.994	2.193	1.875	2.873	1.593	1.42	1.663	2.354	0.74	1.693	1.224	0.879	1.509	1.764
A-1800	406.4	1016.8	450.241	452.248	216.183	8567.43	1	1	Tier 3 one-reaction											0	1	26	0	1.868	0.907	0.717	0.991	0.851	0.781	0.495	0.748	0.827	0.636	0.943	0.662	0.722	0.653	0.516	0.693	0.914	1.056	0.652	1.123	0.418	0.559	0.821	0.273	0.852	0.421
A-1802	406.7	1018	405.184	407.19	171.125	43075.8	1	1	Tier 3 zero-reaction											1	8	173	0	1.676	0.99	0.663	0.886	0.978	0.576	0.487	0.658	0.788	0.625	0.758	0.623	0.729	0.604	0.556	0.723	0.841	0.898	0.642	1.01	0.368	0.563	0.644	0.225	0.768	0.344
A-1804	406.9	1018.6	319.59	321.596	171.064	14945.3	2	2	Tier 3 one-reaction											0	8	235	0	1.331	0.966	1.23	1.58	0.797	0.983	1.012	0.715	1.072	0.859	1.696	0.672	0.865	0.679	0.643	0.91	0.8	0.816	0.704	0.809	0.638	1.097	1.091	0.936	1.414	0.482
A-1805	407.5	1020.7	410.619	412.625	176.56	13161.8	1	1	Unidentified														0	0.897	1.363	1.06	1.105	1.156	0.897	0.854	0.961	0.739	0.873	0.703	1.116	1.234	1.396	0.908	0.88	0.892	0.711	1.024	1.179	0.458	1.152	0.916	1.204	0.844	0.789
A-1806	407.7	1021.3	482.085	484.091	248.026	6832.4	1	1	Tier 3 only two-reaction											0	0	25	0	0.608	1.384	1.29	1.06	0.701	1.467	1.015	0.968	0.91	0.958	0.988	0.625	0.567	1.152	0.44	1.05	1.585	0.493	0.749	1.54	0.91	0.77	0.86	0.859	0.79	0.771
A-1808	407.8	1021.9	517.092	519.098	283.034	23764.8	1	1	Tier 3 one-reaction											0	5	247	0.0204	0.84	0.73	0.875	0.83	0.757	0.715	0.781	0.851	0.833	0.61	0.914	0.807	0.651	0.666	0.647	0.756	0.896	0.704	0.762	0.794	0.544	0.548	0.693	0.72	0.798	0.802
A-1809	408	1022.4	306.086	308.091	144.055	16517.6	2	2	Tier 3 only two-reaction											0	0	5	0	1.354	0.702	0.947	1.237	1.124	0.93	0.926	1.027	0.999	0.97	1.293	0.903	0.768	0.784	0.875	0.991	0.906	0.712	0.74	0.69	1.12	1.511	1.036	1.188	1.424	0.683
A-1810	408.6	1024.5	290.096	292.103	56.0375	136722	1	1	Tier 3 one-reaction											0	2	194	0	1.304	1.318	1.273	1.111	1.094	1.41	1.271	1.363	1.342	1.311	0.995	0.946	1.226	1.473	1.542	1.311	1.288	1.462	0.925	0.987	0.705	1.771	1.171	1.097	1.077	1.736
A-1813	409.4	1027.4	464.163	466.17	230.105	13195.2	1	1	Tier 3 one-reaction											0	3	132	0	0.577	1.02	0.928	0.706	0.278	0.593	0.455	0.769	0.97	1.149	1.026	0.893	1.455	1.147	1.029	1.075	0.565	0.886	0.847	1.296	0.234	0.505	0.706	0.439	0.705	0.825
A-1814	409.5	1027.7	402.1	404.107	168.042	48991	1	1	Tier 1	ABA00533000	C06672	Vanillic acid	0.7	12.7									0	0.18	0.373	0.236	0.123	0.61	0.272	0.331	0.322	0.657	0.15	0.818	0.226	0.126	0.298	0.426	0.506	0.128	1.498	0.413	0.32	0.204	0.37	0.112	0.11	0.113	0.584
A-1815	409.7	1028.4	546.052	548.059	311.994	28349.3	1	1	Tier 3 only two-reaction											0	0	59	0	0.543	0.463	1.392	0.911	0.594	0.635	2.026	0.778	0.474	0.732	0.636	0.964	0.62	0.916	0.334	0.497	1.613	0.633	0.581	0.624	1.262	0.678	0.893	1.276	0.785	0.543
A-1816	409.8	1028.8	421.088	423.094	187.03	13324.6	1	1	Tier 3 one-reaction											0	3	125	0	0.586	0.975	0.821	0.769	0.539	0.593	1.111	0.895	0.848	0.395	0.823	0.613	0.522	1.244	0.966	0.941	0.774	0.678	0.797	1.069	0.571	0.861	1.194	0.589	0.721	0.669
A-1817	409.9	1029.1	320.598	322.604	173.079	25275.1	2	2	Tier 2						AAA00768000	C03771	Isomer 1 of 5-Guanidino-2-oxopentanoic acid	1.92	187.8				0.102	2.001	0.956	0.767	2.68	1.573	1.997	1.465	1.174	1.342	0.855	1.666	0.935	1.168	1.29	0.741	0.75	1.126	0.514	0.809	0.629	4.629	1.858	1.29	3.073	1.909	0.928
A-1818	410	1029.3	307.556	309.563	146.995	5110.22	2	2	Tier 3 one-reaction											0	1	22	0.2245	1.026	0.44	0.546	1.22	0.802	0.567	0.317	0.3274	0.62	0.857	0.549	0.887	0.668	0.679	0.572	0.797	0.601	0.874	0.617	1.479	0.2659	0.2835	0.904	0.464	0.884	0.994
A-1819	410	1029.5	594.632	596.639	360.574	12264.2	1	1	Unidentified														0.1429	1.946	0.894	0.92	2.449	1.5	0.95	0.654	0.188	1.016	1.713	1.013	1.733	0.97	0.266	0.904	1.217	0.65	1.131	1.008	2.493	0.11	0.0731	1.942	0.748	1.426	1.631
A-1820	410.2	1029.9	363.589	365.596	129.53	7937.14	1	1	Unidentified														0	0.794	0.834	1.039	2.69	0.866	1.107	0.619	1.03	0.779	0.997	1.147	0.738	0.624	1.113	0.866	1.293	2.093	1.069	1.325	1.711	0.356	1.403	0.731	0.727	2.316	0.858
A-1821	410.5	1031.2	335.086	337.094	202.055	5388.36	2	2	Tier 3 only two-reaction											0	0	23	0.2653	0.972	0.847	0.949	0.796	1.059	1.467	0.817	0.779	1.297	0.969	1.406	1.028	0.97	0.978	0.97	1.229	2.103	0.7668	0.762	1.203	1.943	1.484	0.957	1.558	1.975	0.798
A-1822	410.6	1031.5	438.067	440.073	204.008	19841.5	1	1	Tier 3 one-reaction											0	5	115	0.2041	0.2569	0.429	0.182	0.806	0.2505	2.326	0.526	6.329	3.332	0.2583	1.156	0.341	0.4	0.078	2.73	1.531	5.938	0.21	0.3254	0.4534	0.2297	0.207	0.2965	0.3633	0.196	1.409
A-1823	410.6	1031.6	405.151	407.159	342.184	6230.31	2	2	Tier 3 one-reaction											0	11	178	0.0612	0.982	1.771	1.171	4.661	1.267	1.051	1.255	1.398	1.621	0.934	1.513	1.591	2.087	0.9006	0.534	1.86	2.672	2.3734	1.072	2.435	1.204	1.067	1.317	1.474	1.629	2.0968
A-1825	410.8	1032.2	345.057	347.063	221.996	31915.4	2	2	Tier 3 one-reaction											0	1	52	0.0816	0.995	0.45	0.495	1.129	0.813	0.482	0.388	0.146	0.545	0.873	0.457	0.951	0.546	0.161	0.438	0.575	0.297	0.577	0.453	1.348	0.067	0.058	0.864	0.387	0.721	0.847
A-1826	410.9	1032.5	350.127	352.135	232.138	27167.4	2	2	Tier 2						AXA00771000		Spermic acid 2	6.5	97.8				0	1.725	1.419	1.399	1.103	0.938	1.715	1.182	1.139	1.187	1.557	0.997	1.27	1.275	1.195	1.075	0.997	1.097	1.178	1.01	1.722	0.546	0.973	1.169	0.889	0.94	1.16
A-1828	411.2	1033.6	396.093	398.1	162.034	20925.4	1	1	Tier 2						AXA04524000	C09315	Umbelliferone	6.51	107.3				0.0204	0.803	0.755	0.982	0.683	0.648	0.819	1.018	0.918	0.835	0.972	0.688	0.754	0.849	1.116	0.974	0.978	0.9	0.677	0.848	1.346	0.61	1.011	1.019	0.835	0.802	1.239
A-1829	411.6	1034.8	380.108	382.114	292.099	7829.6	2	2	Tier 3 zero-reaction											1	1	92	0	0.941	1.018	1.786	0.561	0.608	1.054	1.715	1.25	1.733	0.839	1.294	0.757	0.73	2.214	1.438	1.948	1.597	1.027	2.277	2.913	0.477	0.951	1.455	0.723	1.605	1.811
A-1830	411.7	1035	435.108	437.115	201.05	8752	1	1	Tier 3 only two-reaction											0	0	20	0.0204	0.937	1.169	1.115	1.473	1.259	1.567	1.387	0.938	1.174	0.997	1.418	1.425	0.994	1.173	0.578	1.307	2.33	0.852	0.801	1.091	1.624	1.148	1.399	1.945	2.238	0.577
A-1831	412	1036.3	336.052	338.058	203.987	16752.5	2	2	Tier 3 only two-reaction											0	0	31	0.102	1.057	0.574	0.542	1.153	0.731	0.567	0.448	0.222	0.605	0.898	0.488	0.866	0.572	0.234	0.472	0.645	0.374	0.598	0.504	1.411	0.138	0.072	0.873	0.421	0.781	0.889
A-1832	412.2	1036.8	296.566	298.573	125.015	1.57379e+06	2	2	Tier 3 zero-reaction											1	5	23	0.0204	1.027	0.36	0.421	1.163	0.731	0.429	0.31	0.097	0.449	0.826	0.436	0.923	0.497	0.112	0.405	0.526	0.234	0.57	0.426	1.364	0.031	0.012	0.863	0.36	0.677	0.858
A-1833	412.3	1037.2	359.091	361.097	250.065	711627	2	2	Tier 3 zero-reaction											1	28	352	0.2449	0.014	1.024	0.0173	0.295	0.08	0.018	0.0163	1.163	0.021	0.016	0.066	0.012	0.02	0.356	0.439	0.0206	0.0197	1.577	0.054	0.505	0.035	0.0122	0.015	0.0116	0.0169	0.0133
A-1834	412.4	1037.5	521.213	523.219	287.155	6373.2	1	1	Tier 2						AXA03747000	C11782	Dihydromorphine/6alpha-Hydroxy-hydromorphone/6beta-Hydroxy-hydromorphone/Dihydroisomorphine/Nordihydroisomorphine	5.56	135.8				0	1.179	1.017	0.798	0.722	0.612	1.02	1.091	0.613	0.515	0.834	0.619	0.609	0.449	0.784	0.791	0.623	1.18	0.929	0.708	0.8	0.36	1.129	0.572	0.712	1.342	2.575
A-1835	412.5	1038.1	398.104	400.112	164.046	10313.5	1	1	Tier 2						AAA00925000	C02763	2-Hydroxy-3-phenylpropenoic acid	3.69	11.6				0.0408	1.516	2.163	2.03	1.908	2.164	1.773	1.768	1.736	2.347	1.363	2.087	1.346	1.775	2.517	1.109	2.526	3.281	1.444	1.288	2.841	1.672	1.823	1.766	1.313	2.184	1.34
A-1836	412.6	1038.3	372.09	374.097	138.031	231600	1	1	Tier 1	AAA00278000	C00156	4-Hydroxybenzoic acid	0.74	15.9									0	1.109	0.527	0.501	0.39	0.537	0.487	0.458	0.634	0.945	0.357	0.879	0.334	0.438	0.595	0.365	0.762	0.41	0.718	0.695	0.566	2.654	0.323	0.352	0.663	0.351	0.322
A-1837	412.7	1038.5	474.179	476.186	240.121	23375.2	1	1	Tier 3 zero-reaction											3	9	226	0	0.536	2.131	0.876	0.989	1.051	1.062	1.325	1.689	0.872	0.746	1.006	0.931	0.687	1.01	0.596	1.539	1.302	1.678	0.977	1.646	0.748	0.947	0.615	0.529	2.427	0.939
A-1838	412.7	1038.6	351.1	353.107	234.083	14486	2	2	Tier 3 zero-reaction											1	6	229	0	1.204	1.532	5.322	4.26	0.972	3.555	1.903	1.733	2.396	1.294	1.499	1.84	1.303	1.762	2.022	1.735	1.993	1.135	1.618	2.203	1.03	2.069	2.061	0.917	4.648	1.819
A-1840	412.9	1039.4	286.105	288.112	104.094	5404.36	2	2	Unidentified														0.0612	0.437	1.167	1.02	0.348	0.836	0.781	1.054	1.418	1.104	2.056	0.853	0.932	1.243	1.555	0.609	1.786	1.412	5.192	1.008	1.452	0.957	0.63	0.494	0.676	0.422	0.327
A-1841	413.2	1040.3	356.093	358.1	244.069	477148	2	2	Tier 3 zero-reaction											2	29	476	0	0.844	1.069	0.88	0.664	0.787	0.863	0.843	0.99	0.79	0.892	0.737	1.014	0.954	1.272	1.173	0.888	0.709	0.711	0.945	1.132	0.432	1.05	0.778	0.543	0.555	1.069
A-1842	413.3	1040.8	360.089	362.096	252.062	132100	2	2	Tier 3 one-reaction											0	8	218	0.4286	0.1594	1.049	0.2161	0.336	0.1027	0.2277	0.2026	1.212	0.0501	0.1453	0.1169	0.1415	0.1672	0.411	0.456	0.2565	0.307	1.504	0.118	0.604	0.0763	0.152	0.184	0.1449	0.2106	0.1653
A-1843	413.6	1041.9	354.119	356.126	240.121	454016	2	2	Tier 3 zero-reaction											3	9	226	0	0.433	1.564	0.714	0.595	0.8	0.524	0.921	1.488	0.584	0.46	0.714	0.719	0.453	0.666	0.561	1.091	0.878	1.427	0.822	1.348	0.469	0.767	0.432	0.521	1.659	0.638
A-1844	413.8	1042.5	336.131	338.138	204.146	45134.5	2	2	Tier 3 one-reaction											0	2	111	0	0.894	0.872	0.882	1.428	1.044	0.766	0.791	1.194	0.863	0.81	0.97	1.423	0.717	0.994	0.914	1.011	0.683	0.689	0.932	0.875	0.546	0.912	0.686	1.471	0.802	0.681
A-1845	414.3	1044	425.647	427.654	191.589	9907	1	1	Unidentified														0	2.151	0.921	0.726	2.678	1.153	0.775	0.701	0.699	0.653	0.72	0.913	1.676	1.402	0.652	0.457	0.771	1.52	0.397	0.594	1.039	0.769	0.566	0.783	2.055	1.715	0.352
A-1848	414.5	1045	351.128	353.135	234.138	6774	2	2	Tier 3 one-reaction											0	3	121	0	1.907	3.754	1.992	2.206	1.406	3.2	3.751	2.536	3.249	2.975	3.249	1.891	2.341	2.126	1.878	2.051	2.728	3.183	2.014	2.119	0.505	3.17	3.109	3.812	2.928	2.25
A-1849	414.7	1045.5	337.131	339.137	206.145	7801.47	2	2	Tier 3 only two-reaction											0	0	3	0.0612	0.963	0.922	1.03	1.37	1.227	0.839	1.08	1.423	0.764	0.799	1.008	1.658	0.729	1.06	0.964	1.248	1.113	0.846	0.891	0.965	0.42	0.93	0.886	1.625	1.043	0.695
A-1850	414.7	1045.5	348.111	350.118	228.105	55802.9	2	2	Tier 3 one-reaction											0	2	60	0.0408	1.285	1.544	1.959	1.655	0.922	1.082	1.302	1.619	1.076	1.244	1.049	1.15	0.955	1.256	2.327	1.019	1.225	0.58	1.296	1.702	0.745	0.829	1.367	1.522	1.192	1.055
A-1851	415	1046.5	359.141	361.148	125.083	43534	1	1	Tier 3 one-reaction											0	6	244	0.0816	0.814	0.504	1.37	1.195	1.244	2.213	1.637	1.007	1.726	1.476	1.239	1.168	1.007	1.585	1.448	1.494	2.158	0.962	0.686	0.945	1.265	0.753	1.451	0.775	1.094	1.302
A-1852	415.1	1047	460.164	462.171	226.106	54928.5	1	1	Tier 1	AXA00990000	HMDB0028689	Alanyl-Histidine	1.73	18									0	1.043	1.003	1.552	1.267	0.896	0.657	0.901	1.127	0.79	0.945	0.758	0.823	0.768	1.036	1.99	0.808	0.831	0.559	1.169	1.452	0.653	0.697	1.121	1.267	0.763	1.047
A-1855	415.5	1048.3	489.241	491.25	255.183	12689.6	1	1	Tier 3 one-reaction											0	4	67	0.102	0.309	1.16	2.555	0.192	0.309	0.274	0.31	0.767	0.412	1.451	0.228	1.751	3.263	0.901	0.584	0.536	0.317	0.488	0.821	1.242	0.1745	0.479	0.498	0.1774	0.2579	0.269
A-1856	415.8	1048.9	470.173	472.179	236.114	10106.7	1	1	Tier 3 one-reaction											0	11	235	0.0612	0.676	2.214	0.736	0.896	0.79	0.766	0.7178	1.151	1.179	0.965	1.069	0.794	1.315	1.27	0.843	1.174	1.566	1.324	0.749	1.003	0.5464	0.773	0.712	1.272	1.187	1.051
A-1857	415.8	1049.1	390.104	392.112	312.092	8857.03	2	2	Tier 3 only two-reaction											0	0	100	0	1.322	1.655	1.126	1.833	2.129	1.191	0.747	0.798	1.563	0.975	1.847	1.905	1.818	0.785	0.642	1.548	2.314	0.615	0.985	1.224	1.093	1.324	1.553	1.472	2.807	1.017
A-1859	415.9	1049.2	297.595	299.601	127.073	13226.3	2	2	Tier 3 one-reaction											0	8	176	0	0.724	0.776	0.315	1.295	0.843	0.719	0.312	0.637	0.711	0.922	0.758	0.519	0.488	0.64	0.474	0.666	0.754	0.538	0.487	0.521	1.152	1.119	0.935	5.085	1.21	0.599
A-1860	416.1	1049.8	347.111	349.118	226.106	609097	2	2	Tier 2						AXA00705000	C06486	(6R)-6-(L-Erythro-1,2-Dihydroxypropyl)-5,6,7,8-tetrahydro-4a-hydroxypterin	0.85	82.2				0	1.1	1.032	1.602	1.235	0.716	0.659	0.961	1.317	0.717	1	0.678	0.884	0.782	1.155	2.182	0.723	0.894	0.486	1.19	1.418	0.603	0.718	1.126	1.344	0.707	0.968
A-1861	416.3	1050.3	447.067	449.073	213.008	5644.75	1	1	Tier 3 zero-reaction											1	2	89	0.102	0.913	0.696	1.935	1.349	0.912	1.452	1.14	1.144	1.215	0.639	1.373	1.443	1.392	0.271	0.573	0.999	2.539	0.761	1.507	1.217	2.041	1.128	1.567	1.19	1.684	1.127
A-1862	416.4	1050.6	592.129	596.142	125.019	36631.7	1	2	Unidentified														0	1.082	0.472	0.509	1.255	0.823	0.483	0.369	0.107	0.539	0.898	0.491	0.976	0.538	0.123	0.445	0.551	0.26	0.606	0.457	1.396	0.039	0.012	0.871	0.376	0.7	0.898
A-1863	416.5	1050.7	497.213	499.219	263.155	14055.7	1	1	Tier 3 one-reaction											0	2	31	0	0.848	0.67	0.72	0.589	0.653	1.202	1.832	0.543	0.713	0.945	0.265	0.587	0.418	0.604	1.01	0.393	0.859	0.462	0.944	0.85	0.228	3.254	1.048	1.083	0.81	2.38
A-1864	416.6	1051	307.111	309.118	146.106	2.77986e+06	2	2	Tier 1	AAA00739000	C00047	Lysine	1.03	2.8									0	1.121	0.625	1.008	0.745	1.015	1.116	0.528	0.734	0.803	1.196	0.778	0.989	0.932	0.859	1.194	0.845	0.599	1.83	1.165	1.222	0.23	0.929	1.059	0.318	0.527	0.879
A-1865	416.9	1051.8	491.254	493.263	257.196	13251	1	1	Tier 3 only two-reaction											0	0	1	0.0204	0.567	2.477	3.422	0.592	0.825	1.173	0.867	1.366	0.792	2.701	1.002	2.657	5.632	1.338	0.851	1.077	1.77	0.521	1.772	1.666	0.267	0.782	1.264	1.3535	0.819	0.718
A-1866	417.4	1052.9	460.118	462.123	226.059	15067	1	1	Tier 3 zero-reaction											1	19	405	0	1.225	1.256	1.36	0.821	0.822	1.091	1.211	1.418	1.123	1.379	0.981	1.18	1.105	2.054	1.592	1.095	0.918	0.888	1.017	1.184	0.53	1.382	1.072	0.881	0.803	1.653
A-1867	417.4	1053	404.116	406.123	170.058	57328.4	1	1	Tier 3 zero-reaction											1	27	347	0.0612	0.587	1.841	0.36	1.04	0.511	0.538	1.257	0.499	1.454	0.859	0.161	0.7	0.297	0.316	0.597	0.427	0.687	0.77	0.636	0.352	1.8382	0.911	0.985	0.243	0.408	1.139
A-1868	417.4	1053.1	345.433	347.439	111.374	18236.3	1	1	Unidentified														0	1.217	0.821	1.145	1.067	0.704	1.167	0.718	0.865	0.756	0.764	0.509	0.601	0.466	0.945	1.322	0.617	0.735	0.581	1.113	0.922	0.232	1.539	0.722	0.669	0.457	1.127
A-1869	417.5	1053.4	286.081	288.088	104.046	3911.71	2	2	Tier 3 only two-reaction											0	0	1	0.0816	2.004	1.064	0.882	0.899	1.502	1.339	0.791	1.404	0.38	1.323	0.418	1.243	1.519	1.666	1.652	1.578	1.646	0.6448	1.412	2.103	0.5262	1.41	0.454	0.195	0.457	2.309
A-1870	417.7	1053.7	508.183	512.197	41.0733	15524.5	1	2	Unidentified														0	0.688	0.48	1.316	0.815	0.546	0.544	0.71	0.895	0.807	0.82	1.115	0.849	0.608	0.589	0.371	1.001	0.993	0.498	1.235	0.825	0.373	0.415	0.758	0.504	0.844	0.723
A-1871	417.8	1054.1	318.079	320.087	84.021	19019.1	1	1	Tier 3 one-reaction											0	13	310	0.0408	2.023	1.075	7.457	1.577	1.068	1.051	1.107	2.535	2.882	1.306	2.212	1.003	1.065	1.488	1.465	1.258	1.231	4.999	1.441	1.637	0.864	1.135	0.411	0.199	0.457	1.843
A-1872	418.1	1054.8	396.051	398.057	161.993	4861	1	1	Tier 3 only two-reaction											0	0	31	0.1224	0.405	0.476	1.801	0.952	0.402	0.793	1.158	4.741	0.917	0.473	1.076	0.438	0.478	1.573	2.086	1.457	0.54	0.353	1.746	1.501	0.347	0.732	1.146	0.607	0.678	2.632
A-1873	418.3	1055.2	400.12	402.127	166.062	35192.6	1	1	Tier 1	AXA00324000	C01744	Desaminotyrosine	2.29	27.2									0	3.158	0.533	4.757	3.074	3.35	3.422	3.762	0.662	3.021	3.144	5.596	2.332	1.925	1.647	0.455	1.112	0.276	0.478	0.439	0.541	2.396	0.298	0.153	0.695	0.505	0.228
A-1874	418.4	1055.6	300.078	302.086	132.039	123863	2	2	Unidentified														0	1.549	1.237	1.138	0.845	1.309	1.452	0.901	1.575	0.767	1.342	0.662	1.154	1.306	2.044	2.12	1.582	1.615	0.739	1.923	2.356	0.643	1.86	0.923	0.839	0.945	2.499
A-1875	418.5	1055.8	599.083	601.088	365.024	29384.7	1	1	Tier 3 one-reaction											0	4	112	0	2.261	1.687	1.555	2.972	2.194	3.431	1.924	1.536	2.45	1.446	2.869	1.388	1.418	1.716	1.044	1.611	2.206	1.039	1.191	1.939	1.728	2.194	1.522	2.48	2.974	1.478
A-1876	418.5	1055.8	367.607	369.614	267.097	1.37463e+06	2	2	Tier 3 zero-reaction											3	50	742	0	1.898	1.009	0.942	0.746	1.495	1.397	0.779	1.592	0.397	1.227	0.362	1.213	1.398	1.912	1.918	1.389	1.552	0.021	1.85	1.88	0.025	1.494	0.414	0.154	0.387	2.406
A-1877	418.7	1056.4	462.132	464.139	228.074	37068.4	1	1	Tier 3 zero-reaction											1	27	444	0	1.332	1.427	1.446	1.034	0.945	1.372	1.245	1.456	1.086	1.375	0.965	1.099	1.096	2.154	1.888	1.116	1.071	1.037	1.329	1.272	0.56	1.677	1.197	0.83	0.857	1.769
A-1878	418.9	1056.8	427.132	429.139	193.074	7102	1	1	Tier 3 zero-reaction											3	24	362	0	1.356	2.818	1.327	1.148	1.864	0.801	0.575	1.893	2.038	1.179	4.493	1.312	1.852	1.298	1.4	3.027	1.41	1.668	2.006	1.659	1.13	0.958	0.891	0.912	1.522	1.348
A-1879	418.9	1056.9	400.033	402.04	165.975	6547.14	1	1	Tier 3 only two-reaction											0	0	16	0.0204	0.414	0.9	0.805	0.462	0.486	0.534	1.767	0.965	0.522	0.72	0.757	0.489	0.631	0.813	0.737	0.814	1.209	0.644	0.661	0.658	2.822	0.795	1.044	0.583	0.727	0.593
A-1880	419.1	1057.3	357.1	359.107	246.084	190548	2	2	Tier 3 zero-reaction											2	20	332	0	1.335	1.48	1.486	0.937	0.99	1.315	1.094	1.501	1.144	1.322	0.923	1.099	1.18	2.105	1.962	1.132	0.933	1.056	1.156	1.29	0.488	1.723	1.179	0.777	0.857	1.838
A-1881	419.2	1057.6	396.093	398.101	162.035	20882.6	1	1	Tier 2						AXA04524000	C09315	Isomer 1 of Umbelliferone	7.73	83.3				0	0.716	0.698	0.746	0.457	0.468	0.56	0.839	0.629	0.788	0.878	0.68	0.56	0.761	0.669	0.807	0.797	0.715	0.61	0.642	0.884	0.561	0.72	0.806	0.605	0.707	0.871
A-1882	419.3	1057.7	292.585	294.591	117.053	45392.4	2	2	Tier 3 zero-reaction											1	4	79	0.0204	0.868	0.808	1.065	1.232	0.868	1.711	2.031	1.134	0.975	0.772	0.672	1.239	1.14	1.955	1.69	0.904	0.981	1.09	0.984	0.753	0.899	2.92	2.943	2.208	0.611	1.878
A-1883	419.8	1059.1	399.099	401.107	330.082	6570.57	2	2	Tier 3 one-reaction											0	1	228	0.0612	3.074	1.075	1.32	1.38	1.7858	1.6	1.25	1.594	1.417	0.773	1.346	0.835	1.027	1.949	1.321	2.347	3.9608	0.917	1.284	1.772	1.2887	1.987	0.727	1.687	0.876	1.471
A-1885	419.9	1059.4	368.067	370.074	268.018	11972.5	2	2	Tier 3 one-reaction											0	1	69	0.1429	0.815	1.954	1.415	1.148	1.55	0.54	1.133	2.297	2.549	1.429	3.071	1.044	1.693	1.391	1.272	3.216	1.077	2.473	1.511	1.427	0.3381	1.245	1.561	0.3437	1.345	2.413
A-1886	420.5	1060.8	328.098	330.105	188.079	422381	2	2	Tier 3 zero-reaction											2	22	399	0	3.415	0.619	0.566	3.149	2.55	0.564	0.231	1.145	1.091	0.612	1.811	1.429	1.085	0.806	1.152	0.804	0.703	0.916	0.725	0.812	0.397	1.808	0.722	1.099	1.811	0.903
A-1887	420.5	1060.8	318.059	320.066	168.001	63166	2	2	Tier 3 one-reaction											0	2	14	0	0.138	0.373	0.49	0.483	0.206	0.283	0.594	0.428	0.232	0.272	0.371	0.196	0.214	0.331	0.229	0.304	0.276	0.312	0.619	0.55	0.274	0.393	0.597	0.233	0.284	0.524
A-1888	420.7	1061.4	523.194	525.199	289.135	8084.5	1	1	Tier 2						AXA03621000		Norcocaine	7.53	85.4				0	1.096	1.485	0.85	1.195	0.766	1.498	1.408	1.1	1.065	1.037	0.497	1.115	0.817	1.234	1.31	0.937	1.117	1.14	1.105	1.801	0.435	1.578	0.861	0.967	1.2	2.009
A-1889	420.8	1061.6	496.109	498.114	262.051	6244.89	1	1	Tier 2						AXA03120000	C09951	Maclurin	6.34	7.1				0.0816	0.255	0.536	3.869	0.216	0.343	0.679	1.096	0.336	1.812	0.279	1.96	0.533	0.482	0.267	0.229	3.058	0.674	0.302	2.841	2.406	0.797	0.609	0.276	0.459	1.104	1.822
A-1890	420.9	1061.9	271.082	273.089	74.0473	9804.56	2	2	Tier 3 one-reaction											0	4	203	0.0816	0.547	1.011	0.876	0.55	1.781	0.996	1.06	0.823	0.629	1.125	0.803	1.235	0.958	0.658	0.741	0.66	0.5	2.199	0.595	0.609	1.891	0.969	0.911	0.777	2.619	0.414
A-1891	420.9	1061.9	496.183	498.19	262.125	8470.33	1	1	Tier 3 only two-reaction											0	0	46	0.0816	1.028	1.013	1.339	0.727	0.998	1.439	0.762	1.263	1.394	1.512	1.142	0.767	1.113	1.144	1.166	1.262	1.115	1.126	1.193	1.637	0.312	1.064	1.072	0.665	1.202	1.898
A-1892	421.1	1062.4	416.076	418.083	364.034	8764.43	2	2	Tier 3 one-reaction											0	6	128	0	3.12	1.875	1.273	3.479	2.516	3.482	1.648	1.746	3.478	1.247	3.509	1.251	1.836	2.212	0.902	2.045	2.448	1.132	1.535	2.487	2.671	2.612	2.11	2.212	4.462	1.695
A-1893	421.2	1062.5	379.167	381.175	145.109	10360.9	1	1	Tier 3 zero-reaction											1	19	300	0	0.962	1.756	1.327	0.718	1.421	1.233	1.864	1.037	1.391	1.787	1.262	1.849	2.545	1.08	1.064	1.398	1.384	1.243	1.266	1.222	0.377	0.581	0.812	0.388	1.504	0.874
A-1894	421.2	1062.7	398.601	400.607	164.543	7103.78	1	1	Unidentified														0.0408	1.29	0.806	1.754	1.129	1.026	1.545	1.491	1.359	0.975	1.49	1.255	0.625	0.68	2.351	1.23	1.474	1.599	0.731	1.196	1.655	1.937	2.97	1.146	1.117	1.554	1.949
A-1895	421.2	1062.7	374.069	376.075	140.01	32451.5	1	1	Tier 3 one-reaction											0	8	223	0	0.419	0.218	1.715	0.919	0.409	0.775	1.189	4.972	0.827	0.399	0.922	0.302	0.482	1.656	2.19	1.41	0.546	0.401	2.254	1.359	0.321	0.736	0.982	0.529	0.651	2.27
A-1896	421.3	1063	376.131	378.138	284.145	35852.7	2	2	Tier 3 one-reaction											0	1	93	0	1.047	1.31	1.964	0.688	0.747	1.197	1.544	1.187	1.172	1.475	0.936	1.226	2.155	1.443	3.289	1.607	0.955	1.265	1.124	2.672	0.99	1.148	0.773	0.88	1.809	1.817
A-1897	421.4	1063.2	368.472	370.479	134.413	91779.5	1	1	Unidentified														0.0204	0.791	0.412	0.791	0.746	0.412	0.465	0.32	0.758	0.492	1.133	0.534	1.128	0.567	0.986	2.496	0.623	0.577	0.875	0.597	0.656	0.0731	0.686	0.118	0.753	0.255	1.128
A-1898	421.5	1063.3	433.041	435.048	198.982	15278.2	1	1	Tier 3 one-reaction											0	1	11	0.1429	1.144	0.591	0.5526	1.379	0.695	0.744	0.497	0.222	0.616	0.82	0.757	1.138	0.639	0.312	0.53	0.701	0.404	0.616	0.523	1.472	0.1199	0.1539	1.109	0.452	0.832	0.923
A-1899	421.5	1063.4	363.173	365.18	129.114	30050.5	1	1	Tier 3 one-reaction											0	10	196	0.0816	0.153	2.012	0.163	0.213	0.234	0.259	0.193	0.437	0.232	0.432	0.391	0.364	1.512	0.328	0.23	0.29	0.183	0.622	0.431	0.902	0.1619	0.057	0.175	0.3359	0.133	0.0498
A-1900	421.7	1064	384.038	386.044	149.98	9772.5	1	1	Tier 3 only two-reaction											0	0	37	0.0612	0.471	0.459	0.487	0.863	0.415	0.629	0.854	0.918	0.82	0.524	0.708	0.561	0.524	1.051	0.754	0.633	0.299	0.72	0.625	0.41	1.928	0.946	1.119	1.26	0.717	1.123
A-1901	421.9	1064.5	293.114	295.121	118.111	614055	2	2	Tier 3 one-reaction											0	4	111	0	0.013	0.943	0.055	0.015	0.024	0.296	2.322	1.423	0.621	2.705	0.115	0.088	0.462	2.312	1.146	0.522	0.02	0.583	0.044	0.036	0.122	0.239	0.038	0.32	0.496	0.132
A-1902	422.4	1065.6	441.187	443.193	207.129	32501.5	1	1	Tier 3 only two-reaction											0	0	15	0.0816	1.013	1.472	0.636	0.339	0.679	1.255	0.596	1.55	0.795	1.182	0.486	0.959	0.825	1.772	2.303	1.087	1.266	0.956	0.72	0.769	0.2787	0.593	1.093	0.354	0.319	1.999
A-1903	422.5	1066	442.179	444.185	208.12	38044.4	1	1	Tier 3 one-reaction											0	18	175	0	0.575	0.672	0.594	0.604	0.395	0.81	0.346	0.437	0.475	0.338	0.321	0.352	0.492	0.842	0.939	0.485	0.276	0.496	0.383	0.51	0.099	0.23	0.332	0.221	0.257	0.491
A-1904	422.7	1066.4	414.101	416.107	180.042	12548.7	1	1	Tier 2						AXA02847000		3-(3,5-Dihydroxyphenyl)-2-propenoic acid	0.2	13.1				0	0.775	0.949	0.804	1.072	1.161	0.715	0.788	0.612	0.947	0.692	0.882	1.233	1.069	0.708	0.498	0.843	1.507	0.44	0.597	0.615	0.683	0.874	1.054	1.233	1.587	0.392
A-1905	423.1	1067.4	414.993	416.997	180.935	7773.33	1	1	Tier 3 only two-reaction											0	0	3	0.2653	1.0385	0.6952	0.3478	1.385	0.835	0.7861	0.5474	0.3927	0.3758	1.206	1.0697	1.023	0.709	0.2915	0.521	1.001	0.585	0.8	0.738	1.567	0.2293	0.345	1.06	0.519	0.807	0.936
A-1906	423.2	1067.8	472.188	474.195	238.13	7640.36	1	1	Tier 3 one-reaction											0	3	161	0.1633	0.854	1.2978	1.126	0.514	0.497	0.635	0.352	0.557	1.145	0.531	0.877	1.441	0.616	1.081	4.427	1.147	0.427	2.962	0.563	0.4888	0.31	0.441	0.302	0.51	0.272	0.961
A-1907	423.5	1068.5	296.566	298.572	125.015	1.21477e+06	2	2	Tier 3 zero-reaction											1	5	23	0	0.987	0.36	0.409	1.174	0.715	0.445	0.317	0.098	0.455	0.781	0.445	0.889	0.544	0.119	0.404	0.524	0.246	0.59	0.431	1.366	0.032	0.012	0.863	0.36	0.692	0.862
A-1908	423.6	1068.6	336.052	338.057	203.988	8427.5	2	2	Tier 3 only two-reaction											0	0	18	0.1429	0.9831	0.6199	0.4644	0.976	0.993	0.4963	0.429	0.2396	0.664	0.886	0.617	0.967	0.66	0.247	0.491	0.686	0.418	0.611	0.529	1.371	0.177	0.0963	0.873	0.431	0.771	0.904
A-1909	423.6	1068.8	396.13	398.137	162.072	1.15044e+06	1	1	Tier 3 only two-reaction											0	0	53	0	0.955	1.423	0.658	0.361	0.736	1.333	0.573	1.691	0.812	1.165	0.437	1.045	0.843	1.958	3.097	1.104	1.449	0.942	0.742	0.715	0.014	0.591	1.093	0.066	0.309	2.237
A-1911	423.9	1069.4	310.057	312.063	75.9982	45433.5	1	1	Tier 3 one-reaction											0	4	85	0.0204	1.054	1.483	0.764	0.409	0.79	1.434	0.747	1.927	0.878	1.149	0.586	1.205	1.013	1.976	3.182	1.369	1.603	1.017	0.87	0.809	0.0548	0.655	1.179	0.07	0.381	2.439
A-1912	424	1069.6	379.606	381.612	291.094	96657.4	2	2	Tier 3 one-reaction											0	20	429	0	0.229	0.544	1.928	0.219	0.216	0.881	2.299	1.104	0.9	0.819	0.647	0.201	0.765	2.849	1.485	0.697	0.498	1.01	2.819	2.101	0.172	0.788	1.476	0.272	0.817	1.748
A-1913	424	1069.8	307.146	309.153	73.088	19444.4	1	1	Tier 2						AXA03600000	C14422	Diethylamine	3.95	123.5				0.0612	1.9855	2.212	1.166	0.682	1.126	1.2389	0.763	1.031	0.852	0.812	1.088	0.89	2.073	1.179	1.072	1.478	2.9145	0.734	1.043	0.631	1.088	1.133	2.312	0.801	0.535	0.731
A-1914	424.1	1069.8	416.107	418.111	182.048	28667.2	1	1	Tier 2						AXA03806000		Ethionamide sulphoxide	7.56	174.8				0	0.987	1.685	2.109	2.52	1.193	1.357	1.619	0.827	2.038	0.774	2.582	0.798	1.085	0.755	0.252	2.16	1.318	0.933	1.324	6.303	3.608	1.31	1.109	3.359	3.487	0.63
A-1915	424.2	1070.1	437.119	439.125	203.061	47222.2	1	1	Tier 3 one-reaction											0	6	171	0.0204	0.941	1.177	0.83	0.55	0.595	1.629	1.361	2.047	1.039	1.366	0.606	1.103	1.121	2.186	2.222	1.673	1.446	0.886	0.892	0.289	0.464	0.588	0.861	0.585	0.393	1.769
A-1918	425.2	1072.7	375.106	377.113	282.096	178919	2	2	Tier 3 zero-reaction											1	31	606	0	1.041	1.122	1.314	0.716	0.637	1.43	1.276	0.907	0.872	0.959	0.853	0.833	0.826	1.676	1.461	0.793	1.044	0.715	0.972	1.087	0.566	1.238	1.044	0.882	0.766	1.698
A-1921	425.8	1074.2	375.106	377.111	141.047	56172.8	1	1	Tier 3 only two-reaction											0	0	4	0	1.064	1.141	1.314	0.716	0.561	1.43	1.336	0.907	0.872	0.973	0.853	0.833	0.826	1.676	1.396	0.793	1.044	0.715	0.972	1.087	0.566	1.187	1.076	0.882	0.766	1.374
A-1922	425.8	1074.3	450.067	452.073	216.009	33522.8	1	1	Tier 3 one-reaction											0	4	118	0	0.591	0.734	1.171	0.565	0.752	0.866	1.357	1.114	0.681	1.715	0.493	0.911	0.725	1.482	1.046	0.847	0.54	0.849	0.81	0.949	0.456	0.941	1.144	0.603	0.513	1.23
A-1924	425.9	1074.4	320.634	322.641	173.151	19580.6	2	2	Tier 3 one-reaction											0	5	48	0	0.368	2.442	1.056	0.633	0.699	0.396	0.469	1.671	0.945	1.467	0.645	2.461	2.556	2.202	1.072	0.744	0.376	1.32	1.144	1.03	0.835	0.673	0.438	0.578	0.471	0.387
A-1926	426.1	1074.9	462.158	464.164	228.1	4781.14	1	1	Tier 3 one-reaction											0	3	232	0	2.138	3.021	3.036	2.332	1.593	2.618	1.647	1.63	2.016	1.94	2.431	1.318	1.59	1.901	1.945	2.39	2.381	1.589	1.65	1.813	1.517	1.868	1.878	1.452	1.632	2.366
A-1927	426.3	1075.5	363.652	365.659	259.188	20078.2	2	2	Tier 2						AXA01197000		Isoleucyl-Lysine	2.44	89.1				0	0.923	0.922	1.559	1.481	0.589	0.5	0.688	1.12	1.157	1.1	1.388	0.992	1.295	1.158	1.41	0.91	0.658	0.56	1.992	1.603	0.241	0.973	0.619	0.338	0.754	0.843
A-1928	426.5	1076	501.142	503.149	267.084	4556.57	1	1	Tier 3 one-reaction											0	5	228	0	1.16	1.463	1.541	1.039	0.848	1.395	1.388	1.513	1.248	1.366	1.363	0.862	1.139	2.774	1.437	1.102	0.959	1.078	1.393	1.524	0.74	1.673	1.3	1.01	1.251	2.107
A-1929	426.5	1076.1	362.105	364.112	128.047	26451.5	1	1	Tier 2						ABA00393000	C11354	2-Hydroxy-cis-hex-2,4-dienoic acid	2.32	59				0	0.992	1.574	1.127	1.021	0.599	0.967	1.289	1.713	1.262	1.155	1.307	1.062	1.448	1.322	1.309	1.613	1.063	0.997	1.294	1.544	0.895	1.164	1.555	1.043	1.18	1.192
A-1930	426.8	1076.8	389.116	391.124	310.116	5577.06	2	2	Tier 2						AXA00654000		gamma-Glutamyltyrosine	0.26	7.9				0	1.088	1.677	1.398	1.586	1.252	1.105	1.049	1.646	1.215	0.813	1.4	1.185	1.155	1.676	1.402	1.387	1.696	1.461	1.161	1.817	1.08	1.07	1.182	1.097	1.16	1.141
A-1931	426.8	1076.8	466.143	468.149	232.085	63560.7	1	1	Tier 3 one-reaction											0	13	196	0.0408	0.185	0.35	0.156	0.037	0.042	0.454	0.322	0.523	0.436	0.151	0.439	0.129	0.656	1.0539	0.307	0.21	0.102	0.197	0.123	0.203	2.542	0.065	0.773	1.173	0.626	0.32
[truncated: 7,868 more rows]
[truncated: 23 more columns]
