# Supplementary material for: In-depth characterisation of the urine metabolome in cats with and without urinary tract diseases
Source: Metabolomics. 2022 Mar 17;18(4):19. doi: 10.1007/s11306-022-01877-9 (PMC8934335; doi:10.1007/s11306-022-01877-9)
Supplement: Supplementary file 3 — Supplementary file3 Supplementary Tables.xlsx (XLSX 77 kb) [file 11306_2022_1877_MOESM3_ESM.xlsx]

## Sheet: Table S1
In-depth characterisation of the urine metabolome in cats with or without urinary tract diseases Younjung Kim a,b#, Wei Xu c, Vanessa Barrs d,e, Julia Beatty d,e, Ákos Kenéz b a Centre for Applied One Health Research and Policy Advice, Jockey Club College of Veterinary Medicine and Life Sciences, City University of Hong Kong, Hong Kong SAR b Department of Infectious Diseases and Public Health, Jo…
Table S1 Distribution of demographic variables among the studied cats
Variables		Control*		CKD		FIC		p-value†
Age in years		Median=10 (11.5) S.D.=2.86 (2.22)		Median=12.5 S.D.=2.73		Median=5.0 S.D.=2.88		<0.001
Sex	Female	11 (8)	0.478	7	0.438	2	0.333	0.917
	Male	12 (8)	0.522	9	0.563	4	0.667
Breed	DSH	9 (9)	0.391	12	0.75	2	0.333	0.058
	Others	14 (7)	0.609	4	0.25	4	0.667
Neutered	Yes	23 (16)	1	16	1	5	0.833	0.133
	No	0 (0)	0	0	0	1	0.167
Diet type	Dry only	8 (1)	0.364	1	0.067	1	0.167	0.225
	Dry + Wet	12 (12)	0.545	13	0.867	5	0.833
	Wet only	2 (2)	0.091	1	0.067	0	0
	Not available	1		1
Total		23	1	16	1	6	100
* Values excluding "household A" cats are in brackets. DSH: domestic short-hair
† ANOVA test was performed for Age, and Fisher’s exact test for other variables.

## Sheet: Table S2
In-depth characterisation of the urine metabolome in cats with or without urinary tract diseases Younjung Kim a,b#, Wei Xu c, Vanessa Barrs d,e, Julia Beatty d,e, Ákos Kenéz b a Centre for Applied One Health Research and Policy Advice, Jockey Club College of Veterinary Medicine and Life Sciences, City University of Hong Kong, Hong Kong SAR b Department of Infectious Diseases and Public Health, Jo…
Table S2 A list of compounds identified in urine metabolome of cats as metabolites in CIL Library (Tier 1) or LI Library (Tier 2)
Identification level	Compound name	Class	Subclass	HMDB/KEGG ID
Tier 1	Arginyl-Aspartate	Carboxylic acids and derivatives	Amino acids, peptides, and analogues	HMDB0028705
Tier 1	Adenosine monophosphate	Purine nucleotides	Purine ribonucleotides	C00020
Tier 1	L-Homocysteic acid	Carboxylic acids and derivatives	Amino acids, peptides, and analogues	C16511
Tier 1	Asparaginyl-Asparagine	Carboxylic acids and derivatives	Amino acids, peptides, and analogues	HMDB0028726
Tier 1	O-Phosphoethanolamine	Organic phosphoric acids and derivatives	Phosphate esters	C00346
Tier 1	Cysteinyl-Threonine	Carboxylic acids and derivatives	Amino acids, peptides, and analogues	HMDB0028785
Tier 1	1-Methylhistidine	Carboxylic acids and derivatives	Amino acids, peptides, and analogues	C01152
Tier 1	Asparaginyl-Aspartate	Carboxylic acids and derivatives	Amino acids, peptides, and analogues	HMDB0028727
Tier 1	Guanosine	Purine nucleosides	NA	C00387
Tier 1	Asparaginyl-Glutamate	Carboxylic acids and derivatives	Amino acids, peptides, and analogues	HMDB0028730
Tier 1	Taurine	Organic sulfonic acids and derivatives	Organosulfonic acids and derivatives	C00245
Tier 1	L-Arginine	Carboxylic acids and derivatives	Amino acids, peptides, and analogues	C00062
Tier 1	Asparaginyl-Glycine	Carboxylic acids and derivatives	Amino acids, peptides, and analogues	HMDB0028731
Tier 1	Methionyl-Aspartate sulfoxide
Tier 1	Serylaspartic acid	Carboxylic acids and derivatives	Amino acids, peptides, and analogues	HMDB0029035
Tier 1	Threoninyl-Serine	Carboxylic acids and derivatives	Amino acids, peptides, and analogues	HMDB0029070
Tier 1	Serylthreonine	Carboxylic acids and derivatives	Amino acids, peptides, and analogues	HMDB0029049
Tier 1	Glutamylserine	Carboxylic acids and derivatives	Amino acids, peptides, and analogues	HMDB0028828
Tier 1	Symmetric dimethylarginine	Carboxylic acids and derivatives	Amino acids, peptides, and analogues	HMDB0003334
Tier 1	3-Methylhistamine	Organonitrogen compounds	Amines	HMDB0001861
Tier 1	Guanidine	Organonitrogen compounds	Guanidines	C17349
Tier 1	L-Asparagine	Carboxylic acids and derivatives	Amino acids, peptides, and analogues	C00152
Tier 1	gamma-Glutamylglutamic acid	Carboxylic acids and derivatives	Amino acids, peptides, and analogues	C05282
Tier 1	Citrulline	Carboxylic acids and derivatives	Amino acids, peptides, and analogues	C00327
Tier 1	L-Glutamine	Carboxylic acids and derivatives	Amino acids, peptides, and analogues	C00064
Tier 1	Adenosine	Purine nucleosides	NA	C00212
Tier 1	Methionine sulfoxide	Carboxylic acids and derivatives	Amino acids, peptides, and analogues	C02989
Tier 1	L-Serine	Carboxylic acids and derivatives	Amino acids, peptides, and analogues	C00065
Tier 1	L-Glutamic acid	Carboxylic acids and derivatives	Amino acids, peptides, and analogues	C00302
Tier 1	L-Aspartic acid	Carboxylic acids and derivatives	Amino acids, peptides, and analogues	C00049
Tier 1	Diethanolamine	Organonitrogen compounds	Amines	C06772
Tier 1	Saccharopine	Carboxylic acids and derivatives	Amino acids, peptides, and analogues	C00449
Tier 1	4-Hydroxyproline	Carboxylic acids and derivatives	Amino acids, peptides, and analogues	C01157
Tier 1	N6-Acetyl-L-lysine	Carboxylic acids and derivatives	Amino acids, peptides, and analogues	C02727
Tier 1	Aminoadipic acid	Carboxylic acids and derivatives	Amino acids, peptides, and analogues	C00956
Tier 1	L-Threonine	Carboxylic acids and derivatives	Amino acids, peptides, and analogues	C00188
Tier 1	Valyl-Aspartate	Carboxylic acids and derivatives	Amino acids, peptides, and analogues	HMDB0029123
Tier 1	Ethanolamine	Organonitrogen compounds	Amines	C00189
Tier 1	Prolyl-Aspartate	Carboxylic acids and derivatives	Amino acids, peptides, and analogues	HMDB0029013
Tier 1	Glycine	Carboxylic acids and derivatives	Amino acids, peptides, and analogues	C00037
Tier 1	N-Alpha-acetyllysine	Carboxylic acids and derivatives	Amino acids, peptides, and analogues	HMDB0000446
Tier 1	Prolyl-Threonine	Carboxylic acids and derivatives	Amino acids, peptides, and analogues	HMDB0029027
Tier 1	N-Acetylputrescine	Carboximidic acids and derivatives	Carboximidic acids	C02714
Tier 1	Glycylproline	Carboxylic acids and derivatives	Amino acids, peptides, and analogues	HMDB0000721
Tier 1	Aspartyl-Valine	Carboxylic acids and derivatives	Amino acids, peptides, and analogues	HMDB0028766
Tier 1	L-Alanine	Carboxylic acids and derivatives	Amino acids, peptides, and analogues	C00041
Tier 1	Prolylglycine	Carboxylic acids and derivatives	Amino acids, peptides, and analogues	HMDB0011178
Tier 1	Gamma-Aminobutyric acid	Carboxylic acids and derivatives	Amino acids, peptides, and analogues	C00334
Tier 1	4-Aminohippuric acid	Benzene and substituted derivatives	Benzoic acids and derivatives	HMDB0001867
Tier 1	Glutamylvaline	Carboxylic acids and derivatives	Amino acids, peptides, and analogues	HMDB0028832
Tier 1	Leucyl-Aspartate	Carboxylic acids and derivatives	Amino acids, peptides, and analogues	HMDB0028925
Tier 1	Ribothymidine	Pyrimidine nucleosides	NA	HMDB0000884
Tier 1	Phenylalanyl-Aspartate	Carboxylic acids and derivatives	Amino acids, peptides, and analogues	HMDB0028991
Tier 1	5-Aminopentanoic acid	Carboxylic acids and derivatives	Amino acids, peptides, and analogues	C00431
Tier 1	3-Aminoisobutanoic acid	Carboxylic acids and derivatives	Amino acids, peptides, and analogues	C00053
Tier 1	Isoleucyl-Glycine	Carboxylic acids and derivatives	Amino acids, peptides, and analogues	HMDB0028907
Tier 1	2-Aminoisobutyric acid	Carboxylic acids and derivatives	Amino acids, peptides, and analogues	C03665
Tier 1	L-Homoserine	Carboxylic acids and derivatives	Amino acids, peptides, and analogues	C00263
Tier 1	L-prolyl-L-proline	Carboxylic acids and derivatives	Amino acids, peptides, and analogues	HMDB0011180
Tier 1	Aspartyl-Leucine	Carboxylic acids and derivatives	Amino acids, peptides, and analogues	HMDB0028757
Tier 1	Sarcosine	Carboxylic acids and derivatives	Amino acids, peptides, and analogues	C00213
Tier 1	1-Methylguanine	Imidazopyrimidines	Purines and purine derivatives	C04152
Tier 1	5-Methoxytryptophan	Indoles and derivatives	Tryptamines and derivatives	HMDB0002339
Tier 1	L-Proline	Carboxylic acids and derivatives	Amino acids, peptides, and analogues	C00148
Tier 1	Imidazoleacetic acid	Azoles	Imidazoles	C02835
Tier 1	Salicyluric acid	Benzene and substituted derivatives	Benzoic acids and derivatives	C07588
Tier 1	L-Methionine	Carboxylic acids and derivatives	Amino acids, peptides, and analogues	C00073
Tier 1	L-Valine	Carboxylic acids and derivatives	Amino acids, peptides, and analogues	C00183
Tier 1	L-Tryptophan	Indoles and derivatives	Indolyl carboxylic acids and derivatives	C00078
Tier 1	Pyridoxal	Pyridines and derivatives	Pyridine carboxaldehydes	C00250
Tier 1	L-Phenylalanine	Carboxylic acids and derivatives	Amino acids, peptides, and analogues	C00079
Tier 1	Leucylproline	Carboxylic acids and derivatives	Amino acids, peptides, and analogues	HMDB0011175
Tier 1	Leucyl-Methionine	Carboxylic acids and derivatives	Amino acids, peptides, and analogues	HMDB0028935
Tier 1	L-Norleucine	Carboxylic acids and derivatives	Amino acids, peptides, and analogues	C01933
Tier 1	Valyl-Leucine	Carboxylic acids and derivatives	Amino acids, peptides, and analogues	HMDB0029131
Tier 1	Hydroxyphenyllactic acid	Phenylpropanoic acids	NA	C03672
Tier 1	5-Hydroxylysine	Carboxylic acids and derivatives	Amino acids, peptides, and analogues	C16741
Tier 1	L-Cystathionine	Carboxylic acids and derivatives	Amino acids, peptides, and analogues	C02291
Tier 1	L-Cystine	Carboxylic acids and derivatives	Amino acids, peptides, and analogues	C00491
Tier 1	Lysyl-Glycine	Carboxylic acids and derivatives	Amino acids, peptides, and analogues	HMDB0028951
Tier 1	Histidinyl-Aspartate	Carboxylic acids and derivatives	Amino acids, peptides, and analogues	HMDB0028881
Tier 1	Methionyl-Leucine	Carboxylic acids and derivatives	Amino acids, peptides, and analogues	HMDB0028977
Tier 1	2-Aminobenzoic acid	Benzene and substituted derivatives	Benzoic acids and derivatives	C00108
Tier 1	Alanyl-Lysine	Carboxylic acids and derivatives	Amino acids, peptides, and analogues	HMDB0028692
Tier 1	Ornithine	Carboxylic acids and derivatives	Amino acids, peptides, and analogues	C00077
Tier 1	3-Hydroxyphenylacetic acid	Phenols	1-hydroxy-4-unsubstituted benzenoids	C05593
Tier 1	Vanillic acid	Benzene and substituted derivatives	Benzoic acids and derivatives	C06672
Tier 1	4-Hydroxybenzoic acid	Benzene and substituted derivatives	Benzoic acids and derivatives	C00156
Tier 1	Alanyl-Histidine	Carboxylic acids and derivatives	Amino acids, peptides, and analogues	HMDB0028689
Tier 1	L-Lysine	Phenols	1-hydroxy-2-unsubstituted benzenoids	C00047
Tier 1	Desaminotyrosine	Phenylpropanoic acids	NA	C01744
Tier 1	Tyrosyl-Aspartate	Carboxylic acids and derivatives	Amino acids, peptides, and analogues	HMDB0029101
Tier 1	Syringic acid	Benzene and substituted derivatives	Benzoic acids and derivatives	C10833
Tier 1	L-Histidine	Carboxylic acids and derivatives	Amino acids, peptides, and analogues	C00135
Tier 1	DL-2-Aminooctanoic acid	Carboxylic acids and derivatives	Amino acids, peptides, and analogues	HMDB0000991
Tier 1	Tyrosyl-Threonine	Carboxylic acids and derivatives	Amino acids, peptides, and analogues	HMDB0029115
Tier 1	1,3-Diaminopropane	Organonitrogen compounds	Amines	C00986
Tier 1	Tyrosyl-Alanine	Carboxylic acids and derivatives	Amino acids, peptides, and analogues	HMDB0029098
Tier 1	Putrescine	Organonitrogen compounds	Amines	C00134
Tier 1	Chlorogenic acid	Organooxygen compounds	Alcohols and polyols	C00852
Tier 1	3-Hydroxymandelic acid	Phenols	1-hydroxy-4-unsubstituted benzenoids	HMDB0000750
Tier 1	Cadaverine	Organonitrogen compounds	Amines	C01672
Tier 1	L-Tyrosine	Carboxylic acids and derivatives	Amino acids, peptides, and analogues	C00082
Tier 1	Tyrosyl-Proline	Carboxylic acids and derivatives	Amino acids, peptides, and analogues	HMDB0029113
Tier 1	Methylguanidine	Organonitrogen compounds	Guanidines	C02294
Tier 1	Gentisic acid	Benzene and substituted derivatives	Benzoic acids and derivatives	C00628
Tier 1	Serotonin	Indoles and derivatives	Tryptamines and derivatives	C00780
Tier 1	Homogentisic acid	Benzene and substituted derivatives	Phenylacetic acids	C00544
Tier 1	Phenylephrine	Phenols	1-hydroxy-4-unsubstituted benzenoids	C07441
Tier 1	Tyramine	Benzene and substituted derivatives	Phenylacetic acids	C00483
Tier 1	4-Ethylphenol	Phenols	1-hydroxy-2-unsubstituted benzenoids	C13637
Tier 1	L-Carnitine	Organonitrogen compounds	Quaternary ammonium salts	C00487
Tier 1	N-Methyl-a-aminoisobutyric acid	Carboxylic acids and derivatives	Amino acids, peptides, and analogues	HMDB0002141
Tier 1	Imidazolepropionic acid	Azoles	Imidazoles	C20522
Tier 1	L-Isoleucine	Carboxylic acids and derivatives	Amino acids, peptides, and analogues	C00407
Tier 1	Allantoic acid	Carboxylic acids and derivatives	Amino acids, peptides, and analogues	C00499
Tier 1	Sulfoacetate	Hydroxy acids and derivatives	Alpha hydroxy acids and derivatives	C14179
Tier 1	Aminocaproic acid	Fatty Acyls	Fatty acids and conjugates	C02378
Tier 1	Glyceric acid	Organooxygen compounds	Carbohydrates and carbohydrate conjugates	C00258
Tier 1	Citric acid	Carboxylic acids and derivatives	Tricarboxylic acids and derivatives	C00158
Tier 1	Malic acid	Hydroxy acids and derivatives	Beta hydroxy acids and derivatives	C00149
Tier 1	Glycolic acid	Hydroxy acids and derivatives	Alpha hydroxy acids and derivatives	C00160
Tier 1	Acetylcysteine	Carboxylic acids and derivatives	Amino acids, peptides, and analogues	HMDB0001890
Tier 1	2-Methylcitric acid	Carboxylic acids and derivatives	Tricarboxylic acids and derivatives	C02225
Tier 1	Pyroglutamic acid	Carboxylic acids and derivatives	Amino acids, peptides, and analogues	C01879
Tier 1	Hydroxypropionic acid	Hydroxy acids and derivatives	Beta hydroxy acids and derivatives	C01013
Tier 1	L-Lactic acid	Hydroxy acids and derivatives	Alpha hydroxy acids and derivatives	C00186
Tier 1	Succinic acid	Carboxylic acids and derivatives	Dicarboxylic acids and derivatives	C00042
Tier 1	3-Aminoisobutanoic acid	Carboxylic acids and derivatives	Amino acids, peptides, and analogues	C05145
Tier 1	D-Alpha-aminobutyric acid	Carboxylic acids and derivatives	Amino acids, peptides, and analogues	C02356
Tier 1	Hydroxyphenylacetylglycine	Carboxylic acids and derivatives	Amino acids, peptides, and analogues	C05596
Tier 1	3-Hydroxybutyric acid	Hydroxy acids and derivatives	Beta hydroxy acids and derivatives	C01089
Tier 1	Glutaric acid	Carboxylic acids and derivatives	Dicarboxylic acids and derivatives	C00489
Tier 1	(S)-3-Hydroxyisobutyric acid	Hydroxy acids and derivatives	Beta hydroxy acids and derivatives	C06001
Tier 1	3-Aminosalicylic acid	Benzene and substituted derivatives	Benzoic acids and derivatives	HMDB0001972
Tier 1	Hydroxyisobutyric Acid	Hydroxy acids and derivatives	Alpha hydroxy acids and derivatives	C21297
Tier 1	2-Hydroxybutyric acid	Hydroxy acids and derivatives	Alpha hydroxy acids and derivatives	C05984
Tier 1	Methylsuccinic acid	Fatty Acyls	Fatty acids and conjugates	C08645
Tier 1	Alpha-N-Phenylacetyl-L-glutamine	Carboxylic acids and derivatives	Amino acids, peptides, and analogues	C04148
Tier 1	4-Hydroxycyclohexylcarboxylic acid	Organooxygen compounds	Alcohols and polyols	C04404
Tier 1	cis,cis-Muconic acid	Fatty Acyls	Fatty acids and conjugates	C02480
Tier 1	2,5-Furandicarboxylic acid	Furans	Furoic acid and derivatives	C20450
Tier 1	3-Hexenedioic acid	Fatty Acyls	Fatty acids and conjugates	HMDB0000393
Tier 1	3-Hydroxyisovaleric acid	Fatty Acyls	Fatty acids and conjugates	C20827
Tier 1	Kynurenic acid	Quinolines and derivatives	Quinoline carboxylic acids	C01717
Tier 1	5-Hydroxyindoleacetic acid	Indoles and derivatives	Indolyl carboxylic acids and derivatives	C05635
Tier 1	Isovalerylglycine	Carboxylic acids and derivatives	Amino acids, peptides, and analogues	HMDB0000678
Tier 1	Tetrahydro-2-Furoic Acid
Tier 1	Pimelic acid	Fatty Acyls	Fatty acids and conjugates	C02656
Tier 1	Urocanic acid	Azoles	Imidazoles	C00785
Tier 1	Aspartylphenylalanine	Carboxylic acids and derivatives	Amino acids, peptides, and analogues	HMDB0000706
Tier 1	2-Hydroxy-2-methylbutyric acid	Fatty Acyls	Fatty acids and conjugates	HMDB0001987
Tier 1	Hippuric acid	Benzene and substituted derivatives	Benzoic acids and derivatives	C01586
Tier 1	Phenylacetylglycine	Carboxylic acids and derivatives	Amino acids, peptides, and analogues	C05598
Tier 1	N-Formyltryptophan
Tier 1	N-Formyl-DL-phenylalanine
Tier 1	Monomethyl glutaric acid	Fatty Acyls	Fatty acid esters	HMDB0000858
Tier 1	N-acetyltryptophan	Carboxylic acids and derivatives	Amino acids, peptides, and analogues	HMDB0013713
Tier 1	3-Hydroxybenzoic acid	Benzene and substituted derivatives	Benzoic acids and derivatives	C00587
Tier 1	Tartaric acid	Organooxygen compounds	Carbohydrates and carbohydrate conjugates	C00552
Tier 1	N-Acetyl-L-phenylalanine	Carboxylic acids and derivatives	Amino acids, peptides, and analogues	C03519
Tier 1	p-Methylhippuric acid	Benzene and substituted derivatives	Benzoic acids and derivatives	HMDB0013292
Tier 1	Ortho-Hydroxyphenylacetic acid	Benzene and substituted derivatives	Phenylacetic acids	C05852
Tier 1	Indolelactic acid	Indoles and derivatives	Indolyl carboxylic acids and derivatives	C02043
Tier 1	m-Coumaric acid	Cinnamic acids and derivatives	Hydroxycinnamic acids and derivatives	C12621
Tier 1	But-2-enoic acid	Fatty Acyls	Fatty acids and conjugates	C01771
Tier 1	Phenyllactic acid	Phenylpropanoic acids	NA	C05607
Tier 1	Azelaic acid	Fatty Acyls	Fatty acids and conjugates	C08261
Tier 1	4-Amino-5-aminomethyl-2-methylpyrimidine			C02630
Tier 1	alpha-Cyano-4-hydroxycinnamic Acid
Tier 1	cis-Aconitic acid	Carboxylic acids and derivatives	Tricarboxylic acids and derivatives	C00417
Tier 1	Senecioic acid	Fatty Acyls	Fatty acids and conjugates	HMDB0000509
Tier 1	Indoleacetic acid	Indoles and derivatives	Indolyl carboxylic acids and derivatives	C00954
Tier 1	Sebacic acid	Fatty Acyls	Fatty acids and conjugates	C08277
Tier 1	Malonic acid	Carboxylic acids and derivatives	Dicarboxylic acids and derivatives	C00383
Tier 1	Alpha-ketoisovaleric acid	Keto acids and derivatives	Short-chain keto acids and derivatives	C00141
Tier 1	3-Hydroxymethylglutaric acid	Fatty Acyls	Fatty acids and conjugates	C03761
Tier 1	Tiglic acid	Fatty Acyls	Fatty acids and conjugates	C08279
Tier 1	Phenylacetic acid	Benzene and substituted derivatives	NA	C07086
Tier 1	Undecanedioic acid	Fatty Acyls	Fatty acids and conjugates	HMDB0000888
Tier 1	Glutaconic acid	Carboxylic acids and derivatives	Dicarboxylic acids and derivatives	C02214
Tier 1	Methylmalonic acid	Carboxylic acids and derivatives	Dicarboxylic acids and derivatives	C02170
Tier 1	2-Ketohexanoic acid	Keto acids and derivatives	Medium-chain keto acids and derivatives	C00902
Tier 1	Phenylglyoxylic acid	Benzene and substituted derivatives	Benzoyl derivatives	C02137
Tier 1	Fumaric acid	Carboxylic acids and derivatives	Dicarboxylic acids and derivatives	C00122
Tier 1	Phenylpyruvic acid	Benzene and substituted derivatives	Phenylpyruvic acid derivatives	C00166
Tier 1	Adipic acid	Fatty Acyls	Fatty acids and conjugates	C06104
Tier 1	Traumatic acid	Fatty Acyls	Fatty acids and conjugates	C16308
Tier 1	Hydroxyoctanoic acid	Fatty Acyls	Fatty acids and conjugates	HMDB0000711
Tier 1	Cinnamic acid	Cinnamic acids and derivatives	Cinnamic acids	C10438
Tier 1	2-Isopropylmalic acid	Fatty Acyls	Fatty acids and conjugates	C02504
Tier 1	Dodecanedioic acid	Fatty Acyls	Fatty acids and conjugates	C02678
Tier 1	Dimethylmalonic acid	Carboxylic acids and derivatives	Dicarboxylic acids and derivatives	HMDB0002001
Tier 1	Phthalic acid	Benzene and substituted derivatives	Benzoic acids and derivatives	C01606
Tier 1	Mesaconic acid	Fatty Acyls	Fatty acids and conjugates	C01732
Tier 1	1,11-Undecanedicarboxylic acid	Fatty Acyls	Fatty acids and conjugates	HMDB0002327
Tier 1	Terephthalic acid	Benzene and substituted derivatives	Benzoic acids and derivatives	C06337
Tier 1	Cholic acid	Steroids and steroid derivatives	Bile acids, alcohols and derivatives	C00695
Tier 1	2-Octenoic acid	Fatty Acyls	Fatty acids and conjugates	HMDB0000392
Tier 1	Valproic acid	Fatty Acyls	Fatty acids and conjugates	C07185
Tier 1	Hexadecanedioic acid	Fatty Acyls	Fatty acids and conjugates	C19615
Tier 1	Glycerol	Organooxygen compounds	Carbohydrates and carbohydrate conjugates	C00116
Tier 1	1,2,4-Butanetriol
Tier 1	Propylene glycol	Organooxygen compounds	Alcohols and polyols	C00583
Tier 1	Isopropyl alcohol	Organooxygen compounds	Alcohols and polyols	C01845
Tier 1	Alpha-Lactose	Organooxygen compounds	Carbohydrates and carbohydrate conjugates	C00243
Tier 1	D-Galactose	Organooxygen compounds	Carbohydrates and carbohydrate conjugates	C00124
Tier 1	D-Glucuronic acid	Organooxygen compounds	Carbohydrates and carbohydrate conjugates	C00191
Tier 1	D-Ribose	Organooxygen compounds	Carbohydrates and carbohydrate conjugates	C00121
Tier 1	D-Fructose	Organooxygen compounds	Carbohydrates and carbohydrate conjugates	C00095
Tier 1	L-Fucose	Organooxygen compounds	Carbohydrates and carbohydrate conjugates	C01019
Tier 1	L-Kynurenine	Organooxygen compounds	Carbonyl compounds	C00328
Tier 1	Butanal	Organooxygen compounds	Carbonyl compounds	C01412
Tier 2	Glycerylphosphorylethanolamine	Glycerophospholipids	Glycerophosphoethanolamines	C01233
Tier 2	3-Sulfinoalanine	Carboxylic acids and derivatives	Amino acids, peptides, and analogues	C00606
Tier 2	Aspartylglycosamine	Organooxygen compounds	Carbohydrates and carbohydrate conjugates	C04540
Tier 2	2-Amino-4-[(2-hydroxy-1-oxopropyl)amino]butanoic acid	Carboxylic acids and derivatives	Amino acids, peptides, and analogues
Tier 2	Carnosine	Peptidomimetics	Hybrid peptides	C00386
Tier 2	N-Acetyl-N(omega)-Hydroxyarginine
Tier 2	Neuraminic acid	Organooxygen compounds	Carbohydrates and carbohydrate conjugates	C06469
Tier 2	Kanosamine			C12212
Tier 2	L-beta-aspartyl-L-aspartic acid	Peptidomimetics	Hybrid peptides
Tier 2	Hydroxylated lecithin	Carboxylic acids and derivatives	Amino acids, peptides, and analogues	C03124
Tier 2	L-beta-aspartyl-L-glycine	Peptidomimetics	Hybrid peptides
Tier 2	Queuosine	Pyrrolopyrimidine nucleosides and nucleotides	NA
Tier 2	Hypotaurine	Sulfinic acids and derivatives	Sulfinic acids	C00519
Tier 2	Serinyl-Hydroxyproline	Carboxylic acids and derivatives	Amino acids, peptides, and analogues
Tier 2	1-Methylguanosine	Purine nucleosides	NA	C04545
Tier 2	L-gamma-Glutamyl-(3R)-L-beta-ethynylserine			C22140
Tier 2	Avenic acid A	Carboxylic acids and derivatives	Amino acids, peptides, and analogues
Tier 2	Deoxyeritadenine	Imidazopyrimidines	Purines and purine derivatives
Tier 2	L-erythro-4-Hydroxyglutamate	Carboxylic acids and derivatives	Amino acids, peptides, and analogues	C05947
Tier 2	(S)C(S)S-S-Methylcysteine sulfoxide	Carboxylic acids and derivatives	Amino acids, peptides, and analogues
Tier 2	2,3-Diaminopropionic acid	Carboxylic acids and derivatives	Amino acids, peptides, and analogues	C03401
Tier 2	2-Deoxy-scyllo-inosamine			C17580
Tier 2	Asparaginyl-Proline	Carboxylic acids and derivatives	Amino acids, peptides, and analogues
Tier 2	gamma-Glutamylglycine	Carboxylic acids and derivatives	Amino acids, peptides, and analogues
Tier 2	gamma-Glutamyl-beta-cyanoalanine	Carboxylic acids and derivatives	Amino acids, peptides, and analogues	C05711
Tier 2	2-Oxoarginine	Keto acids and derivatives	Short-chain keto acids and derivatives	C03771
Tier 2	Nopalinic acid	Carboxylic acids and derivatives	Amino acids, peptides, and analogues	C01683
Tier 2	Valyl-Glutamine	Carboxylic acids and derivatives	Amino acids, peptides, and analogues
Tier 2	Serylproline	Carboxylic acids and derivatives	Amino acids, peptides, and analogues
Tier 2	L-alpha-Aspartyl-L-hydroxyproline	Carboxylic acids and derivatives	Amino acids, peptides, and analogues
Tier 2	Glycylprolylhydroxyproline	Carboxylic acids and derivatives	Amino acids, peptides, and analogues
Tier 2	Beta-Guanidinopropionic acid	Organonitrogen compounds	Guanidines	C03065
Tier 2	4-Acetamido-2-aminobutanoic acid	Carboxylic acids and derivatives	Amino acids, peptides, and analogues	C06442
Tier 2	S-Cysteinosuccinic acid	Carboxylic acids and derivatives	Amino acids, peptides, and analogues
Tier 2	Tabtoxinine-beta-lactam			C20918
Tier 2	N2'-Acetyl-L-Cystathionine
Tier 2	Hydroxyethyl glycine
Tier 2	Valyl-Hydroxyproline
Tier 2	Valyl-Glutamic acid
Tier 2	N-Acetylasparagine
Tier 2	N5-Acetyl-L-Ornithine
Tier 2	Valyl-Threonine
Tier 2	2-[(2-Aminoethylcarbamoyl)methyl]-2-hydroxybutanedioate			C22073
Tier 2	gamma-Amino-gamma-cyanobutanoate			C05715
Tier 2	Validoxylamine A			C17700
Tier 2	N-Acetyl-L-Cystine
Tier 2	4-Chloro-L-lysine			C22137
Tier 2	Isotabtoxin			C20919
Tier 2	3-Mercaptolactate-cysteine disulfide	Carboxylic acids and derivatives	Amino acids, peptides, and analogues
Tier 2	Methionyl-Glycine	Carboxylic acids and derivatives	Amino acids, peptides, and analogues
Tier 2	gamma-Glutamyl-gamma-aminobutyraldehyde			C15700
Tier 2	L-2-Amino-5-hydroxypentanoic acid	Carboxylic acids and derivatives	Amino acids, peptides, and analogues
Tier 2	Methionyl-Serine	Carboxylic acids and derivatives	Amino acids, peptides, and analogues
Tier 2	Hydroxyprolyl-Proline	Carboxylic acids and derivatives	Amino acids, peptides, and analogues
Tier 2	3-{[(2E)-4-Amino-4-oxobut-2-enoyl]amino}-L-alanine			C20966
Tier 2	Raphanatin	Organooxygen compounds	Carbohydrates and carbohydrate conjugates
Tier 2	Homocarnosine	Peptidomimetics	Hybrid peptides	C00884
Tier 2	4-Guanidinobutanal			C02647
Tier 2	3,4-Dihydroxyphenylethyleneglycol 4-O-sulfate
Tier 2	2-Keto-6-aminocaproate	Keto acids and derivatives	Medium-chain keto acids and derivatives	C03239
Tier 2	5-Aminopentanamide	Carboxylic acids and derivatives	Amino acids, peptides, and analogues	C00990
Tier 2	N(alpha)-Acetyl-L-2,4-diaminobutyrate			C19929
Tier 2	Histidinal	Organonitrogen compounds	Amines	C01929
Tier 2	Isoputreanine	Carboxylic acids and derivatives	Amino acids, peptides, and analogues
Tier 2	Isoleucyl-Alanine	Carboxylic acids and derivatives	Amino acids, peptides, and analogues
Tier 2	Cis-zeatin-O-glucoside	Fatty Acyls	Fatty acyl glycosides	C03423
Tier 2	Tyramine O-sulfate	Organic sulfuric acids and derivatives	Arylsulfates
Tier 2	Cycloalliin	Flavonoids	Flavonoid glycosides
Tier 2	3,4-Dihydroxymandelaldehyde 4-O-sulfate	Benzene and substituted derivatives	Phenylacetaldehydes
Tier 2	L-Aspartate-semialdehyde	Carboxylic acids and derivatives	Amino acids, peptides, and analogues	C00441
Tier 2	N-Methyl-D-aspartic acid	Carboxylic acids and derivatives	Amino acids, peptides, and analogues	C12269
Tier 2	(2R,3R,4R)-2-Amino-4-hydroxy-3-methylpentanoic acid	Carboxylic acids and derivatives	Amino acids, peptides, and analogues
Tier 2	Formiminoglutamic acid	Carboxylic acids and derivatives	Amino acids, peptides, and analogues	C00439
Tier 2	Prolyl-Glutamine	Carboxylic acids and derivatives	Amino acids, peptides, and analogues
Tier 2	Hydroxyprolyl-Histidine	Carboxylic acids and derivatives	Amino acids, peptides, and analogues
Tier 2	Deoxycytidine	Pyrimidine nucleosides	Pyrimidine 2'-deoxyribonucleosides	C00881
Tier 2	3-Amino-2-piperidone	Carboxylic acids and derivatives	Amino acids, peptides, and analogues
Tier 2	Creatinine	Carboxylic acids and derivatives	Amino acids, peptides, and analogues	C00791
Tier 2	Aminoethoxyacetic acid	Carboxylic acids and derivatives	Amino acids, peptides, and analogues
Tier 2	4-Carboxyphenylglycine	Carboxylic acids and derivatives	Amino acids, peptides, and analogues
Tier 2	4-Hydroxy-5-(dihydroxyphenyl)-valeric acid-O-sulphate	Phenols	Benzenediols
Tier 2	3-hydroxy-3-(3-hydroxyphenyl)propanoic acid-O-sulphate	Hydroxy acids and derivatives	Beta hydroxy acids and derivatives
Tier 2	Methylamine	Organonitrogen compounds	Amines	C00218
Tier 2	2,5-Dihydroxybenzoate 5-O-sulfate
Tier 2	O-Methyl-L-threonine
Tier 2	Methionyl-Hydroxyproline	Carboxylic acids and derivatives	Amino acids, peptides, and analogues
Tier 2	(R)-1-Aminopropan-2-ol			C03194
Tier 2	Tryptophyl-Serine	Carboxylic acids and derivatives	Amino acids, peptides, and analogues
Tier 2	2-Hydroxyethylenedicarboxylate			C03981
Tier 2	L-3-Aminodihydro-2(3H)-furanone	Carboxylic acids and derivatives	Amino acids, peptides, and analogues	C02926
Tier 2	(2R,2'S)-Isobuteine	Carboxylic acids and derivatives	Amino acids, peptides, and analogues
Tier 2	3-Cyano-L-alanine	Carboxylic acids and derivatives	Amino acids, peptides, and analogues	C02512
Tier 2	Hydroxyprolyl-Alanine	Carboxylic acids and derivatives	Amino acids, peptides, and analogues
Tier 2	Valyl-Valine	Carboxylic acids and derivatives	Amino acids, peptides, and analogues
Tier 2	1-(3-Aminopropyl)-4-aminobutanal	Organooxygen compounds	Carbonyl compounds
Tier 2	Leucyl-Methionine sulfoxide
Tier 2	Xanthurenic acid	Quinolines and derivatives	Quinoline carboxylic acids	C02470
Tier 2	Serotonin O-sulfate	Indoles and derivatives	Tryptamines and derivatives
Tier 2	5,6-Dihydroxyindole-2-carboxylate 5-O-sulfate
Tier 2	2-Amino-5-oxohexanoate			C05825
Tier 2	L-Furosine	Carboxylic acids and derivatives	Amino acids, peptides, and analogues
Tier 2	2-Aminoacrylic acid	Carboxylic acids and derivatives	Amino acids, peptides, and analogues	C02218
Tier 2	Cystathionine sulfoxide	Carboxylic acids and derivatives	Amino acids, peptides, and analogues
Tier 2	(S)-4-Amino-5-oxopentanoate			C03741
Tier 2	Arginyl-Cysteine	Carboxylic acids and derivatives	Amino acids, peptides, and analogues
Tier 2	Threoninyl-Methionine	Carboxylic acids and derivatives	Amino acids, peptides, and analogues
Tier 2	(S)-5-Amino-3-oxohexanoate	Keto acids and derivatives	Medium-chain keto acids and derivatives	C03656
Tier 2	4-Oxoproline			C01877
Tier 2	4-Amino-2-methylenebutanoic acid	Carboxylic acids and derivatives	Amino acids, peptides, and analogues
Tier 2	3-(3,5-dihydroxyphenyl)-1-propanoic acid sulphate	Phenols	Benzenediols
Tier 2	Prolyl-Alanine	Carboxylic acids and derivatives	Amino acids, peptides, and analogues
Tier 2	Asparaginyl-Phenylalanine	Carboxylic acids and derivatives	Amino acids, peptides, and analogues
Tier 2	2,5-Dihydroxybenzoate 2-O-sulfate
Tier 2	N-Carboxyethyl-g-aminobutyric acid	Carboxylic acids and derivatives	Amino acids, peptides, and analogues
Tier 2	Aminoacetone	Organooxygen compounds	Carbonyl compounds	C01888
Tier 2	S-Glutathionyl-L-cysteine			C05526
Tier 2	Alanyl-Methionine	Carboxylic acids and derivatives	Amino acids, peptides, and analogues
Tier 2	Homogentisic acid 2-O-sulfate
Tier 2	2-Hydroxy-3-(4-hydroxyphenyl)propenoate O-sulfate
Tier 2	Isoleucyl-Valine	Carboxylic acids and derivatives	Amino acids, peptides, and analogues
Tier 2	Aminoacrylate	Carboxylic acids and derivatives	Amino acids, peptides, and analogues	C20253
Tier 2	4-(2-Amino-3-hydroxyphenyl)-2,4-dioxobutanoic acid	Organooxygen compounds	Carbonyl compounds	C05645
Tier 2	Calystegin A3	Tropane alkaloids	NA	C10850
Tier 2	N2-Acetyl-3'-Hydroxy-L-kynurenine
Tier 2	Dihydrocaffeic acid 3-sulfate	Organic sulfuric acids and derivatives	Arylsulfates
Tier 2	Lysyl-Asparagine	Carboxylic acids and derivatives	Amino acids, peptides, and analogues
Tier 2	4-Aminobutyraldehyde	Organooxygen compounds	Carbonyl compounds	C00555
Tier 2	2-aminophenol sulphate	Organic sulfuric acids and derivatives	Arylsulfates
Tier 2	Adenine	Imidazopyrimidines	Purines and purine derivatives	C00147
Tier 2	(2S,5S)-trans-Carboxymethylproline			C17366
Tier 2	Streptidine 6-phosphate			C01121
Tier 2	Alphachloralose	Organooxygen compounds	Carbohydrates and carbohydrate conjugates	C05654
Tier 2	(Z)-3-Peroxyaminoacrylate			C20249
Tier 2	5'-(3',4'-Dihydroxyphenyl)-gamma-valerolactone sulfate	Organic sulfuric acids and derivatives	Arylsulfates
Tier 2	5,6-Dihydroxyindole 5-O-sulfate	Indoles and derivatives	Hydroxyindoles
Tier 2	Slaframine			C06185
Tier 2	N6-beta-Aspartyllysine	Carboxylic acids and derivatives	Amino acids, peptides, and analogues
Tier 2	5-Aminopentanal	Organooxygen compounds	Carbonyl compounds	C12455
Tier 2	N2-Acetyl-L-Kynurenine
Tier 2	2,4-Dihydroxyhept-2-enedioate			C06201
Tier 2	Caffeic acid 4-sulfate	Cinnamic acids and derivatives	Hydroxycinnamic acids and derivatives
Tier 2	Epsilon-(gamma-Glutamyl)-lysine	Carboxylic acids and derivatives	Amino acids, peptides, and analogues
Tier 2	Homomethionine	Carboxylic acids and derivatives	Amino acids, peptides, and analogues	C17213
Tier 2	2-Methyl-3-hydroxy-5-formylpyridine-4-carboxylate	Pyridines and derivatives	Pyridinecarboxylic acids and derivatives	C06050
Tier 2	2'-Deamino-2'-hydroxyparomamine			C20353
Tier 2	Morpholine	Oxazinanes	Morpholines	C14452
Tier 2	2-Pyrrolidineacetic acid	Pyrrolidines	NA
Tier 2	4-Pyridoxic acid	Pyridines and derivatives	Pyridinecarboxylic acids and derivatives	C00847
Tier 2	3-Sulfocatechol			C06336
Tier 2	Alanyl-Phenylalanine	Carboxylic acids and derivatives	Amino acids, peptides, and analogues
Tier 2	Caffeic acid 4-O-glucuronide	Organooxygen compounds	Carbohydrates and carbohydrate conjugates
Tier 2	4-Hydroxydebrisoquine	Tetrahydroisoquinolines	NA
Tier 2	(S)-2-Azetidinecarboxylic acid	Carboxylic acids and derivatives	Amino acids, peptides, and analogues
Tier 2	Vanylglycol	Phenols	Methoxyphenols	C05594
Tier 2	N-(6-Aminohexanoyl)-6-aminohexanoic acid			C01255
Tier 2	Hydroxymethoxyphenylcarboxylic acid-O-sulphate	Phenols	Methoxyphenols
Tier 2	L-Cysteinylglycine disulfide	Carboxylic acids and derivatives	Amino acids, peptides, and analogues
Tier 2	3-Hydroxyhippuric acid	Benzene and substituted derivatives	Benzoic acids and derivatives
Tier 2	Homocysteine thiolactone	Carboxylic acids and derivatives	Amino acids, peptides, and analogues
Tier 2	4-Amino-4-deoxychorismate			C11355
Tier 2	2-Phenylglycine	Carboxylic acids and derivatives	Amino acids, peptides, and analogues
Tier 2	(-)-trans-3,4-Dihydro-4,8-dihydroxy-3-methyl-1H-2-benzopyran-1-one	Benzopyrans	2-benzopyrans
Tier 2	L-2-Amino-3-methylenehexanoic acid	Carboxylic acids and derivatives	Amino acids, peptides, and analogues
Tier 2	3-(3-Hydroxyphenyl)-3-hydroxypropanoic acid	Phenylpropanoic acids	NA
Tier 2	m-Aminobenzoic acid	Benzene and substituted derivatives	Benzoic acids and derivatives
Tier 2	Anabasine	NA	NA	C06180
Tier 2	L-Arogenate			C00826
Tier 2	3-Hydroxypicolinic acid	Pyridines and derivatives	Pyridinecarboxylic acids and derivatives	C18620
Tier 2	Gamma-glutamyl-L-putrescine	Carboxylic acids and derivatives	Amino acids, peptides, and analogues	C15699
Tier 2	N-Acetyl-5-Hydroxy-L-tryptophan
Tier 2	O-Ureidohomoserine	Carboxylic acids and derivatives	Amino acids, peptides, and analogues
Tier 2	Glycyl-Gamma-glutamic acid	Carboxylic acids and derivatives	Amino acids, peptides, and analogues
Tier 2	4-Hydroxypiperidine
Tier 2	4-Hydroxyphenylpyruvic acid	Benzene and substituted derivatives	Phenylpyruvic acid derivatives	C01179
Tier 2	2-(3-Carboxy-3-aminopropyl)-L-histidine	Carboxylic acids and derivatives	Amino acids, peptides, and analogues	C04441
Tier 2	4,6-Dihydroxy-2-quinolinecarboxylic acid	Quinolines and derivatives	Quinoline carboxylic acids	C05663
Tier 2	L-Hexahydro-3-imino-1,2,4-oxadiazepine-3-carboxylic acid	Carboxylic acids and derivatives	Amino acids, peptides, and analogues
Tier 2	2-Aminoacetophenone	Organooxygen compounds	Carbonyl compounds
Tier 2	beta-Alanyl-L-lysine	Peptidomimetics	Hybrid peptides	C05341
Tier 2	7-Aminomethyl-7-carbaguanine	Pyrrolopyrimidines	Pyrrolo[2,3-d]pyrimidines	C16675
Tier 2	1,2-Dihydroxy-3-keto-5-methylthiopentene	Organooxygen compounds	Carbonyl compounds	C15606
Tier 2	5-Hydroxyindoleacetaldehyde	Indoles and derivatives	Hydroxyindoles	C05634
Tier 2	Trihomomethionine			C17221
Tier 2	N-[(2S)-2-Amino-2-carboxyethyl]-L-glutamate			C21559
Tier 2	(3S)-3,6-Diaminohexanoate	Carboxylic acids and derivatives	Amino acids, peptides, and analogues	C01142
Tier 2	desethylzaleplon	Diazines	Pyrimidines and pyrimidine derivatives
Tier 2	N2-(D-1-Carboxyethyl)-L-lysine			C04020
Tier 2	Prolyl-Gamma-glutamic acid	Carboxylic acids and derivatives	Amino acids, peptides, and analogues
Tier 2	Valyl-Lysine	Carboxylic acids and derivatives	Amino acids, peptides, and analogues
Tier 2	(S)-2,3-Dihydro-6-hydroxy-5-(hydroxyacetyl)-2-isopropenylbenzofuran	Coumarans	NA
Tier 2	Elwesine			C21637
Tier 2	Spermic acid 2	Carboxylic acids and derivatives	Amino acids, peptides, and analogues
Tier 2	Umbelliferone	Coumarins and derivatives	Hydroxycoumarins	C09315
Tier 2	Dihydromorphine	Morphinans	NA	C11782
Tier 2	Enol-phenylpyruvate	Benzene and substituted derivatives	Phenylpyruvic acid derivatives	C02763
Tier 2	(6R)-6-(L-Erythro-1,2-Dihydroxypropyl)-5,6,7,8-tetrahydro-4a-hydroxypterin	Pteridines and derivatives	Pterins and derivatives	C06486
Tier 2	Norcocaine	Phenol esters	NA
Tier 2	Maclurin	Benzene and substituted derivatives	Benzophenones	C09951
Tier 2	3-(3,5-Dihydroxyphenyl)-2-propenoic acid	Cinnamic acids and derivatives	Hydroxycinnamic acids and derivatives
Tier 2	Diethylamine	Organonitrogen compounds	Amines	C14422
Tier 2	Ethionamide sulphoxide	Pyridines and derivatives	NA
Tier 2	Isoleucyl-Lysine	Carboxylic acids and derivatives	Amino acids, peptides, and analogues
Tier 2	2-Hydroxy-cis-hex-2,4-dienoate			C11354
Tier 2	gamma-Glutamyltyrosine	Carboxylic acids and derivatives	Amino acids, peptides, and analogues
Tier 2	Pyrrolidine	Pyrrolidines	NA
Tier 2	N8-Acetylspermidine	Carboximidic acids and derivatives	Carboximidic acids	C01029
Tier 2	9-Azabicyclo[3.3.1]nonan-3-one	Piperidines	Piperidinones
Tier 2	3'-Amino-3'-deoxythimidine	Pyrimidine nucleosides	Pyrimidine 2',3'-dideoxyribonucleosides
Tier 2	N-desisopropylpropranolol	Naphthalenes	NA
Tier 2	4-Chloro-5-sulfamoylanthranilic acid	Benzene and substituted derivatives	Benzenesulfonamides
Tier 2	N(6)-Methyllysine	Carboxylic acids and derivatives	Amino acids, peptides, and analogues	C02728
Tier 2	p-hydroxymexiletine	Phenols	4-alkoxyphenols
Tier 2	4-(3-Methylbut-2-enyl)-L-tryptophan			C04290
Tier 2	Cryptochlorogenic acid	Organooxygen compounds	Alcohols and polyols
Tier 2	3,4-Dimethoxyphenylethylamine	Benzene and substituted derivatives	Methoxybenzenes
Tier 2	Donepezil metabolite M4	Indanes	Indanones
Tier 2	Pyridoxamine	Pyridines and derivatives	Pyridoxamines	C00534
Tier 2	L-Dopa	Carboxylic acids and derivatives	Amino acids, peptides, and analogues	C00355
Tier 2	5-Hydroxykynurenine	Organooxygen compounds	Carbonyl compounds	C05651
Tier 2	Normeperidine	Piperidines	Phenylpiperidines
Tier 2	Ritalinic acid	Organonitrogen compounds	Amines
Tier 2	7,8-Diaminononanoate			C01037
Tier 2	L-2-Amino-3-(4-aminophenyl)propanoic acid	Carboxylic acids and derivatives	Amino acids, peptides, and analogues
Tier 2	4-Hydroxy-3-methylbenzoic acid	Benzene and substituted derivatives	Benzoic acids and derivatives	C21167
Tier 2	(R)-N-Methylsalsolinol	Tetrahydroisoquinolines	NA
Tier 2	o-Tyrosine	Carboxylic acids and derivatives	Amino acids, peptides, and analogues
Tier 2	Deisopropylhydroxyatrazine			C06557
Tier 2	Gallic acid	Benzene and substituted derivatives	Benzoic acids and derivatives	C01424
Tier 2	2,6-Diamino-4-hydroxy-5-N-methylformamidopyrimidine	Diazines	Pyrimidines and pyrimidine derivatives	C04744
Tier 2	Subaphylline	Cinnamic acids and derivatives	Hydroxycinnamic acids and derivatives	C10497
Tier 2	5-Hydroxydopamine	Phenols	Benzenediols
Tier 2	N-Desthienylethyl-rotigotine	Tetralins	NA
Tier 2	3-Fluorocatechol			C16472
Tier 2	N-Acetyl-Dopamine	Phenols	Benzenediols
Tier 2	2-Hydroxy-3-(4-hydroxyphenyl)propenoic acid	Benzene and substituted derivatives	Phenylpyruvic acid derivatives	C05350
Tier 2	4-Hydroxystyrene	Benzene and substituted derivatives	Styrenes	C05627
Tier 2	Mesalazine	Benzene and substituted derivatives	Benzoic acids and derivatives
Tier 2	Metanephrine	Phenols	Methoxyphenols	C05588
Tier 2	2,4,6-Triaminotoluene			C16400
Tier 2	1,2-Dehydrosalsolinol	Dihydroisoquinolines	NA
Tier 2	3',4'-Dihydroxyacetophenone	Organooxygen compounds	Carbonyl compounds	C10675
Tier 2	Epinephrine	Phenols	Benzenediols	C00788
Tier 2	3-Hydroxyaminophenol			C14602
Tier 2	N,N,O-Tridesmethyltramadol	Benzene and substituted derivatives	Cyclohexylphenols
Tier 2	2,4,6-Trimethylphenol	Phenols	Cresols
Tier 2	2,3-Dihydroxytoluene			C02923
Tier 2	2'-Aminobiphenyl-2,3-diol			C08061
Tier 2	1,2-Dihydroxy-8-carboxynaphthalene			C14093
Tier 2	Hydroquinone	Phenols	Benzenediols	C00530
Tier 2	Caffeyl alcohol	Cinnamyl alcohols	NA	C12206
Tier 2	3,4-Dihydroxystyrene	Phenols	Benzenediols	C06224
Tier 2	2,2',3-Trihydroxybiphenyl			C03569
Tier 2	4a-Carbinolamine tetrahydrobiopterin	Pteridines and derivatives	Pterins and derivatives	C02183
Tier 2	Blighinone	Phenanthrenes and derivatives	Hydrophenanthrenes
Tier 2	2-tert-Butyl-1,4-benzenediol	Benzene and substituted derivatives	Phenylpropanes
Tier 2	5-Hydroxyindoleacetic acid O-sulfate
Tier 2	Allysine	Carboxylic acids and derivatives	Amino acids, peptides, and analogues	C04076
Tier 2	Bialaphos			C06457
Tier 2	triazolopropionic acid	Azoles	Triazoles
Tier 2	N-a-Acetyl-L-arginine	Carboxylic acids and derivatives	Amino acids, peptides, and analogues
Tier 2	Cyclodopa glucoside	Organooxygen compounds	Carbohydrates and carbohydrate conjugates	C17751
Tier 2	3-Methylhistidine	Carboxylic acids and derivatives	Amino acids, peptides, and analogues
Tier 2	Leucyl-Alanine	Carboxylic acids and derivatives	Amino acids, peptides, and analogues
Tier 2	Thiocysteine	Carboxylic acids and derivatives	Amino acids, peptides, and analogues	C01962
Tier 2	(S)-3-Sulfolactic acid			C11499
Tier 2	Homocitrulline	Carboxylic acids and derivatives	Amino acids, peptides, and analogues	C02427
Tier 2	Tetrahydropentoxyline	Harmala alkaloids	NA
Tier 2	Iminoglycine			C15809
Tier 2	L-Cysteine	Carboxylic acids and derivatives	Amino acids, peptides, and analogues	C00097
Tier 2	N-Acetyl-L-Cysteic acid
Tier 2	Pyrroline hydroxycarboxylic acid	Carboxylic acids and derivatives	Amino acids, peptides, and analogues	C04281
Tier 2	L-Pyridosine	Carboxylic acids and derivatives	Amino acids, peptides, and analogues
Tier 2	4-Hydroxy-L-tryptophan			C21777
Tier 2	N-Ribosylhistidine	Carboxylic acids and derivatives	Amino acids, peptides, and analogues
Tier 2	Northienamycin			C17369
Tier 2	Glycyl-Asparagine	Carboxylic acids and derivatives	Amino acids, peptides, and analogues
Tier 2	Prolyl-Valine	Carboxylic acids and derivatives	Amino acids, peptides, and analogues
Tier 2	N-Acetyl-Dopaquinone
Tier 2	Glutathione	Carboxylic acids and derivatives	Amino acids, peptides, and analogues	C00051
Tier 2	N-Acetylphosphinothricin			C17952
Tier 2	Dityrosine	NA	NA
Tier 2	Aspartyl-Isoleucine	Carboxylic acids and derivatives	Amino acids, peptides, and analogues
Tier 2	Prolyl-Leucine
Tier 2	gamma-Glutamyl-S-methylcysteine	Carboxylic acids and derivatives	Amino acids, peptides, and analogues
Tier 2	L-Tyrosine O-sulfate	Carboxylic acids and derivatives	Amino acids, peptides, and analogues
Tier 2	Phenylalanyl-Histidine	Carboxylic acids and derivatives	Amino acids, peptides, and analogues
Tier 2	Isoleucyl-Aspartic acid	Carboxylic acids and derivatives	Amino acids, peptides, and analogues
Tier 2	Formylisoglutamine			C16674
Tier 2	Threoninyl-Hydroxyproline	Carboxylic acids and derivatives	Amino acids, peptides, and analogues
Tier 2	Aspartyl-Lysine	Carboxylic acids and derivatives	Amino acids, peptides, and analogues
Tier 2	Asymmetric dimethylarginine	Carboxylic acids and derivatives	Amino acids, peptides, and analogues	C03626
Tier 2	(S)-3,4-Dihydroxybutyric acid	Hydroxy acids and derivatives	Beta hydroxy acids and derivatives
Tier 2	N-Acetylserine	Carboxylic acids and derivatives	Amino acids, peptides, and analogues
Tier 2	4-(3-Pyridyl)-3-butenoic acid	Pyridines and derivatives	NA
Tier 2	Pyruvatoxime	Organonitrogen compounds	Oximes
Tier 2	S-(3-oxo-3-carboxy-n-propyl)cysteine	Carboxylic acids and derivatives	Amino acids, peptides, and analogues
Tier 2	Methionyl-Glutamic acid	Carboxylic acids and derivatives	Amino acids, peptides, and analogues
Tier 2	Oxamate			C01444
Tier 2	4-Deoxythreonic acid	Organooxygen compounds	Carbohydrates and carbohydrate conjugates
Tier 2	3-Mercaptolactic acid	Organooxygen compounds	Carbohydrates and carbohydrate conjugates	C05823
Tier 2	Ureidopropionic acid	Organic carbonic acids and derivatives	Ureas	C02642
Tier 2	Isoglutamine			C16673
Tier 2	2,4-Dihydroxybutanoic acid	Hydroxy acids and derivatives	Short-chain hydroxy acids and derivatives
Tier 2	Orotic acid	Diazines	Pyrimidines and pyrimidine derivatives	C00295
Tier 2	N-Acetyl-L-Proline
Tier 2	Acetylhomoserine	Carboxylic acids and derivatives	Amino acids, peptides, and analogues	C01077
Tier 2	1-(Malonylamino)cyclopropanecarboxylic acid	Carboxylic acids and derivatives	Amino acids, peptides, and analogues
Tier 2	N2-Acetyl-5'-Hydroxykynurenine	Organooxygen compounds	Carbonyl compounds
Tier 2	3-Hydroxyadipic acid	Hydroxy acids and derivatives	Medium-chain hydroxy acids and derivatives
Tier 2	Vanillic acid 4-sulfate	Benzene and substituted derivatives	Benzoic acids and derivatives
Tier 2	N-Acetyl-gamma-L-Glutamyl-L-2-aminobutyric acid
Tier 2	Serylglutamic acid	Carboxylic acids and derivatives	Amino acids, peptides, and analogues
Tier 2	4-Methylene-L-glutamine	Carboxylic acids and derivatives	Amino acids, peptides, and analogues	C01109
Tier 2	2-Carboxy-2,3-dihydrO-5,6-dihydroxyindole 5-O-sulfate
Tier 2	Methionyl-Threonine	Carboxylic acids and derivatives	Amino acids, peptides, and analogues
Tier 2	Homovanillic acid sulfate	Organic sulfuric acids and derivatives	Arylsulfates
Tier 2	L-Kynurenine	Organooxygen compounds	Carbonyl compounds	C03227
Tier 2	Valyl-Cysteine	Carboxylic acids and derivatives	Amino acids, peptides, and analogues
Tier 2	Alanyl-Aspartic acid	Peptidomimetics	Hybrid peptides
Tier 2	3-Carboxy-cis,cis-muconate			C01163
Tier 2	2-Methyl-3-oxoadipic acid	Keto acids and derivatives	Medium-chain keto acids and derivatives	C18307
Tier 2	Bisnorbiotin	Carboxylic acids and derivatives	Amino acids, peptides, and analogues	C20384
Tier 2	Oxoglutaric acid	Keto acids and derivatives	Gamma-keto acids and derivatives	C00026
Tier 2	3-Oxoadipic acid	Keto acids and derivatives	Medium-chain keto acids and derivatives	C00846
Tier 2	(S)-4-Hydroxymandelic acid			C03198
Tier 2	5-Acetamidovalerate	Fatty Acyls	Fatty acids and conjugates	C03087
Tier 2	S-Prenyl-L-cysteine	Carboxylic acids and derivatives	Amino acids, peptides, and analogues
Tier 2	4-Hydroxyhippuric acid	Benzene and substituted derivatives	Benzoic acids and derivatives
Tier 2	2-Keto-glutaramic acid	Keto acids and derivatives	Short-chain keto acids and derivatives	C00940
Tier 2	4-Carboxypyrazole	Azoles	Pyrazoles
Tier 2	Biotin sulfoxide			C20386
Tier 2	2-Aminomuconic acid	Carboxylic acids and derivatives	Amino acids, peptides, and analogues	C02220
Tier 2	3-Methoxy-4-hydroxymandelate O-sulfate
Tier 2	2-Mercaptopropanoic acid	Carboxylic acids and derivatives	Carboxylic acids
Tier 2	L-threo-3-Methylaspartate			C03618
Tier 2	L-beta-Ethynylserine			C22141
Tier 2	N-Formyl-L-methionine	Carboxylic acids and derivatives	Amino acids, peptides, and analogues	C03145
Tier 2	2-Hydroxyphenylacetic acid O-sulfate	Organic acids and derivatives	Organic sulfuric acids and derivatives
Tier 2	Glutarate semialdehyde	Fatty Acyls	Fatty acids and conjugates	C03273
Tier 2	5,6-Indolequinone-2-carboxylic acid			C17938
Tier 2	L-cis-Cyclo(aspartylphenylalanyl)	Carboxylic acids and derivatives	Amino acids, peptides, and analogues
Tier 2	2,4-Diketo-3-deoxy-L-fuconate			C20781
Tier 2	3-Methylcrotonylglycine	Carboxylic acids and derivatives	Amino acids, peptides, and analogues
Tier 2	2-Formaminobenzoylacetate			C05835
Tier 2	Aspartame	Carboxylic acids and derivatives	Amino acids, peptides, and analogues	C11045
Tier 2	Isovalerylglutamic acid	Carboxylic acids and derivatives	Amino acids, peptides, and analogues
Tier 2	5-Sulfosalicylic acid	Benzene and substituted derivatives	Benzenesulfonic acids and derivatives	C16199
Tier 2	Acrylic acid	Carboxylic acids and derivatives	Acrylic acids and derivatives	C00511
Tier 2	Dihydroferulic acid 4-sulfate	Organic sulfuric acids and derivatives	Arylsulfates
Tier 2	3-(3-Hydroxyphenyl)-2-methyllactic acid	Phenylpropanoic acids	NA
Tier 2	(3Z)-Phycocyanobilin			C05786
Tier 2	1,2,3,4-Tetrahydro-b-carboline-1,3-dicarboxylic acid	Harmala alkaloids	NA
Tier 2	Isoleucyl-Methionine sulfoxide	Carboxylic acids and derivatives	Amino acids, peptides, and analogues
Tier 2	3-(4-Hydroxyphenyl)pyruvate O-sulfate
Tier 2	3-Hydroxyadipic acid 3,6-lactone	Lactones	Gamma butyrolactones
Tier 2	2,3-Dihydrothienamycin			C20820
Tier 2	3-Hydroxy-2-methyl-[S-(R,R)]-butanoic acid	Fatty Acyls	atty acids and conjugates
Tier 2	3-Hydroxyanthranilate O-sulfate
Tier 2	Fukiic acid	Phenylpropanoic acids	NA
Tier 2	D-1-Piperideine-2-carboxylic acid	Pyridines and derivatives	Hydropyridines	C04092
Tier 2	Ureidoisobutyric acid	Organic carbonic acids and derivatives	Ureas	C05100
Tier 2	N-Acetyl-L-tyrosine	Carboxylic acids and derivatives	Amino acids, peptides, and analogues
Tier 2	N-Acetyl-2-Aminomuconate semialdehyde
Tier 2	3-Hydroxysebacic acid	Hydroxy acids and derivatives	Medium-chain hydroxy acids and derivatives
Tier 2	4-Aminobenzoyl-(beta)-alanine	Carboxylic acids and derivatives	Amino acids, peptides, and analogues
Tier 2	N-Acetyl-2-Carboxy-2,3-dihydro-5,6-dihydroxyindole	Indoles and derivatives	Hydroxyindoles
Tier 2	gamma-Carboxyglutamic acid	Carboxylic acids and derivatives	Amino acids, peptides, and analogues
Tier 2	N-Acetyl-L-Pipecolic acid
Tier 2	Cyclopropanecarboxylic acid	Carboxylic acids and derivatives	Amino acids, peptides, and analogues	C16267
Tier 2	Aminomalonic acid	Carboxylic acids and derivatives	Amino acids, peptides, and analogues	C00872
Tier 2	Isoferulic acid 3-sulfate	Cinnamic acids and derivatives	Hydroxycinnamic acids and derivatives
Tier 2	N-Acetyl-3-Hydroxyanthranilic acid	Benzene and substituted derivatives	Benzoic acids and derivatives
Tier 2	3-Carbamoyl-2-phenylpropionic acid	Benzene and substituted derivatives	NA	C16591
Tier 2	1,2-Dihydroxy-6-methylcyclohexa-3,5-dienecarboxylate			C06731
Tier 2	(R)-3-Hydroxyhexanoic acid	Hydroxy acids and derivatives	Medium-chain hydroxy acids and derivatives
Tier 2	Indolylacryloylglycine	Carboxylic acids and derivatives	Amino acids, peptides, and analogues
Tier 2	5-Hydroxyindolepyruvate			C05646
Tier 2	2-Methylbutyrylglycine	Carboxylic acids and derivatives	Amino acids, peptides, and analogues
Tier 2	2-Methylglutaric acid	Fatty Acyls	Fatty acids and conjugates	C02930
Tier 2	N-Acetyl-Anthranilic acid
Tier 2	2-Dehydro-3-deoxy-D-glucarate			C03921
Tier 2	3-keto-2-Methylbutyrate	Keto acids and derivatives	Short-chain keto acids and derivatives
Tier 2	Diisodityrosine	Carboxylic acids and derivatives	Amino acids, peptides, and analogues
Tier 2	Monoethyl malonic acid	Carboxylic acids and derivatives	Dicarboxylic acids and derivatives
Tier 2	A-Ketoglutaric acid oxime	Carboxylic acids and derivatives	Dicarboxylic acids and derivatives
Tier 2	Isovalerylalanine	Carboxylic acids and derivatives	Amino acids, peptides, and analogues
Tier 2	N-Acetyl-4-(2-Aminophenyl)-2,4-dioxobutanoic acid	Organooxygen compounds	Carbonyl compounds
Tier 2	Genipic acid	Dihydrofurans	NA
Tier 2	3-Hydroxydodecanedioic acid	Hydroxy acids and derivatives	Medium-chain hydroxy acids and derivatives
Tier 2	N-Acetyl-L-erythro-4-Hydroxyglutamic acid
Tier 2	N-Acetyl-L-aspartic acid	Carboxylic acids and derivatives	Amino acids, peptides, and analogues	C01042
Tier 2	3-Hydroxy-2-methylpyridine-4,5-dicarboxylate	Pyridines and derivatives	Pyridinecarboxylic acids and derivatives	C04604
Tier 2	N-Acetyl-2-Amino-3-carboxymuconate semialdehyde
Tier 2	cis-2-Carboxycyclohexyl-acetic acid			C14112
Tier 2	2-Hydroxy-6-oxo-(2'-aminophenyl)-hexa-2,4-dienoate			C08062
Tier 2	N-Acetylglutamic acid	Carboxylic acids and derivatives	Amino acids, peptides, and analogues	C00624
Tier 2	Betalamic acid	Carboxylic acids and derivatives	Amino acids, peptides, and analogues	C08538
Tier 2	N-isopropylterephthalamic acid	Benzene and substituted derivatives	Benzoic acids and derivatives
Tier 2	3-Methylpyrrole-2,4-dicarboxylic acid			C12477
Tier 2	6-Carboxy-5,6,7,8-tetrahydropterin	Pteridines and derivatives	Pterins and derivatives	C20239
Tier 2	cis-2,3-Dihydroxy-2,3-dihydro-p-cumic acid			C06579
Tier 2	N-Acetyl-Dehydroalanine
Tier 2	2-Hydroxy-3-oxoadipate			C03217
Tier 2	3-Hydroxytetradecanedioic acid	Fatty Acyls	Fatty acids and conjugates
Tier 2	3-Methyladipic acid	Fatty Acyls	Fatty acids and conjugates
Tier 2	3-Oxohexanoic acid	Keto acids and derivatives	Medium-chain keto acids and derivatives	C02122
Tier 2	3-(4-Hydroxy-3-methoxyphenyl)-2-methyllactic acid	Phenylpropanoic acids	NA
Tier 2	Oxalosuccinic acid	Carboxylic acids and derivatives	Tricarboxylic acids and derivatives	C05379
Tier 2	5-(3',4'-Dihydroxyphenyl)-gamma-valerolactone-3'-O-methyl-4'-O-glucuronide	Organooxygen compounds	Carbohydrates and carbohydrate conjugates
Tier 2	Gamma-CEHC	Benzopyrans	1-benzopyrans
Tier 2	(S)-2-(Hydroxymethyl)glutarate			C16390
Tier 2	Methylitaconate			C02295
Tier 2	alpha-Carboxy-delta-nonalactone	Lactones	Delta valerolactones
Tier 2	(R)-3-Hydroxy-3-methyl-2-oxopentanoate			C14463
Tier 2	3-Hydroxyisoheptanoic acid	Hydroxy acids and derivatives	Medium-chain hydroxy acids and derivatives
Tier 2	2-Propylmalate			C05994
Tier 2	2-Carboxy-2,5-dihydro-5-oxofuran-2-acetate			C01278
Tier 2	5-Hydroxy-N-formylkynurenine O-glucuronide
Tier 2	2-Ketobutyric acid	Keto acids and derivatives	Short-chain keto acids and derivatives	C00109
Tier 2	N-Acetyl-6-Carboxy-5,6,7,8-tetrahydropterin	Pteridines and derivatives	Pterins and derivatives
Tier 2	3-(4-Hydroxy-3-methoxyphenyl)-2-methylpropionic acid	Phenylpropanoic acids	NA
Tier 2	2-Oxo-8-methylthiooctanoic acid			C17224
Tier 2	Bis(glutathionyl)spermine			C16563
Tier 2	3-Dimethylallyl-4-hydroxyphenylpyruvic acid	Benzene and substituted derivatives	Phenylpyruvic acid derivatives	C12456
Tier 2	2-Naphtylmethylsuccinic acid			C14115
Tier 2	3-Hydroxyoctanoic acid	Hydroxy acids and derivatives	Medium-chain hydroxy acids and derivatives
Tier 2	Trimesic acid
Tier 2	3-Hydroxysuberic acid	Hydroxy acids and derivatives	Medium-chain hydroxy acids and derivatives
Tier 2	3-Oxoglutaric acid	Keto acids and derivatives	Short-chain keto acids and derivatives
Tier 2	(10S)-Juvenile hormone III acid diol			C16506
Tier 2	Lanthionine ketimine	Carboxylic acids and derivatives	Amino acids, peptides, and analogues
Tier 2	Thiodiacetic acid	Carboxylic acids and derivatives	Dicarboxylic acids and derivatives	C14872
Tier 2	2-Oxosuberic acid			C16589
Tier 2	N,N'-Diacetylchitobiosyldiphosphodolichol	Organooxygen compounds	Carbohydrates and carbohydrate conjugates	C04537
Tier 2	9-Oxononanoic acid	Fatty Acyls	Fatty acids and conjugates	C16322
Tier 2	Avenanthramide L	Benzene and substituted derivatives	Benzoic acids and derivatives
Tier 2	Hydroxyoctanoic acid	Fatty Acyls	Fatty acids and conjugates
Tier 2	12-Oxo-9(Z)-dodecenoic acid			C16311
Tier 2	3-(2-Carboxyethenyl)-cis,cis-muconic acid			C04366
Tier 2	N-Phenylacetylaspartic acid	Carboxylic acids and derivatives	Amino acids, peptides, and analogues
Tier 2	(Z)-3-Oxo-2-(2-pentenyl)-1-cyclopenteneacetic acid	Organooxygen compounds	Carbonyl compounds
Tier 2	2,4-Dihydroxy-6-pentylbenzoic acid			C20417
Tier 2	Nocardicin A			C01941
Tier 2	(3S)-6-Hydroxy-3-isopropenyl-heptanoate			C11417
Tier 2	3-Oxooctanoic acid	Keto acids and derivatives	Medium-chain keto acids and derivatives
Tier 2	2,3-Dimethylmaleic acid	Fatty Acyls	Fatty acids and conjugates	C00922
Tier 2	3-Methyl-cis,cis-hexadienedioate			C04112
Tier 2	2-Hydroxydecanedioic acid	Hydroxy acids and derivatives	Medium-chain hydroxy acids and derivatives
Tier 2	Xanthoxic acid			C13454
Tier 2	2-Oxo-7-methylthioheptanoic acid			C17220
Tier 2	Alpha-CEHC	Benzopyrans	1-benzopyrans
Tier 2	cis-4-Octenedioic acid	Fatty Acyls	Fatty acids and conjugates
Tier 2	Isopropylmaleate	Fatty Acyls	Fatty acids and conjugates	C02631
Tier 2	2-Octenedioic acid	Fatty Acyls	Fatty acids and conjugates
Tier 2	Traumatin	Fatty Acyls	Fatty acids and conjugates	C16309
Tier 2	5-Methyl-5,6,7,8-tetrahydromethanopterin	Organooxygen compounds	Carbohydrates and carbohydrate conjugates	C04488
Tier 2	Monoisobutyl phthalic acid	Benzene and substituted derivatives	Benzoic acids and derivatives
Tier 2	(R)-2-Benzylsuccinate	Phenylpropanoids and polyketides	Phenylpropanoic acids	C09816
Tier 2	3-[(1-Carboxyvinyl)oxy]benzoic acid			C20772
Tier 2	2-Oxo-9-methylthiononanoic acid			C17228
Tier 2	3-Oxododecanoic acid	Keto acids and derivatives	Medium-chain keto acids and derivatives	C02367
Tier 2	8-Methylnonenoate	Fatty Acyls	Fatty acids and conjugates	C18202
Tier 2	Monoethylhexyl phthalic acid	Benzene and substituted derivatives	Benzoic acids and derivatives	C03343
Tier 2	trans-2-Hexyl-1-cyclopropaneacetic acid	Carboxylic acids and derivatives	Carboxylic acids
Tier 2	5-Dodecenoic acid	Fatty Acyls	Fatty acids and conjugates
Tier 2	Arachidonic acid	Fatty Acyls	Fatty acids and conjugates	C00219
Tier 2	Glucosamine	Organooxygen compounds	Carbohydrates and carbohydrate conjugates	C00329
Tier 2	Methyl beta-D-glucopyranoside	Organooxygen compounds	Carbohydrates and carbohydrate conjugates
Tier 2	5-Hydroxysulfamethoxazole	Benzene and substituted derivatives	Benzenesulfonamides
Tier 2	D-Xylitol	Organooxygen compounds	Carbohydrates and carbohydrate conjugates	C00379
Tier 2	Cytidine	Pyrimidine nucleosides	NA	C00475
Tier 2	Dihydroxyacetone (dimer)	Dioxanes	1,4-dioxanes
Tier 2	3-Amino-2,3-dideoxy-scyllo-inosose			C17581
Tier 2	N-Methylserotonin	Indoles and derivatives	Tryptamines and derivatives	C06212
Tier 2	Tyr-gly-gly
Tier 2	Cysteinyl-Serine	Carboxylic acids and derivatives	Amino acids, peptides, and analogues
Tier 2	Pseudouridine	Nucleoside and nucleotide analogues	NA	C02067
Tier 2	Acetylisoniazid	Pyridines and derivatives	Pyridinecarboxylic acids and derivatives	C07585
Tier 2	L-Rhamnofuranose			C02431
Tier 2	2-(2-Aminopropanamido)pentanoic acid
Tier 2	Acetylhydrazine	Carboxylic acids and derivatives	Carboxylic acid derivatives	C07447
Tier 2	5-Hydroxyectoine			C16432
Tier 2	N1-trans-Feruloylagmatine	Cinnamic acids and derivatives	Hydroxycinnamic acids and derivatives	C18325
Tier 2	Ascladiol	Dihydrofurans	Furanones
Tier 2	Melizame	Organooxygen compounds	Ethers
Tier 2	Benzhydrol
Tier 2	3-Amino-4,7-dihydroxycoumarin			C12468
Tier 2	2'-Hydroxynicotine	Pyridines and derivatives	Pyrrolidinylpyridines
Tier 2	arabinofuranosylguanine	Purine nucleosides	NA
Tier 2	Ribonolactone	Organooxygen compounds	Carbohydrates and carbohydrate conjugates	C02674
Tier 2	4-Hydroxy-5-phenyltetrahydro-1,3-oxazin-2-one	Benzene and substituted derivatives	NA	C16595
Tier 2	Deoxyribose	Organooxygen compounds	Carbohydrates and carbohydrate conjugates	C01801
Tier 2	(S)-2-Hydroxypropylphosphonate			C06452
Tier 2	4-Hydroxymethylpyrazole	Azoles	Pyrazoles
Tier 2	4-Amino-5-hydroxymethyl-2-methylpyrimidine			C01279
Tier 2	Cysteinyldopa			C17935
Tier 2	4'-Oxonebramine			C21258
Tier 2	D-1-Deoxy-erythro-hexo-2,3-diulose	Organooxygen compounds	Carbohydrates and carbohydrate conjugates
Tier 2	Ephedrine	Benzene and substituted derivatives	Phenylpropanes	C01575
Tier 2	(S)-Norcoclaurine	Isoquinolines and derivatives	Benzylisoquinolines	C06160
Tier 2	Cyanate	Organic oxoanionic compounds	Cyanates	C01417
Tier 2	Threoninyl-Arginine	Carboxylic acids and derivatives	Amino acids, peptides, and analogues
Tier 2	Seryltryptophan	Carboxylic acids and derivatives	Amino acids, peptides, and analogues
Tier 2	1-Methyladenosine	Purine nucleosides	NA	C02494
Tier 2	p-Hydroxyl-ethotoin	Azolidines	Imidazolidines
Tier 2	cis-3-Hydroxy-L-proline	Carboxylic acids and derivatives	Amino acids, peptides, and analogues	C19706
Tier 2	Gamma-Butyrolactone	Lactones	Gamma butyrolactones	C00989
Tier 2	(S)-Isowillardiine	Carboxylic acids and derivatives	Amino acids, peptides, and analogues	C08289
Tier 2	Dimethylethanolamine	Organonitrogen compounds	Amines	C04308
Tier 2	5'-Deoxy-5-fluorocytidine	5'-deoxyribonucleosides	NA	C16635
Tier 2	Galactosyl 4-hydroxyproline	Rhoeadine alkaloids	NA
Tier 2	N-Acetyl-Pyridoxamine	Pyridines and derivatives	Pyridoxamines
Tier 2	4'-hydroxymephenytoin	Azolidines	Imidazolidines
Tier 2	5-Hydroxymethyl-4-methyluracil	Diazines	Pyrimidines and pyrimidine derivatives
Tier 2	Ascorbic acid	Dihydrofurans	Furanones	C00072
Tier 2	Threonolactone	Lactones	Gamma butyrolactones
Tier 2	5-Hydroxymethyluracil	Diazines	Pyrimidines and pyrimidine derivatives	C03088
Tier 2	Formyl-5-hydroxykynurenamine	Organooxygen compounds	Carbonyl compounds	C05647
Tier 2	Glycylglycylglycine	Carboxylic acids and derivatives	Amino acids, peptides, and analogues
Tier 2	D-Arabinose	Organooxygen compounds	Carbohydrates and carbohydrate conjugates
Tier 2	5-Methylcytidine	Pyrimidine nucleosides	NA
Tier 2	N-Acetyl-b-glucosaminylamine	Organooxygen compounds	Carbohydrates and carbohydrate conjugates	C01239
Tier 2	5'-Hydroxycotinine	Pyridines and derivatives	Pyrrolidinylpyridines
Tier 2	3-Dimethylamino-1-propanol
Tier 2	1-Amino-1-deoxy-scyllo-inositol			C01214
Tier 2	chondroitin sulfate E (GalNAc4,6diS-GlcA), precursor 5a	Benzene and substituted derivatives	N-phenylureas
Tier 2	4-Hydroxy-4-(3-pyridyl)-butanoic acid	Pyridines and derivatives	NA	C19579
Tier 2	Sumiki's acid	Furans	Furoic acid and derivatives
Tier 2	Alline	Indoles and derivatives	Pyrroloindoles
Tier 2	6-Hydroxy-1H-indole-3-acetamide	Indoles and derivatives	Hydroxyindoles
Tier 2	(R)-Dihydromaleimide	Pyrrolines	NA
Tier 2	L-Agaridoxin	Carboxylic acids and derivatives	Amino acids, peptides, and analogues
Tier 2	Nnal-N-oxide	Pyridines and derivatives	Pyridinium derivatives	C19603
Tier 2	Acetone cyanhydrin	Organooxygen compounds	Alcohols and polyols	C02659
Tier 2	N-Hydroxy-L-tyrosine	Carboxylic acids and derivatives	Amino acids, peptides, and analogues	C03004
Tier 2	Thiodiglycol	Thioethers	ialkylthioethers
Tier 2	(2R)-2-Hydroxy-2-methylbutanenitrile	Organooxygen compounds	Alcohols and polyols	C18796
Tier 2	4,6-Dichloro-3-methyl-cis-1,2-dihydroxycyclohexa-3,5-diene			C18301
Tier 2	Prolylhydroxyproline	Carboxylic acids and derivatives	Amino acids, peptides, and analogues
Tier 2	L-Rhamnono-1,4-lactone			C02991
Tier 2	cis,cis-4-Hydroxymuconic semialdehyde			C06603
Tier 2	2-Amino-4-oxo-6-(1',2'-dioxoprolyl)-7,8-dihydroxypteridine	Pteridines and derivatives	Pterins and derivatives	C05255
Tier 2	3-Hydroxypropanal	Organooxygen compounds	Carbonyl compounds	C00969
Tier 2	Phenytoin catechol	Azolidines	Imidazolidines
Tier 2	Threoninyl-Tyrosine	Carboxylic acids and derivatives	Amino acids, peptides, and analogues
Tier 2	Deoxyinosine	Purine nucleosides	Purine 2'-deoxyribonucleosides	C05512
Tier 2	2'-Deamino-2'-hydroxyneamine			C20350
Tier 2	Allopurinol riboside	Pyrazolo[3,4-d]pyrimidine glycosides	NA
Tier 2	3'-O-Methylguanosine	Purine nucleosides	NA
Tier 2	2,2,2-Trifluoroethanol	Halohydrins	Chlorohydrins
Tier 2	Fructosamine	Organooxygen compounds	Carbohydrates and carbohydrate conjugates
Tier 2	3-Mercapto-2-methyl-1-butanol	Thiols	Alkylthiols
Tier 2	5-ethyl-5-methyl-2,4-oxazolidinedione	Azolidines	Oxazolidines
Tier 2	4-Hydroxybenzyl isothiocyanic acid	Phenols	1-hydroxy-2-unsubstituted benzenoids
Tier 2	(Indol-3-yl)glycolaldehyde			C03230
Tier 2	2-Aminovalienone			C21248
Tier 2	Noradrenochrome	Indoles and derivatives	NA
Tier 2	Zymonic acid	Dihydrofurans	Furanones
Tier 2	5'-S-Methyl-5'-thioinosine			C19787
Tier 2	Dihydroneopterin phosphate	Pteridines and derivatives	Pterins and derivatives	C05925
Tier 2	2,6-Dihydroxypyridine			C03056
Tier 2	2,6-Dihydroxypseudooxynicotine			C15986
Tier 2	O-Desmethyl-lacosamide	Carboxylic acids and derivatives	Amino acids, peptides, and analogues
Tier 2	Norfuraneol	Dihydrofurans	Furanones
Tier 2	keratan sulfate II (core 2-linked), degradation product 1	Organooxygen compounds	Carbonyl compounds
Tier 2	3-Methyldioxyindole	Indoles and derivatives	Indolines	C05834
Tier 2	Seryltyrosine	Carboxylic acids and derivatives	Amino acids, peptides, and analogues
Tier 2	di-Hydroxymelatonin	Carboxylic acids and derivatives	Carboxylic acid derivatives
Tier 2	Erythrose	Organooxygen compounds	Carbohydrates and carbohydrate conjugates	C01796
Tier 2	Deoxyguanosine	Purine nucleosides	Purine 2'-deoxyribonucleosides	C00330
Tier 2	dimethadione	Azolidines	Oxazolidines
Tier 2	5'-Deoxy-5-fluorouridine	5'-deoxyribonucleosides	NA	C12739
Tier 2	5,6-Dihydrouridine	Organooxygen compounds	Carbohydrates and carbohydrate conjugates
Tier 2	Deoxyuridine	Pyrimidine nucleosides	Pyrimidine 2'-deoxyribonucleosides	C00526
Tier 2	N2,N2-Dimethylguanosine	Purine nucleosides	NA
Tier 2	2-Cyanoethanol
Tier 2	1-Methylinosine	Purine nucleosides	NA
Tier 2	4-Hydroxyphenylacetylglutamine			C05595
Tier 2	3-Hydroxy-4,5-dimethyl-2(5H)-furanone	Dihydrofurans	Furanones
Tier 2	Arginyl-Serine	Carboxylic acids and derivatives	Amino acids, peptides, and analogues
Tier 2	Hydroxyprolyl-Threonine	Carboxylic acids and derivatives	Amino acids, peptides, and analogues
Tier 2	(-)-8-Demethylmaritidine			C12180
Tier 2	(3b,4b,5b)-4,5-Epoxy-p-menth-1-en-3-ol 3-glucoside	Organooxygen compounds	Carbohydrates and carbohydrate conjugates
Tier 2	Methanol	Organooxygen compounds	Alcohols and polyols	C00132
Tier 2	N-Acetyl-Deoxycytidine
Tier 2	Mevalonolactone	Lactones	Delta valerolactones
Tier 2	2,8-Dihydroxyadenine	Imidazopyrimidines	Purines and purine derivatives
Tier 2	2-(Hydroxymethyl)-4-oxobutanoate			C04106
Tier 2	5-Phenyl-1,3-oxazinane-2,4-dione	Benzene and substituted derivatives	NA	C16596
Tier 2	Deoxyadenosine	Purine nucleosides	Purine 2'-deoxyribonucleosides	C00559
Tier 2	Coniferin	Organooxygen compounds	Carbohydrates and carbohydrate conjugates	C00761
Tier 2	2-Hydroxy-2,4-pentadienoate			C00596
Tier 2	N-Acetyl-S-(N-methylcarbamoyl)cysteine	Carboxylic acids and derivatives	Amino acids, peptides, and analogues	C11490
Tier 2	1-Deoxy-D-xylulose	Organooxygen compounds	Carbohydrates and carbohydrate conjugates	C06257
Tier 2	Triethylene Glycol
Tier 2	alpha-Cotonefuran	2-arylbenzofuran flavonoids	NA	C08739
Tier 2	Inosine	Purine nucleosides	NA	C00294
Tier 2	cis-1,2-Dihydroxy-4-methylcyclohexa-3,5-diene-1-carboxylate			C06729
Tier 2	cis-1,2-Dihydronaphthalene-1,2-diol	Naphthalenes	NA	C04314
Tier 2	Tyrosyl-Serine	Carboxylic acids and derivatives	Amino acids, peptides, and analogues
Tier 2	N-Acetyl-Formyl-5-hydroxykynurenamine	Organooxygen compounds	Carbonyl compounds
Tier 2	Erythritol	Organooxygen compounds	Carbohydrates and carbohydrate conjugates	C00503
Tier 2	4-Hydroxybenzyl alcohol	Benzene and substituted derivatives	Benzyl alcohols	C17467
Tier 2	de-Hypoxanthine futalosine			C17010
Tier 2	cis-3-(Carboxy-ethyl)-3,5-cyclo-hexadiene-1,2-diol			C11588
Tier 2	Cetoniacytone B			C21249
Tier 2	5'-Methylthioadenosine	5'-deoxyribonucleosides	5'-deoxy-5'-thionucleosides	C00170
Tier 2	L-Gulonolactone	Lactones	Gamma butyrolactones	C01040
Tier 2	3-Deoxy-D-arabinitol	Organooxygen compounds	Alcohols and polyols
Tier 2	2-Hydroxybenzaldehyde	Organooxygen compounds	Carbonyl compounds	C06202
Tier 2	(2R,3R)-3,4',7-Trihydroxyflavanone	Flavonoids	Flavans	C05608
Tier 2	Threoninyl-Threonine	Carboxylic acids and derivatives	Amino acids, peptides, and analogues
Tier 2	2-Acetolactate	Keto acids and derivatives	Short-chain keto acids and derivatives	C00900
Tier 2	Levoglucosan	Oxepanes	NA
Tier 2	D-Ribulose	Organooxygen compounds	Carbohydrates and carbohydrate conjugates	C00309
Tier 2	3,5-Dimethoxyphenol	Phenols	Methoxyphenols
Tier 2	D-altro-D-manno-Heptose	Organooxygen compounds	Carbohydrates and carbohydrate conjugates
Tier 2	2-Hydroxy-1,4-benzoquinone			C07103
Tier 2	6-Chlorobenzene-1,2,4-triol	Benzene and substituted derivatives	Halobenzenes	C06328
Tier 2	2',2'-Difluorodeoxyuridine	Pyrimidine nucleosides	Pyrimidine 2'-deoxyribonucleosides
Tier 2	Benomyl	Benzimidazoles	2-benzimidazolylcarbamic acid esters	C10896
Tier 2	3-(3,4-Dihydroxyphenyl)pyruvate			C04045
Tier 2	3,4-Dihydroxybenzylamine	Phenols	Benzenediols
Tier 2	Adrenochrome o-semiquinone	Indoles and derivatives	NA
Tier 2	2,6-Dihydroxynicotinate			C15523
Tier 2	2,6-Pipecoloxylidide	Carboxylic acids and derivatives	Amino acids, peptides, and analogues
Tier 2	5,6-Dihydro-5-fluorouracil	Diazines	Pyrimidines and pyrimidine derivatives	C16630
Tier 2	3,3',4'5-Tetrahydroxystilbene	Stilbenes	NA	C05901
Tier 2	2'-O-Methyladenosine	Purine nucleosides	NA	C04779
Tier 2	D-Xylose	Organooxygen compounds	Carbohydrates and carbohydrate conjugates	C00181
Tier 2	Sinapoyl aldehyde			C05610
Tier 2	2-Hydroxymuconate semialdehyde			C00682
Tier 2	2-Buten-1-ol	Organooxygen compounds	Alcohols and polyols
Tier 2	7,8-Dihydroxykynurenate			C01111
Tier 2	6,7-Dimethyl-8-(1-D-ribityl)lumazine	Pteridines and derivatives	NA	C04332
Tier 2	Thymidine glycol	Pyrimidine nucleosides	Pyrimidine 2'-deoxyribonucleosides
Tier 2	S-Adenosylhomocysteine	5'-deoxyribonucleosides	5'-deoxy-5'-thionucleosides	C00021
Tier 2	7-Deoxyloganetin			C20790
Tier 2	2-Benzylmalic acid	Phenylpropanoic acids	NA	C20653
Tier 2	Noroxopluviine			C21633
Tier 2	N-Acetylindoxyl			C02298
Tier 2	(E,E)-Piperlonguminine	Benzodioxoles	NA
Tier 2	Osmundalin	Organooxygen compounds	Carbohydrates and carbohydrate conjugates
Tier 2	(4R)-7-Hydroxy-4-isopropenyl-7-methyl-2-oxo-oxepanone			C19079
Tier 2	3-Hydroxy-cis,cis-muconate			C03676
Tier 2	2-Hydroxyacetaminophen sulfate	Organic sulfuric acids and derivatives	Arylsulfates
Tier 2	2-Hydroxy-7-hydroxymethylchromene-2-carboxylic acid			C14106
Tier 2	8-Hydroxy-5,6-octadienoic acid	Hydroxy acids and derivatives	Medium-chain hydroxy acids and derivatives
Tier 2	Naphthalene-1,2-diol	Naphthalenes	Naphthols and derivatives	C03012
Tier 2	(E)-2-Penten-1-ol	Organooxygen compounds	Alcohols and polyols
Tier 2	Diethylenetriamine crosslinked with epichlorohydrin	Benzene and substituted derivatives	Phenylbutylamines
Tier 2	1,2-Dihydroxy-8-methylnaphthalene	aphthalenes	NA	C14084
Tier 2	3-(3'-Methylthio)propylmalic acid			C17215
Tier 2	3-Carbamoyl-2-phenylpropionaldehyde	Benzene and substituted derivatives	Phenylacetaldehydes	C16587
Tier 2	Benzene-1,2,4-triol	Phenols	Benzenetriols and derivatives	C02814
Tier 2	Acacetin 7-[apiosyl(1->6)-glucoside]	Flavonoids	Flavonoid glycosides	C01470
Tier 2	4-Hydroxyatomoxetine	Phenols	4-alkoxyphenols
Tier 2	6-Fluorocyclohexadiene-cis,cis-1,2-diol-1-carboxylate			C16481
Tier 2	3-Dehydroshikimate			C02637
Tier 2	3-(o-Tolyloxy)-1,2-propanediol			D02595
Tier 2	Threonic acid	Organooxygen compounds	Carbohydrates and carbohydrate conjugates	C01620
Tier 2	N-depropylpropafenone	Linear 1,3-diarylpropanoids	NA
Tier 2	N,N,O-Didesmethylvenlafaxine	Organooxygen compounds	Alcohols and polyols
Tier 2	cis-4-Hydroxycyclohexylacetic acid	Organooxygen compounds	Alcohols and polyols
Tier 2	4-Chlorophenol			C02124
Tier 2	Leukoaminochrome	Indoles and derivatives	Indolines	C17756
Tier 2	Marasmal	Naphthofurans	NA
Tier 2	4-Hydroxycinnamyl alcohol 4-D-glucoside			C05855
Tier 2	3,7,4'-Tri-O-methylquercetin			C04444
Tier 2	a-Methyldopamine	Benzene and substituted derivatives	Phenethylamines
Tier 2	Coniferyl aldehyde	Phenols	Methoxyphenols	C02666
Tier 2	2,4,5-Trihydroxytoluene			C18317
Tier 2	Ajmaline	Ajmaline-sarpagine alkaloids	NA	C06542
Tier 2	Ethyl glucuronide	Organooxygen compounds	Carbohydrates and carbohydrate conjugates
Tier 2	N-Acetyl-5-Phosphoribosylamine	Organooxygen compounds	Carbohydrates and carbohydrate conjugates
Tier 2	Heliannone A	Linear 1,3-diarylpropanoids	Chalcones and dihydrochalcones
Tier 2	Riboflavin reduced	Pteridines and derivatives	Alloxazines and isoalloxazines	C01007
Tier 2	2-Hydroxy-6-oxo-6-(2-hydroxyphenyl)-hexa-2,4-dienoate			C07731
Tier 2	5-epi-Valiolone			C17694
Tier 2	1,2,3-Trihydroxybenzene	Phenols	Benzenetriols and derivatives	C01108
Tier 2	L-Fucono-1,5-lactone			C18028
Tier 2	Resveratrol	Stilbenes	NA	C03582
Tier 2	2,3-Dihydroxy-3-methylbutanoate	Fatty Acyls	Fatty acids and conjugates	C04039
Tier 2	4-Aminocatechol			C18351
Tier 2	gamma-Glutaminyl-4-hydroxybenzene	Carboxylic acids and derivatives	Amino acids, peptides, and analogues
Tier 2	8'-Hydroxyabscisate			C15514
Tier 2	Xenognosin A	Linear 1,3-diarylpropanoids	Cinnamylphenols	C08731
Tier 2	3D-(3,5/4)-Trihydroxycyclohexane-1,2-dione			C04287
Tier 2	2-Dehydro-3-deoxy-L-fuconate			C03827
Tier 2	Biphenyl-2,3-diol			C02526
Tier 2	12-trans-Hydroxy juvenile hormone III			C16508
Tier 2	A,b-Dihydroxyisobutyric acid	Hydroxy acids and derivatives	Beta hydroxy acids and derivatives
Tier 2	Starch acetic acid	Carboxylic acids and derivatives	Tricarboxylic acids and derivatives
Tier 2	Cyclocalopin F	Furopyrans	NA
Tier 2	Agrocybin	Carboxylic acids and derivatives	Carboxylic acid derivatives
Tier 2	Pyrogallol-2-O-glucuronide	Organooxygen compounds	Carbohydrates and carbohydrate conjugates
Tier 2	threo-Syringoylglycerol	Phenols	Methoxyphenols
Tier 2	Isopropyl beta-D-glucoside	Organooxygen compounds	Carbohydrates and carbohydrate conjugates
Tier 2	Gentisate aldehyde	Organooxygen compounds	Carbonyl compounds	C05585
Tier 2	Pseudouridine 5'-phosphate	Organooxygen compounds	Carbohydrates and carbohydrate conjugates	C01168
Tier 2	S-nirvanol	Azolidines	Imidazolidines
Tier 2	Lactucin	Lactones	Gamma butyrolactones	C09489
Tier 2	6-O-Desmethyl-mycophenolic acid	Benzene and substituted derivatives	Benzoic acids and derivatives
Tier 2	Vanilloside	Organooxygen compounds	Carbohydrates and carbohydrate conjugates
Tier 2	Rhapontigenin	Stilbenes	NA
Tier 2	Garcinia acid	Carboxylic acids and derivatives	Tricarboxylic acids and derivatives
Tier 2	5-Hydroxy-2-(1-hydroxy-5-methyl-4-hexenyl)benzofuran	Benzofurans	NA
Tier 2	Linocinnamarin	Organooxygen compounds	Carbohydrates and carbohydrate conjugates
Tier 2	Cortol 3-O-glucuronide
Tier 2	Lactulose	Organooxygen compounds	Carbohydrates and carbohydrate conjugates	C07064
Tier 2	Zeranol	Macrolides and analogues	NA	C14752
Tier 2	Chitobiose	Organooxygen compounds	Carbohydrates and carbohydrate conjugates	C01674
Tier 2	Leonuriside A	Organooxygen compounds	Carbohydrates and carbohydrate conjugates
Tier 2	Aflatoxin B1 dialcohol	Naphthofurans	NA
Tier 2	Isovalerylglucuronide	Organooxygen compounds	Carbohydrates and carbohydrate conjugates
Tier 2	10-Hydroxymelleolide	Prenol lipids	Sesquiterpenoids
Tier 2	Cymorcin monoglucoside	Organooxygen compounds	Carbohydrates and carbohydrate conjugates
Tier 2	Glucosyl (E)-2,6-Dimethyl-2,5-heptadienoic acid	Organooxygen compounds	Carbohydrates and carbohydrate conjugates
Tier 2	Gibberellin A3	Prenol lipids	Diterpenoids	C01699
Tier 2	1,2-Dihydroxynaphthalene-6-sulfonic acid			C16196
Tier 2	p-O-glucuronide rosiglitazone	Phenol ethers	NA
Tier 2	Matairesinol	Furanoid lignans	Tetrahydrofuran lignans	C10682
Tier 2	Coriandrone D	Benzopyrans	2-benzopyrans
Tier 2	Epijasminoside A	Organooxygen compounds	Carbohydrates and carbohydrate conjugates
Tier 2	Jasmolone glucoside	Organooxygen compounds	Carbohydrates and carbohydrate conjugates
Tier 2	Castacrenin A	Tannins	Hydrolyzable tannins
Tier 2	Pteroside Z	Organooxygen compounds	Carbohydrates and carbohydrate conjugates
Tier 2	Novclobiocin 104			C12473
Tier 2	Iduronic acid	Organooxygen compounds	Carbohydrates and carbohydrate conjugates	C06472
Tier 2	N-Acetylgalactosamine 6-sulfate	Organooxygen compounds	Carbohydrates and carbohydrate conjugates
Tier 2	3-Aminopropionaldehyde	Organooxygen compounds	Carbonyl compounds	C05665
Tier 2	3-Deoxy-D-glycero-D-galacto-2-nonulosonic acid	Organooxygen compounds	Carbohydrates and carbohydrate conjugates
Tier 2	4-Oxoglutaramate			C05572
Tier 2	5-Deoxy glucuronic acid			C16737
Tier 2	Glycolaldehyde	Organooxygen compounds	Carbonyl compounds	C00266
Tier 2	D-Glucurono-6,3-lactone	Furofurans	Isosorbides	C02670
Tier 2	Tartronate semialdehyde	Organooxygen compounds	Carbohydrates and carbohydrate conjugates	C01146
Tier 2	L-Erythrulose	Organooxygen compounds	Carbohydrates and carbohydrate conjugates	C02045
Tier 2	Dehydroascorbic acid	Lactones	Gamma butyrolactones	C05422
Tier 2	2-Deoxy-scyllo-inosose			C17209
Tier 2	3-Dehydroquinate	Hydroxy acids and derivatives	Alpha hydroxy acids and derivatives	C00944
Tier 2	4-Hydroxy-2-oxobutanoic acid	Keto acids and derivatives	Short-chain keto acids and derivatives
Tier 2	Parapyruvate			C06033
Tier 2	2-Formylglutarate			C16159
Tier 2	Pyridoxal O-sulfate
Tier 2	3,4-Dihydroxybenzaldehyde	Organooxygen compounds	Carbonyl compounds	C16700
Tier 2	Gamma-delta-Dioxovaleric acid	Keto acids and derivatives	Gamma-keto acids and derivatives	C02800
Tier 2	Glyoxylic acid	Carboxylic acids and derivatives	Carboxylic acids	C00048
Tier 2	Hydroxypyruvic acid	Hydroxy acids and derivatives	Beta hydroxy acids and derivatives	C00168
Tier 2	4-Fluoromuconolactone	Dihydrofurans	Furanones	C07091
Tier 2	Oxolan-3-one	Dihydrofurans	Furanones
Tier 2	Oxoadipic acid	Keto acids and derivatives	Medium-chain keto acids and derivatives	C00322
Tier 2	4-Hydroxy-2H-pyran-3-carboxaldehyde	Pyrans	NA
Tier 2	Vanilpyruvic acid	Benzene and substituted derivatives	Phenylpyruvic acid derivatives
Tier 2	2-Oxohept-3-enedioate			C03063
Tier 2	4-Formylsalicylic acid			C14100
Tier 2	R-95913	Thienopyridines	NA
Tier 2	(3E)-3-[(1R,5R,6S)-5-Hydroxy-7-oxabicyclo[4.1.0]heptan-2-ylidene]-2-oxopropanoate			C21086
Tier 2	Dihydrophloroglucinol			C06719
Tier 2	2-Oxo-4-methylthiobutanoic acid	Fatty Acyls	Fatty acids and conjugates	C01180
Tier 2	Lansine	Indoles and derivatives	Carbazoles
Tier 2	Pyruvic acid	Keto acids and derivatives	Alpha-keto acids and derivatives	C00022
Tier 2	15-Hydroxymarasmen-3-one	Stilbenes	Stilbene glycosides
Tier 2	Artabsinolide A	Lactones	Gamma butyrolactones
Tier 2	2-Ethyl-3,4-dihydroxyfuran	Dihydrofurans	Furanones
Tier 2	2-Hydroxy-5-methylquinone			C18316
Tier 2	2-Oxovaleric acid	Keto acids and derivatives	Short-chain keto acids and derivatives	C06255
Tier 2	2-Hydroxy-6-oxo-7-methylocta-2,4-dienoic acid			C06582
Tier 2	2-Hydroxy-6-oxo-6-(4'-chlorophenyl)-hexa-2,4-dienoic acid			C06587
Tier 2	N-Acetylisatin			C02172
Tier 2	1,4-Cyclohexanedione			C08063
Tier 2	Anhydromarasmone	Furofurans	NA
Tier 2	Indole-5,6-quinone	Indoles and derivatives	NA	C05579
Tier 2	1-(2,4-Dihydroxyphenyl)-1-butanone	Organooxygen compounds	Carbonyl compounds
Tier 2	Epoxyeremopetasinorol	Oxanes	NA
Tier 2	3-Methyl-1,2-cyclopentanedione	Organooxygen compounds	Carbonyl compounds
Tier 2	Methylacetoacetic acid	Keto acids and derivatives	Beta-keto acids and derivatives
Tier 2	3-Formyl-6-hydroxyindole	Indoles and derivatives	Hydroxyindoles
Tier 2	4-(Methylthio)-2-butanone	Organooxygen compounds	Carbonyl compounds
Tier 2	Ethyl acetoacetate	Keto acids and derivatives	Beta-keto acids and derivatives	C03500
Tier 2	Elenolide	Pyrans	Pyranones and derivatives	C09506
Tier 2	Propanal	Organooxygen compounds	Carbonyl compounds	C00479
Tier 2	2-Methoxy-1,4-benzoquinone	Organooxygen compounds	Carbonyl compounds
Tier 2	3-Ethyl-1,2-cyclopentanedione	Organooxygen compounds	Carbonyl compounds
Tier 2	(E,E)-2,4-Hexadienedial	Organooxygen compounds	Carbonyl compounds
Tier 2	Zingerone	Phenols	Methoxyphenols	C17497
Tier 2	2-n-Propyl-4-oxopentanoic acid	Keto acids and derivatives	Gamma-keto acids and derivatives	C16655
Tier 2	Ethyl pyruvic acid	Keto acids and derivatives	Alpha-keto acids and derivatives
Tier 2	2'-Aminoacetophenone	Organooxygen compounds	Carbonyl compounds
Tier 2	3-(Methylthio)propanal	Organooxygen compounds	Carbonyl compounds
Tier 2	2-Hydroxy-3,4,5-trimethyl-2-cyclopenten-1-one	Organooxygen compounds	Carbonyl compounds
Tier 2	xi-2,2,6-Trimethyl-1,4-cyclohexanedione	Organooxygen compounds	Carbonyl compounds
Tier 2	Phaseic acid			C09707
Tier 2	Rotundifolone	Oxepanes	NA
Tier 2	2,6,6-Trimethyl-2-cyclohexene-1,4-dione	Organooxygen compounds	Carbonyl compounds
Tier 2	2-Hydroxy-2,6,6-trimethylcyclohexanone	Organooxygen compounds	Carbonyl compounds
Tier 2	Diacetone alcohol	Organooxygen compounds	Carbonyl compounds
Tier 2	Jasmonic acid	Fatty Acyls	Lineolic acids and derivatives	C08491
Tier 2	1-Naphthaldehyde	Naphthalenes	NA	C14090
Tier 2	2,5-Dioxopentanoate	Keto acids and derivatives	Short-chain keto acids and derivatives	C00433
Tier 2	Succinylacetone	Keto acids and derivatives	Medium-chain keto acids and derivatives
Tier 2	3,5,5-Trimethyl-1,2-cyclohexanedione	Organooxygen compounds	Carbonyl compounds
Tier 2	2,4-Pentadienal	Organooxygen compounds	Carbonyl compounds
Tier 2	4-Methoxybenzaldehyde	Benzene and substituted derivatives	Benzoyl derivatives	C10761
Tier 2	Dhelwangin	Organooxygen compounds	Carbonyl compounds
Tier 2	1-Hydroxyepiacorone	Organooxygen compounds	Carbonyl compounds
Tier 2	2-Acetyl-3,5-dimethylfuran	Organooxygen compounds	Carbonyl compounds
Tier 2	(3Z,6Z)-3,6-Nonadienal	Organooxygen compounds	Carbonyl compounds	C16323
Tier 2	(1S,4R)-1-Hydroxy-2-oxolimonene			C11937
Tier 2	Annuionone B	Oxepanes	NA
Tier 2	(Z)-Tamarindienal	Organooxygen compounds	Carbonyl compounds
Tier 2	2,6-Dimethoxy-1,4-benzoquinone	Organooxygen compounds	Carbonyl compounds	C10331
Tier 2	1,5-Octadien-3-one	Organooxygen compounds	Carbonyl compounds
Tier 2	2-Methyl-3-(2-pentenyl)-2-cyclopenten-1-one	Organooxygen compounds	Carbonyl compounds
Tier 2	Menadione	Naphthalenes	Naphthoquinones	C05377
Tier 2	2-Decenal	Organooxygen compounds	Carbonyl compounds
Tier 2	(2E,6E)-2,6-Nonadienal	Organooxygen compounds	Carbonyl compounds
Tier 2	2,4-Undecadienal	Organooxygen compounds	Carbonyl compounds
Tier 2	Methylgingerol	Benzene and substituted derivatives	Methoxybenzenes
Tier 2	2-Decanone	Organooxygen compounds	Carbonyl compounds
Tier 2	2-Dodecenal	Organooxygen compounds	Carbonyl compounds
Tier 2	4-Acetyl-6-tert-butyl-1,1-dimethylindane	Indanes	NA
Tier 2	2,3-Undecanedione	Organooxygen compounds	Carbonyl compounds
Tier 2	2-Tetradecanone	Organooxygen compounds	Carbonyl compounds

## Sheet: Table S3
In-depth characterisation of the urine metabolome in cats with or without urinary tract diseases Younjung Kim a,b#, Wei Xu c, Vanessa Barrs d,e, Julia Beatty d,e, Ákos Kenéz b a Centre for Applied One Health Research and Policy Advice, Jockey Club College of Veterinary Medicine and Life Sciences, City University of Hong Kong, Hong Kong SAR b Department of Infectious Diseases and Public Health, Jo…
Table S3 Over-representation pathway analysis of Tier 1 and Tier 2 compounds in urine metabolome of cats
Metabolic pathways	Total	Hits	Pathway impact	FDR-adjusted p-value
Phenylalanine, tyrosine and tryptophan biosynthesis	4	4	1	0.34231
Arginine biosynthesis	14	9	0.48223	0.34231
Phenylalanine metabolism	10	7	0.61904	0.34231
Cysteine and methionine metabolism	33	15	0.64957	0.89941
Alanine, aspartate and glutamate metabolism	28	13	0.75802	0.89941
Valine, leucine and isoleucine biosynthesis	8	5	0	0.89941
Histidine metabolism	16	8	0.4836	1
Aminoacyl-tRNA biosynthesis	48	19	0.16667	1
Taurine and hypotaurine metabolism	8	4	0.99999	1
D-Glutamine and D-glutamate metabolism	6	3	0.5	1
Tyrosine metabolism	42	15	0.45996	1
Glycine, serine and threonine metabolism	33	12	0.62547	1
beta-Alanine metabolism	21	8	0.31344	1
Arginine and proline metabolism	38	13	0.64701	1
Glyoxylate and dicarboxylate metabolism	32	11	0.77779	1
Citrate cycle (TCA cycle)	20	7	0.30785	1
Ascorbate and aldarate metabolism	8	3	0.5	1
Tryptophan metabolism	41	13	0.41189	1
Butanoate metabolism	15	5	0.03175	1
Vitamin B6 metabolism	9	3	0.56863	1
Ubiquinone and other terpenoid-quinone biosynthesis	9	3	1	1
Nitrogen metabolism	6	2	0	1
Glutathione metabolism	28	8	0.38206	1
Pantothenate and CoA biosynthesis	19	5	0.02857	1
D-Arginine and D-ornithine metabolism	4	1	0	1
Riboflavin metabolism	4	1	0	1
Lysine degradation	25	6	0.47888	1
Synthesis and degradation of ketone bodies	5	1	0	1
Thiamine metabolism	7	1	0	1
Pentose and glucuronate interconversions	18	3	0.375	1
Propanoate metabolism	23	4	0.04061	1
Biotin metabolism	10	1	0	1
Sphingolipid metabolism	21	3	0.0142	1
Glycerolipid metabolism	16	2	0.33022	1
Pentose phosphate pathway	22	3	0	1
Pyruvate metabolism	22	3	0.20684	1
Pyrimidine metabolism	39	6	0.13051	1
Fructose and mannose metabolism	20	2	0	1
Nicotinate and nicotinamide metabolism	15	1	0	1
Amino sugar and nucleotide sugar metabolism	37	5	0	1
Folate biosynthesis	27	3	0	1
Galactose metabolism	27	3	0.1632	1
Valine, leucine and isoleucine degradation	40	5	0.06059	1
Glycerophospholipid metabolism	36	4	0.08482	1
Purine metabolism	65	10	0.08933	1
Glycolysis / Gluconeogenesis	26	2	0.10044	1
Selenocompound metabolism	20	1	0	1
Ether lipid metabolism	20	1	0	1
Drug metabolism - other enzymes	39	4	0.17798	1
Porphyrin and chlorophyll metabolism	30	2	0	1
Inositol phosphate metabolism	30	1	0	1
Primary bile acid biosynthesis	46	3	0.01516	1
Drug metabolism - cytochrome P450	55	4	0.01449	1
Biosynthesis of unsaturated fatty acids	36	1	0	1
Arachidonic acid metabolism	36	1	0.3135	1
Fatty acid degradation	39	1	0	1
Metabolism of xenobiotics by cytochrome P450	68	1	0	1
Total=Total number of metabolites associated with a metabolic pathway Hits=The number of matched metabolites

## Sheet: Table S4
In-depth characterisation of the urine metabolome in cats with or without urinary tract diseases Younjung Kim a,b#, Wei Xu c, Vanessa Barrs d,e, Julia Beatty d,e, Ákos Kenéz b a Centre for Applied One Health Research and Policy Advice, Jockey Club College of Veterinary Medicine and Life Sciences, City University of Hong Kong, Hong Kong SAR b Department of Infectious Diseases and Public Health, Jo…
Table S4 Tier 1 compounds significantly altered in urine metabolome of control cats from household A, compared with control cats from other households
Identification level	Compounds	Fold change	FDR-adjusted p-value	HMDB/KEGG ID
Tier 1	L-Cystathionine	8.8325	1.3972e-08	C02291
Tier 1	3-Aminoisobutanoic acid	6.5456	0.04173	C00053
Tier 1	4-Aminohippuric acid	5.0081	2.0367e-05	HMDB0001867
Tier 1	L-Homocysteic acid	4.6782	4.8947e-08	C16511
Tier 1	Hippuric acid	4.5723	1.0127e-05	C01586
Tier 1	Taurine	3.0298	7.3762e-06	C00245
Tier 1	cis,cis-Muconic acid	2.2746	0.018178	C02480
Tier 1	Vanillic acid	2.2629	0.010373	C06672
Tier 1	2-Isopropylmalic acid	2.1051	0.0011495	C02504
Tier 1	Pimelic acid	1.5646	0.013918	C02656
Tier 1	Asparaginyl-Asparagine	0.73604	0.037755	HMDB0028726
Tier 1	4-Ethylphenol	0.61939	0.020966	C13637
Tier 1	Isoleucyl-Glycine	0.57174	0.017837	HMDB0028907
Tier 1	Urocanic acid	0.50956	0.0090596	C00785
Tier 1	Histidinyl-Aspartate	0.40862	0.038005	HMDB0028881
Tier 1	Homogentisic acid	0.38468	0.04978	C00544
Tier 1	L-Isoleucine	0.27233	0.022162	C00407
Tier 1	L-Carnitine	0.12719	0.029733	C00487

## Sheet: Table S5
In-depth characterisation of the urine metabolome in cats with or without urinary tract diseases Younjung Kim a,b#, Wei Xu c, Vanessa Barrs d,e, Julia Beatty d,e, Ákos Kenéz b a Centre for Applied One Health Research and Policy Advice, Jockey Club College of Veterinary Medicine and Life Sciences, City University of Hong Kong, Hong Kong SAR b Department of Infectious Diseases and Public Health, Jo…
Table S5 Tier 2 compound significantly altered in urine metabolome of control cats from household A, compared with control cats from other households
Identification level	Compound_revised	Fold change	FDR-adjusted p-value	HMDB/KEGG ID
Tier 2	Cystathionine sulfoxide	9.5424	2.1844e-08
Tier 2	4-Carboxyphenylglycine	8.7641	3.1729e-08
Tier 2	Cycloalliin	8.1308	3.1729e-08
Tier 2	Pseudouridine 5'-phosphate	5.3002	1.2642e-05	C01168
Tier 2	3-Sulfinoalanine	5.0695	1.164e-06	C00606
Tier 2	Aminoacrylate	4.8039	3.1462e-06	C20253
Tier 2	2,6-Dihydroxynicotinate	4.7678	2.5674e-06	C15523
Tier 2	Threoninyl-Threonine	4.5962	0.00011047
Tier 2	N-Acetyl-b-glucosaminylamine	4.4684	6.8049e-05	C01239
Tier 2	N-Acetyl-Anthranilic acid	4.2293	5.4883e-06
Tier 2	Pyrogallol-2-O-glucuronide	4.2138	1.4557e-05
Tier 2	Diethylenetriamine crosslinked with epichlorohydrin	3.9179	6.8712e-06
Tier 2	4-Hydroxybenzyl isothiocyanic acid	3.4098	0.0018504
Tier 2	Naphthalene-1,2-diol	3.2849	0.0011888	C03012
Tier 2	1-(Malonylamino)cyclopropanecarboxylic acid	3.2841	1.2478e-05
Tier 2	Trimesic acid	3.0685	3.6784e-05
Tier 2	Cysteinyldopa	2.7205	0.00014732	C17935
Tier 2	Caffeic acid 4-O-glucuronide	2.6818	0.00047766
Tier 2	Garcinia acid	2.6787	0.0015178
Tier 2	N2'-Acetyl-L-Cystathionine	2.6	1.8649e-05
Tier 2	2-Hydroxy-3-oxoadipate	2.5376	0.00033326	C03217
Tier 2	Homocysteine thiolactone	2.3564	8.0778e-05
Tier 2	2-Methyl-3-(2-pentenyl)-2-cyclopenten-1-one	2.3439	0.019352
Tier 2	N-Phenylacetylaspartic acid	2.2666	0.0004496
Tier 2	N-Acetyl-gamma-L-Glutamyl-L-2-aminobutyric acid	2.2299	0.00045104
Tier 2	Annuionone B	2.1195	0.0083283
Tier 2	2,8-Dihydroxyadenine	2.1022	0.02021
Tier 2	Northienamycin	2.0899	6.3535e-05	C17369
Tier 2	L-2-Amino-3-methylenehexanoic acid	1.9291	3.254e-06
Tier 2	4-(3-Methylbut-2-enyl)-L-tryptophan	1.9	0.018962	C04290
Tier 2	3-Methoxy-4-hydroxymandelate O-sulfate	1.8705	0.047893
Tier 2	Asparaginyl-Phenylalanine	1.8498	0.0014398
Tier 2	3-Sulfocatechol	1.8259	0.010184	C06336
Tier 2	2-Acetolactate	1.8155	0.0054166	C00900
Tier 2	Calystegin A3	1.7815	0.00014736	C10850
Tier 2	(Z)-3-Oxo-2-(2-pentenyl)-1-cyclopenteneacetic acid	1.7678	0.046641
Tier 2	3-Hydroxypicolinic acid	1.6788	0.046499	C18620
Tier 2	L-beta-Ethynylserine	1.6628	0.005515	C22141
Tier 2	3-Methylpyrrole-2,4-dicarboxylic acid	1.639	0.0079898	C12477
Tier 2	Dhelwangin	1.6302	0.023345
Tier 2	Bis(glutathionyl)spermine	1.5714	0.0042517	C16563
Tier 2	1,2-Dihydroxy-8-carboxynaphthalene	1.3917	0.030223	C14093
Tier 2	2-Cyanoethanol	0.43301	0.049792
Tier 2	2-Aminovalienone	0.4158	0.0089541	C21248
Tier 2	4-(3-Pyridyl)-3-butenoic acid	0.41417	0.01478
Tier 2	Deisopropylhydroxyatrazine	0.41342	0.00030871	C06557
Tier 2	3-Oxododecanoic acid	0.40744	0.02415	C02367
Tier 2	(-)-trans-3,4-Dihydro-4,8-dihydroxy-3-methyl-1H-2-benzopyran-1-one	0.40004	0.032746
Tier 2	1-Methyladenosine	0.39938	0.046499	C02494
Tier 2	1-Hydroxyepiacorone	0.3876	0.039923
Tier 2	Deoxyguanosine	0.383	0.005777	C00330
Tier 2	a-Methyldopamine	0.36832	0.042315
Tier 2	4-(Methylthio)-2-butanone	0.36548	0.018091
Tier 2	(3Z)-Phycocyanobilin	0.36502	0.0090596	C05786
Tier 2	cis-3-(Carboxy-ethyl)-3,5-cyclo-hexadiene-1,2-diol	0.34091	0.026628	C11588
Tier 2	Deoxyadenosine	0.31663	0.03503	C00559
Tier 2	L-Rhamnono-1,4-lactone	0.31598	0.0030911	C02991
Tier 2	Phenylalanyl-Histidine	0.29925	0.0064108
Tier 2	Blighinone	0.2875	0.03284
Tier 2	Tyr-gly-gly	0.23763	0.0032671
Tier 2	Homocarnosine	0.22939	0.029772	C00884
Tier 2	gamma-Amino-gamma-cyanobutanoate	0.2206	0.0018026	C05715
Tier 2	(S)-2-Hydroxypropylphosphonate	0.21012	0.002375	C06452
Tier 2	Methionyl-Threonine	0.16708	0.010373
Tier 2	3,4-Dihydroxybenzylamine	0.15631	0.00055896

## Sheet: Table S6
In-depth characterisation of the urine metabolome in cats with or without urinary tract diseases Younjung Kim a,b#, Wei Xu c, Vanessa Barrs d,e, Julia Beatty d,e, Ákos Kenéz b a Centre for Applied One Health Research and Policy Advice, Jockey Club College of Veterinary Medicine and Life Sciences, City University of Hong Kong, Hong Kong SAR b Department of Infectious Diseases and Public Health, Jo…
Table S6 Metabolic pathways significantly altered in control cats from household A, compared with control cats from other households
Metabolic pathway	Pathway enrichment analysis		Qualitative enrichment analysis
	Pathway impact	FDR p-value	Enrichment ratio	FDR p-value
Cysteine and methionine metabolism	0.65	<0.001	5.59	<0.001
Taurine and hypotaurine metabolism	1	<0.001	9.56	<0.001
Primary bile acid biosynthesis	0.02	<0.001	8.04	<0.001
Phenylalanine metabolism	0.62	<0.001	5.16	<0.001
Arginine biosynthesis	0.48	<0.001	5.05	<0.001
Metabolism of xenobiotics by cytochrome P450	0	<0.001	14.8	<0.001
Nitrogen metabolism	0	<0.001	8.07	<0.001
Histidine metabolism	0.48	<0.001	4.98	<0.001
Tyrosine metabolism	0.46	<0.001	3.29	<0.001
Glycine, serine, and threonine metabolism	0.63	<0.001	3.77	<0.001
Aminoacyl-tRNA biosynthesis	0.17	0.001	3.92	0.001
D-Glutamine and D-glutamate metabolism	0.5	0.001	7.22	<0.001
Purine metabolism	0.09	0.001	4.36	0.004
Alanine, aspartate, and glutamate metabolism	0.76	0.001	3.96	0.002
Glyoxylate and dicarboxylate metabolism	0.78	0.003	3.04	0.005
Nicotinate and nicotinamide metabolism	0	0.004	8.81	0.004
Pantothenate and CoA biosynthesis	0.03	0.004	3.65	0.004
Valine, leucine, and isoleucine biosynthesis	0	0.006	3.57	0.006
Valine, leucine, and isoleucine degradation	0.06	0.008	3.16	0.008
Arginine and proline metabolism	0.65	0.009	2.04	0.072
Porphyrin and chlorophyll metabolism	0	0.009	5.05	0.008
Ether lipid metabolism	0	0.009	Not identified	Not identified
beta-Alanine metabolism	0.31	0.015	2.73	0.016
Pyrimidine metabolism	0.13	0.016	3.57	0.016
Lysine degradation	0.48	0.023	2.96	0.005
Drug metabolism - cytochrome P450	0.01	0.024	3.28	0.025
Folate biosynthesis	0	0.026	5.92	0.025
Butanoate metabolism	0.03	0.044	2.53	0.086
